# Supplementary material for: Large-scale analysis of the evolutionary histories of phosphorylation motifs in the human genome
Source: Gigascience. 2015 May 6;4:21. doi: 10.1186/s13742-015-0057-6 (PMC4422407; doi:10.1186/s13742-015-0057-6)
Supplement: Additional file 1: — List of known phosphorylation sites. Data 1: List of phosphorylation sites. Human phosphorylation sites for the 13,347 proteins used in this study. Information about the papers or databases for the phosphosites is indicated by the references: “B” [7], “DP” [10], “MG” [8], “PS” [9], and “PSP” [14]. [file 13742_2015_57_MOESM1_ESM.xlsx]

## Sheet: Data1
Data 1 List of phosphorylation sites
KEGG ID	Position of phospho-sites	Phospho-residues	Resources	B: Beltrao P, Albanese V, Kenner LR, Swaney DL, Burlingame A, et al. (2012) Cell 150: 413_425
hsa:100	240	Y	PSP	DP: Lee TY, Huang HD, Hung JH, Huang HY, Yang YS, Wang TH. (2006) Nucleic acids research 34:D622_627.
hsa:100	249	Y	PSP	MG: Minguez P, Parca L, Diella F, Mende DR, Kumar R, et al. (2012). Molecular systems biology 8: 599.
hsa:100	29	Y	DP;MG;PSP	PS: Gnad F, Gunawardena J, Mann M (2011) Nucleic acids research 39: D253_260.
hsa:100	291	S	PSP	PSP:Hornbeck PV, Kornhauser JM, Tkachev S, Zhang B, Skrzypek E, et al.(2012) Nucleic acids research 40:D261_270.
hsa:100	30	Y	PSP
hsa:100	308	Y	MG;PSP
hsa:100	348	Y	DP;PSP
hsa:100	351	Y	PSP
hsa:100	4	T	PSP
hsa:100	84	Y	PSP
hsa:1000	454	T	PSP
hsa:1000	773	Y	PSP
hsa:1000	785	Y	B;DP;MG;PSP
hsa:1000	788	S	B;DP;MG;PSP
hsa:1000	820	Y	B;DP;MG;PSP
hsa:1000	852	Y	B;DP;MG
hsa:1000	860	Y	B;DP;MG
hsa:1000	884	Y	B;DP;MG
hsa:1000	886	Y	B;DP;MG
hsa:10000	120	S	DP;MG;PSP
hsa:10000	123	S	DP;MG;PSP
hsa:10000	302	T	PSP
hsa:10000	305	T	DP;MG;PSP
hsa:10000	309	T	DP;PSP
hsa:10000	312	Y	PSP
hsa:10000	323	Y	MG;PSP
hsa:10000	434	Y	MG;PSP
hsa:10000	440	T	PSP
hsa:10000	447	T	DP;MG
hsa:10000	472	S	DP;MG;PSP
hsa:10000	476	S	DP;PSP
hsa:10002	333	T	DP;MG;PS;PSP
hsa:10002	81	Y	PSP
hsa:10003	328	S	PSP
hsa:10003	522	S	PSP
hsa:10004	193	Y	PSP
hsa:10004	267	S	PSP
hsa:10004	338	Y	DP;MG;PSP
hsa:10004	401	T	PSP
hsa:10004	679	S	PSP
hsa:10004	725	T	PSP
hsa:10005	3	S	DP;PSP
hsa:10005	96	Y	PSP
hsa:10006	178	T	DP;MG
hsa:10006	183	S	DP;MG;PS
hsa:10006	187	S	DP;MG
hsa:10006	191	T	DP;MG
hsa:10006	198	Y	DP;MG
hsa:10006	208	T	DP;MG
hsa:10006	216	S	DP;MG;PS
hsa:10006	222	S	DP;MG;PS
hsa:10006	225	S	DP;MG;PS
hsa:10006	23	Y	DP;MG
hsa:10006	231	S	DP;MG
hsa:10006	265	T	DP
hsa:10006	267	S	DP
hsa:10007	161	T	DP;MG;PSP
hsa:10007	270	Y	PSP
hsa:10007	271	S	PSP
hsa:10007	277	T	PSP
hsa:10008	82	S	B;MG
hsa:10008	95	Y	PSP
hsa:10009	188	S	PSP
hsa:10009	237	S	DP;MG
hsa:10009	259	S	PSP
hsa:10009	442	Y	B;DP;MG;PSP
hsa:10009	484	Y	DP;PSP
hsa:10009	562	Y	DP;PSP
hsa:10009	567	S	DP;PSP
hsa:10009	630	T	PSP
hsa:1001	133	S	PSP
hsa:1001	139	T	PSP
hsa:1001	701	Y	B;MG;PSP
hsa:1001	713	Y	B;DP;MG;PSP
hsa:1001	823	Y	B;MG;PSP
hsa:10010	116	S	B;DP;MG
hsa:10010	117	S	B;DP;MG;PS;PSP
hsa:10010	126	S	B;DP;MG;PS;PSP
hsa:10010	129	S	B;DP;MG;PS;PSP
hsa:10010	171	T	PSP
hsa:10010	175	T	DP;MG;PSP
hsa:10010	208	S	B;DP;MG;PS;PSP
hsa:10010	213	T	B;DP;MG;PS;PSP
hsa:10010	224	T	DP;MG
hsa:10010	225	S	B;DP;MG;PSP
hsa:10010	244	T	DP;MG;PSP
hsa:10010	248	S	PSP
hsa:10010	249	T	B;DP;MG;PS;PSP
hsa:10010	257	S	B;DP;MG;PSP
hsa:10010	338	Y	DP;PSP
hsa:10010	341	S	B;DP;MG;PS;PSP
hsa:10010	354	S	B;DP;MG;PS;PSP
hsa:10010	357	S	B;DP;MG;PS;PSP
hsa:10010	380	S	B;DP;MG;PS;PSP
hsa:10010	73	Y	DP;PSP
hsa:100101467	162	S	DP;MG
hsa:100101467	436	T	PSP
hsa:100101629	39	T	DP;MG
hsa:10011	47	S	PSP
hsa:10011	50	T	PSP
hsa:10011	60	S	B;DP;MG;PS;PSP
hsa:10011	66	S	PSP
hsa:10011	68	T	B;DP;MG
hsa:10011	69	S	B;DP;MG;PSP
hsa:10011	82	S	PSP
hsa:10011	87	S	B;DP;MG;PSP
hsa:10011	92	S	B;DP;MG;PSP
hsa:10011	96	S	B;DP;MG;PSP
hsa:100113407	71	S	PSP
hsa:100127983	88	S	PSP
hsa:100127983	89	S	PSP
hsa:100128071	25	S	PSP
hsa:100128124	2	T	PSP
hsa:100128270	77	T	PSP
hsa:100128327	90	T	PSP
hsa:100128553	327	S	DP;PSP
hsa:100128553	403	T	PSP
hsa:100128553	427	T	PSP
hsa:100128553	433	Y	PSP
hsa:100128553	451	Y	PSP
hsa:100128553	659	S	PSP
hsa:100129239	60	S	PSP
hsa:100129239	61	S	PSP
hsa:100129335	53	S	PSP
hsa:100129480	196	Y	PSP
hsa:100129520	31	S	PSP
hsa:100129520	36	T	PSP
hsa:100129520	374	S	PSP
hsa:100129520	378	S	PSP
hsa:100129520	437	S	PSP
hsa:100129520	441	S	PSP
hsa:100129520	458	S	PSP
hsa:100129520	462	S	PSP
hsa:100129520	605	S	PSP
hsa:100129520	609	S	PSP
hsa:100129520	626	S	PSP
hsa:100129520	630	S	PSP
hsa:100129520	687	S	PSP
hsa:100129520	691	S	PSP
hsa:100129520	708	S	PSP
hsa:100129520	712	S	PSP
hsa:100129520	729	S	PSP
hsa:100129520	733	S	PSP
hsa:100129520	853	S	PSP
hsa:100129520	857	S	PSP
hsa:100129654	27	S	PSP
hsa:100129792	137	Y	PSP
hsa:100129842	139	T	PSP
hsa:100129842	140	T	PSP
hsa:100129842	150	Y	PSP
hsa:100129842	186	S	PSP
hsa:100129842	196	T	PSP
hsa:100129842	336	T	PSP
hsa:100129842	392	T	PSP
hsa:100129842	448	T	PSP
hsa:100129842	476	T	PSP
hsa:100129842	48	S	PSP
hsa:100129842	504	T	PSP
hsa:10013	1031	T	PSP
hsa:10013	1035	S	PSP
hsa:10013	1062	S	PSP
hsa:10013	22	S	B;DP;MG;PSP
hsa:10013	30	T	B;DP;MG;PSP
hsa:10013	458	S	DP
hsa:10013	570	Y	B;DP;MG;PSP
hsa:10013	847	S	PSP
hsa:10013	868	T	PSP
hsa:100130086	201	S	PSP
hsa:100130086	96	S	PSP
hsa:100130274	28	S	PSP
hsa:100130274	376	S	PSP
hsa:100130274	391	S	PSP
hsa:100130274	398	S	PSP
hsa:100130274	401	S	PSP
hsa:100130274	407	S	PSP
hsa:100130274	422	S	PSP
hsa:100130539	54	S	PSP
hsa:100130633	145	T	PSP
hsa:100130733	384	Y	PSP
hsa:100130733	559	S	PSP
hsa:100130742	27	T	PSP
hsa:100130890	32	Y	PSP
hsa:100130958	181	S	PSP
hsa:100130988	237	Y	DP;MG
hsa:100130988	357	Y	DP;MG
hsa:100130988	369	Y	DP;MG
hsa:100131107	214	S	DP;MG;PSP
hsa:100131107	240	S	PSP
hsa:100131187	8	S	DP
hsa:100131211	124	Y	PSP
hsa:100131211	167	Y	PSP
hsa:100131211	32	S	PSP
hsa:100131244	283	S	PSP
hsa:100131244	331	S	PSP
hsa:100131244	332	T	PSP
hsa:100131390	387	T	PSP
hsa:100131390	424	S	DP;PSP
hsa:100131390	426	S	DP;PSP
hsa:100131439	22	T	PSP
hsa:100131539	160	S	PSP
hsa:100131539	89	T	PSP
hsa:100132247	1066	S	PSP
hsa:100132247	1095	S	PSP
hsa:100132247	394	T	PSP
hsa:100132247	436	T	PSP
hsa:100132247	478	T	PSP
hsa:100132247	558	T	PSP
hsa:100132247	891	T	PSP
hsa:100132247	933	T	PSP
hsa:100132247	975	T	PSP
hsa:100132285	101	Y	PSP
hsa:100132285	126	Y	PSP
hsa:100132406	3407	Y	PSP
hsa:100133142	104	S	PSP
hsa:100133142	105	S	PSP
hsa:100133142	106	S	PSP
hsa:100133142	107	S	PSP
hsa:100133142	111	S	PSP
hsa:100133142	113	S	PSP
hsa:100133142	114	S	PSP
hsa:100133142	117	S	PSP
hsa:100133142	77	Y	PSP
hsa:100133142	95	S	PSP
hsa:100133142	96	S	PSP
hsa:100133142	97	S	PSP
hsa:100133142	98	S	PSP
hsa:100133171	50	T	PSP
hsa:100133171	51	S	PSP
hsa:100134444	354	T	PSP
hsa:100134938	249	Y	PSP
hsa:100137047	37	T	PSP
hsa:100137047	42	Y	PSP
hsa:100137049	130	S	PSP
hsa:100137049	150	S	PSP
hsa:100137049	716	T	PSP
hsa:100137049	732	S	PSP
hsa:10014	260	S	MG
hsa:10014	279	S	DP
hsa:10014	3	S	DP
hsa:10014	499	S	MG
hsa:100141515	26	T	PSP
hsa:10015	735	S	PS
hsa:10015	743	T	PS
hsa:10015	746	T	DP;PS
hsa:10016	67	S	DP;PSP
hsa:100169851	60	T	PSP
hsa:100170229	135	S	PSP
hsa:100170229	147	T	PSP
hsa:100170229	172	S	PSP
hsa:100170229	178	T	PSP
hsa:100170229	179	S	PSP
hsa:100170229	252	S	PSP
hsa:100170229	256	S	PSP
hsa:100170229	290	S	PSP
hsa:100170229	292	S	PSP
hsa:100170229	294	S	PSP
hsa:100170229	47	T	PSP
hsa:100170229	512	S	PSP
hsa:100170229	538	S	DP;PSP
hsa:100170229	586	S	PSP
hsa:100170229	587	S	PSP
hsa:100170229	588	S	PSP
hsa:100170229	594	S	PSP
hsa:100170229	673	S	PSP
hsa:100170841	15	S	DP;MG;PSP
hsa:100170841	19	S	DP;MG;PSP
hsa:100170841	22	S	DP;MG;PSP
hsa:10018	44	S	PSP
hsa:10018	69	S	DP;MG
hsa:100188893	17	T	PSP
hsa:100188893	63	S	B;DP;MG;PSP
hsa:10019	10	S	PSP
hsa:10019	150	S	B;DP;MG;PSP
hsa:10019	16	S	PSP
hsa:10019	18	S	PSP
hsa:10019	203	Y	PSP
hsa:10019	273	Y	DP;MG;PSP
hsa:10019	511	S	PSP
hsa:10019	553	S	PSP
hsa:10019	555	Y	B;DP;MG;PSP
hsa:10019	559	S	PSP
hsa:10019	560	S	PSP
hsa:10019	572	Y	PSP
hsa:100190949	104	Y	PSP
hsa:1002	230	Y	PSP
hsa:1002	264	Y	DP;MG;PSP
hsa:1002	266	Y	DP;MG;PSP
hsa:1002	65	T	PSP
hsa:1002	783	Y	PSP
hsa:1002	795	Y	DP;PSP
hsa:1002	798	S	PSP
hsa:10021	1015	S	PSP
hsa:10021	1020	T	PSP
hsa:10021	1075	T	B;DP;MG;PSP
hsa:10021	230	S	PSP
hsa:10021	236	S	PSP
hsa:10021	531	Y	B;DP;MG
hsa:10021	554	Y	B;DP;MG
hsa:10021	67	S	PSP
hsa:10023	138	S	PSP
hsa:10023	188	S	B;DP;MG
hsa:10023	88	S	B;DP;MG;PS;PSP
hsa:10024	16	S	B;DP;MG
hsa:10024	18	T	DP;MG
hsa:10024	98	S	B;DP;MG;PS
hsa:10025	257	T	B;DP;MG;PS;PSP
hsa:10025	571	T	PSP
hsa:10025	682	T	PSP
hsa:10025	694	T	PSP
hsa:10025	757	T	PSP
hsa:10026	212	Y	PSP
hsa:10026	69	Y	PSP
hsa:100271849	294	S	PSP
hsa:100272147	47	S	PSP
hsa:100272147	51	S	PSP
hsa:100287171	186	Y	PSP
hsa:100287171	219	S	PSP
hsa:100287171	345	S	PSP
hsa:100287171	402	T	PSP
hsa:100287171	403	S	PSP
hsa:100287205	268	T	PSP
hsa:100287205	399	T	PSP
hsa:100287841	52	T	PSP
hsa:100287932	168	Y	PSP
hsa:100288208	25	S	PSP
hsa:100288208	29	T	PSP
hsa:100288255	149	S	PSP
hsa:100288255	153	T	PSP
hsa:100288255	156	S	PSP
hsa:100288255	61	S	PSP
hsa:100288276	162	Y	PSP
hsa:100288801	102	S	PSP
hsa:100289548	21	Y	PSP
hsa:100289678	418	S	PSP
hsa:100290337	1125	T	PSP
hsa:100290337	116	S	PSP
hsa:100290337	193	Y	PSP
hsa:100290337	196	S	PSP
hsa:100290337	296	T	PSP
hsa:100290337	42	Y	PSP
hsa:100290337	640	T	PSP
hsa:100290337	645	S	PSP
hsa:100290337	660	Y	PSP
hsa:100290337	718	Y	PSP
hsa:100290337	720	S	PSP
hsa:100290337	781	S	PSP
hsa:100290337	84	Y	PSP
hsa:100290337	860	T	PSP
hsa:100290337	871	Y	PSP
hsa:100290337	91	Y	PSP
hsa:100290651	134	Y	PSP
hsa:100290651	193	S	PSP
hsa:100294468	32	T	DP;PSP
hsa:1003	223	Y	PSP
hsa:1003	665	S	B;DP;MG
hsa:1003	683	S	PSP
hsa:1003	685	Y	B;DP;MG;PSP
hsa:1003	725	Y	PSP
hsa:1003	731	Y	B;DP;MG;PSP
hsa:1003	733	Y	B;MG;PSP
hsa:1003	774	Y	PSP
hsa:1003	784	Y	PSP
hsa:100302736	50	Y	PSP
hsa:100316904	130	S	PSP
hsa:10036	138	S	B;DP;MG
hsa:10036	141	S	B;DP;MG;PS
hsa:10036	143	S	B;DP;MG
hsa:10036	154	T	DP;MG
hsa:10036	199	S	B;DP;MG
hsa:10036	203	S	B;DP;MG
hsa:10036	206	S	B;DP;MG
hsa:10036	224	S	B;DP;MG
hsa:10036	255	S	B;DP;MG
hsa:10036	259	T	B;DP;MG
hsa:10036	266	T	DP;MG
hsa:10036	310	S	B;DP;MG
hsa:10036	330	T	B;DP;MG
hsa:10036	454	T	B;DP;MG
hsa:10036	65	S	B;DP;MG;PS
hsa:10036	722	T	B;DP;MG
hsa:10036	767	S	DP;MG
hsa:10036	772	S	B;DP;MG;PS
hsa:10036	775	S	B;DP;MG;PS
hsa:10036	777	S	DP;MG
hsa:10036	783	T	B;DP;MG
hsa:10036	787	S	DP;MG
hsa:10036	83	S	DP;MG
hsa:10036	840	S	MG
hsa:10036	844	S	MG
hsa:10036	855	S	DP;MG
hsa:10036	862	S	DP;MG;PS
hsa:10036	865	T	B;DP;MG;PS
hsa:10036	868	S	B;DP;MG;PS
hsa:10036	873	S	B;DP;MG;PS
hsa:10036	951	S	DP;MG
hsa:10038	33	S	DP;MG
hsa:10038	34	S	B;DP;MG
hsa:1004	285	T	DP
hsa:1004	343	Y	B;DP;MG;PSP
hsa:1004	360	Y	B
hsa:1004	425	T	PSP
hsa:1004	786	S	PSP
hsa:10040	314	S	DP;MG;PSP
hsa:10040	321	S	DP;MG;PSP
hsa:10040	323	S	DP;MG;PS;PSP
hsa:10040	441	Y	PSP
hsa:10040	442	Y	PSP
hsa:10040	460	Y	DP;MG;PSP
hsa:10042	101	S	DP;MG
hsa:10042	102	S	DP
hsa:10042	176	Y	B;DP;MG;PSP
hsa:10042	197	S	B;DP;PSP
hsa:10042	223	S	PSP
hsa:10042	247	T	PSP
hsa:10042	345	S	DP;MG;PSP
hsa:10042	387	S	DP;MG
hsa:10042	480	S	PSP
hsa:10042	481	S	PSP
hsa:10042	485	S	PSP
hsa:10042	497	S	B;DP;MG;PSP
hsa:10042	502	S	B;DP;MG;PSP
hsa:10042	512	S	B;DP;MG;PSP
hsa:10042	79	S	B;DP;MG
hsa:10044	472	S	DP;MG
hsa:10045	123	S	B;DP;MG;PS;PSP
hsa:10045	125	S	B;DP;MG;PSP
hsa:10045	145	S	DP;MG;PSP
hsa:10045	147	S	B;DP;PSP
hsa:10045	16	Y	DP;MG
hsa:10045	179	S	PSP
hsa:10045	180	S	B;DP;MG;PSP
hsa:10045	193	T	PSP
hsa:10045	201	S	B;DP;MG;PSP
hsa:10045	216	T	PSP
hsa:10045	218	S	B;DP;MG;PSP
hsa:10045	230	T	PSP
hsa:10045	231	Y	B;DP;MG;PSP
hsa:10045	56	S	PSP
hsa:10045	95	Y	B;DP;MG
hsa:10048	443	T	PSP
hsa:10048	467	S	DP;PSP
hsa:10048	470	S	PSP
hsa:10048	473	S	PSP
hsa:10048	474	Y	B;DP;MG;PSP
hsa:10048	477	S	B;DP;MG;PS;PSP
hsa:10048	482	S	B;DP;MG;PSP
hsa:10048	483	S	B;DP;MG;PS;PSP
hsa:10048	485	S	B;DP;MG;PSP
hsa:10048	487	S	B;DP;MG;PS;PSP
hsa:10048	489	S	B;MG;PSP
hsa:10048	499	S	PSP
hsa:10048	596	T	PSP
hsa:10048	603	S	B;DP;MG;PSP
hsa:10049	53	Y	B;DP;MG
hsa:1005	226	Y	PSP
hsa:1005	419	T	PSP
hsa:1005	435	T	PSP
hsa:1005	436	T	PSP
hsa:1005	532	S	PSP
hsa:10051	1013	S	PSP
hsa:10051	1056	S	B;DP;MG;PSP
hsa:10051	1059	S	PSP
hsa:10051	1266	Y	PSP
hsa:10051	175	Y	B;MG;PSP
hsa:10051	197	Y	PSP
hsa:10051	22	S	B;DP;MG;PS;PSP
hsa:10051	28	S	B;DP;MG;PS;PSP
hsa:10051	355	S	B;DP;MG;PSP
hsa:10051	36	S	B;DP;MG;PSP
hsa:10051	41	S	B;DP;MG;PSP
hsa:10051	44	T	B;DP;MG;PSP
hsa:10051	48	T	B;DP;MG;PSP
hsa:10051	616	Y	B;DP;MG;PSP
hsa:10051	686	T	B;MG;PSP
hsa:10051	709	Y	B;DP;MG;PSP
hsa:10051	739	T	PSP
hsa:10051	982	S	B;DP;MG;PSP
hsa:10052	141	Y	DP;MG
hsa:10052	148	S	B;DP;PSP
hsa:10052	301	Y	B;DP;MG;PSP
hsa:10052	356	Y	PSP
hsa:10053	154	T	PSP
hsa:10053	223	T	PSP
hsa:10054	207	S	B;DP;MG;PSP
hsa:10054	229	S	PS
hsa:10054	249	Y	PSP
hsa:10054	265	Y	B;DP;MG;PSP
hsa:10054	289	S	B;DP;MG;PSP
hsa:10054	294	T	PSP
hsa:10054	328	T	PSP
hsa:10054	577	S	DP;MG
hsa:10054	592	S	B;DP;MG;PSP
hsa:10055	12	S	B;DP;MG
hsa:10055	185	S	B;DP;MG
hsa:10055	194	T	PS
hsa:10055	201	S	PS
hsa:10055	288	S	PSP
hsa:10056	136	Y	PSP
hsa:10056	168	S	PSP
hsa:10056	63	Y	B;DP;MG;PSP
hsa:10056	72	Y	B;DP;MG;PSP
hsa:10058	444	T	PSP
hsa:10059	78	T	DP;MG
hsa:10059	79	T	DP;MG
hsa:1006	347	T	PSP
hsa:1006	452	T	PSP
hsa:1006	533	Y	B;MG;PSP
hsa:1006	643	T	PSP
hsa:10060	1350	S	PSP
hsa:10060	771	T	PSP
hsa:10061	125	S	B;DP
hsa:10061	349	S	B;DP;MG
hsa:10061	369	S	B
hsa:10061	372	T	B
hsa:10061	377	S	B
hsa:10061	444	T	PS
hsa:10061	465	Y	B;DP;MG
hsa:10061	487	Y	B;DP;MG
hsa:10061	503	Y	DP;MG
hsa:10061	512	S	DP;MG
hsa:10061	518	S	B;DP;MG
hsa:10061	617	T	B;DP
hsa:10061	627	T	PSP
hsa:10061	630	S	PSP
hsa:10062	198	S	DP;MG
hsa:10063	14	S	B;DP;MG;PSP
hsa:10066	319	S	B;DP;MG;PSP
hsa:10067	32	S	B;DP;MG;PSP
hsa:10067	35	Y	B;DP;MG;PSP
hsa:10067	41	Y	B;DP;MG;PSP
hsa:10067	53	Y	B;DP;MG;PSP
hsa:10067	76	S	B;DP;MG;PS;PSP
hsa:10067	78	T	DP;MG;PS;PSP
hsa:10067	85	S	B;DP;MG;PSP
hsa:10067	87	S	PSP
hsa:10067	88	T	B;DP;MG;PSP
hsa:10068	31	T	PSP
hsa:10068	34	S	PSP
hsa:10069	173	S	DP;MG
hsa:10069	175	T	DP;MG
hsa:10069	176	T	DP;MG
hsa:1007	164	Y	PSP
hsa:1007	343	Y	PSP
hsa:1007	781	Y	PSP
hsa:10072	218	S	PSP
hsa:10072	27	S	PSP
hsa:10072	286	T	PSP
hsa:10072	29	T	PSP
hsa:10072	297	S	PSP
hsa:10072	425	T	DP;MG;PSP
hsa:10072	641	Y	PSP
hsa:10072	677	T	PSP
hsa:10073	29	S	DP;MG;PS
hsa:10073	31	Y	PSP
hsa:10073	340	S	PSP
hsa:10073	341	T	PSP
hsa:10073	347	S	DP;MG
hsa:10073	35	Y	MG;PSP
hsa:10073	350	S	DP;MG;PS;PSP
hsa:10073	36	S	PSP
hsa:10073	37	S	PSP
hsa:10073	75	S	DP;MG;PSP
hsa:10075	1084	S	DP;MG;PS;PSP
hsa:10075	1354	T	PSP
hsa:10075	1368	S	DP;MG;PS;PSP
hsa:10075	1370	S	DP;MG;PSP
hsa:10075	1395	S	DP;MG;PSP
hsa:10075	1476	Y	PSP
hsa:10075	1658	Y	MG;PSP
hsa:10075	1722	T	DP;MG;PSP
hsa:10075	1729	T	PSP
hsa:10075	1852	S	PSP
hsa:10075	1903	S	DP;MG
hsa:10075	1907	S	DP;MG;PS;PSP
hsa:10075	1928	T	DP;MG
hsa:10075	1988	Y	PSP
hsa:10075	1991	Y	PSP
hsa:10075	1995	T	PSP
hsa:10075	1998	S	PSP
hsa:10075	1999	S	MG;PSP
hsa:10075	2052	S	PSP
hsa:10075	2198	S	PSP
hsa:10075	2262	S	PSP
hsa:10075	2339	S	DP;MG;PSP
hsa:10075	2362	S	DP;MG;PS;PSP
hsa:10075	2366	T	DP;MG;PS;PSP
hsa:10075	2377	S	DP;MG;PSP
hsa:10075	2388	S	PSP
hsa:10075	2391	S	DP;MG;PSP
hsa:10075	2471	Y	PSP
hsa:10075	2526	S	DP;MG;PS;PSP
hsa:10075	2529	T	DP;MG;PSP
hsa:10075	2534	S	DP;MG;PS
hsa:10075	2536	T	PSP
hsa:10075	2537	T	PSP
hsa:10075	2540	T	PSP
hsa:10075	2546	S	PSP
hsa:10075	2554	T	MG;PSP
hsa:10075	2595	S	DP;MG;PSP
hsa:10075	2619	S	DP;MG;PSP
hsa:10075	2636	S	DP;MG;PSP
hsa:10075	2735	S	PSP
hsa:10075	2738	T	PSP
hsa:10075	2746	T	DP;MG;PSP
hsa:10075	2747	T	DP;MG;PSP
hsa:10075	2887	S	DP;MG;PS;PSP
hsa:10075	2888	S	DP;MG;PS;PSP
hsa:10075	2889	T	DP;MG;PS;PSP
hsa:10075	2918	S	DP;MG;PSP
hsa:10075	2950	S	PSP
hsa:10075	2951	T	PSP
hsa:10075	3072	S	DP
hsa:10075	3116	S	DP;MG;PSP
hsa:10075	3127	S	DP;MG;PSP
hsa:10075	3132	S	DP;PSP
hsa:10075	3135	S	DP
hsa:10075	3142	Y	PSP
hsa:10075	3165	S	PSP
hsa:10075	3246	T	PSP
hsa:10075	3247	T	PSP
hsa:10075	3373	S	DP;MG;PSP
hsa:10075	3377	S	DP;MG;PSP
hsa:10075	3447	S	PSP
hsa:10075	3555	S	PSP
hsa:10075	3560	S	PSP
hsa:10075	3662	S	DP;MG;PSP
hsa:10075	3695	S	DP;MG;PSP
hsa:10075	3747	T	PSP
hsa:10075	3752	S	DP;MG;PSP
hsa:10075	3753	S	DP;MG;PSP
hsa:10075	3757	S	DP;MG;PSP
hsa:10075	3793	T	PSP
hsa:10075	3794	S	PSP
hsa:10075	3797	S	DP;MG;PSP
hsa:10075	3808	S	DP;MG;PSP
hsa:10075	3816	S	DP;MG;PSP
hsa:10075	3818	S	DP;MG
hsa:10075	3822	T	DP;MG;PSP
hsa:10075	3830	T	DP
hsa:10075	3906	S	DP;MG;PSP
hsa:10075	3919	S	DP;MG;PSP
hsa:10075	3924	T	DP;MG;PSP
hsa:10075	3927	T	DP;MG;PSP
hsa:10075	3929	S	PSP
hsa:10075	3947	S	PSP
hsa:10075	4066	Y	PSP
hsa:10075	4078	Y	DP;PSP
hsa:10075	4084	S	PSP
hsa:10075	484	T	PSP
hsa:10075	485	T	DP;MG;PSP
hsa:10075	648	S	DP;MG;PSP
hsa:10075	649	S	DP;MG;PSP
hsa:10075	657	S	DP;MG
hsa:10075	718	S	PS
hsa:10075	727	S	DP;MG
hsa:10075	740	S	PSP
hsa:10075	927	S	DP;MG;PSP
hsa:10076	853	S	DP;MG
hsa:10078	109	S	PSP
hsa:10078	129	S	B;DP;MG;PS
hsa:10078	132	S	B;DP;MG;PS;PSP
hsa:10078	143	S	B;DP;MG;PS;PSP
hsa:10078	146	S	B;DP;MG;PS;PSP
hsa:10078	155	Y	PSP
hsa:10078	307	S	DP;MG;PS;PSP
hsa:10078	320	S	B;DP;MG;PSP
hsa:10078	321	S	B;DP;MG;PSP
hsa:10078	60	S	PSP
hsa:10078	67	S	PSP
hsa:10078	86	S	DP;MG;PSP
hsa:10078	90	S	DP;MG;PSP
hsa:10079	128	Y	PSP
hsa:10079	346	S	PSP
hsa:10079	371	T	PSP
hsa:10079	376	S	PSP
hsa:10079	386	S	PSP
hsa:10079	390	T	PSP
hsa:10079	545	T	PSP
hsa:10081	153	T	PSP
hsa:10081	312	T	PSP
hsa:10083	101	S	PSP
hsa:10083	283	S	B;DP;MG;PS
hsa:10083	285	T	B;DP;MG;PS
hsa:10083	327	S	B;DP;MG;PS
hsa:10083	404	Y	PSP
hsa:10084	146	Y	PSP
hsa:10084	247	S	B;DP;MG;PS;PSP
hsa:10084	33	Y	B;DP;MG;PSP
hsa:10085	246	Y	PSP
hsa:10085	260	Y	B;MG;PSP
hsa:10085	452	Y	PSP
hsa:10086	325	T	PSP
hsa:10086	394	T	PSP
hsa:10086	397	T	PSP
hsa:10086	45	T	PSP
hsa:10086	6	S	PSP
hsa:10086	72	S	PSP
hsa:10087	260	S	MG
hsa:10087	278	S	MG
hsa:10087	501	S	B;MG
hsa:1009	700	Y	B;MG;PSP
hsa:1009	702	Y	B;MG;PSP
hsa:1009	714	S	PSP
hsa:1009	788	S	B;DP;MG;PSP
hsa:10090	115	S	PSP
hsa:10090	157	S	PSP
hsa:10092	146	T	PSP
hsa:10092	19	Y	B;DP;MG;PSP
hsa:10092	77	S	DP;MG;PSP
hsa:10094	47	Y	DP;MG;PSP
hsa:10095	170	S	B;DP;MG;PSP
hsa:10095	172	Y	B;DP;MG;PSP
hsa:10095	21	T	B;DP;MG
hsa:10095	297	T	B;DP;MG;PSP
hsa:10095	310	S	B;DP;MG;PSP
hsa:10095	330	S	DP;MG
hsa:10095	35	Y	PSP
hsa:10096	100	Y	B;MG;PSP
hsa:10096	109	Y	B;DP;MG;PSP
hsa:10096	140	Y	PSP
hsa:10096	152	S	PSP
hsa:10096	16	Y	B;DP;MG;PSP
hsa:10096	184	Y	DP;PSP
hsa:10096	201	T	DP
hsa:10096	231	Y	B;DP;MG;PSP
hsa:10096	233	Y	PSP
hsa:10096	400	Y	DP;MG
hsa:10097	67	S	MG
hsa:101	758	S	PSP
hsa:101	766	Y	PSP
hsa:1010	233	Y	PSP
hsa:1010	340	T	PSP
hsa:10101	175	T	PSP
hsa:10101	249	S	PSP
hsa:10101	29	S	B
hsa:10101	30	T	B
hsa:10103	155	Y	PSP
hsa:10103	156	T	PSP
hsa:10105	186	S	B;DP;PSP
hsa:10105	34	S	PSP
hsa:10109	153	Y	PSP
hsa:10109	156	S	PSP
hsa:10109	240	T	DP;MG
hsa:10110	253	T	B;DP;MG;PSP
hsa:10110	285	Y	B;DP;MG;PSP
hsa:10111	1114	T	DP;MG;PSP
hsa:10111	1125	Y	DP;MG;PSP
hsa:10111	198	T	PSP
hsa:10111	536	T	DP;MG
hsa:10111	557	S	DP;MG
hsa:10111	560	S	DP;MG
hsa:10111	635	S	DP;MG;PSP
hsa:10111	640	S	DP;MG;PSP
hsa:10111	690	T	DP;MG;PSP
hsa:10112	14	S	B;DP;MG;PSP
hsa:10112	21	S	B;DP;MG;PSP
hsa:10112	246	Y	B;DP;MG;PSP
hsa:10112	256	S	B;DP;MG;PSP
hsa:10112	402	S	PS
hsa:10112	41	S	B
hsa:10112	44	S	B
hsa:10112	491	Y	DP;MG
hsa:10112	528	S	B;DP;MG;PSP
hsa:10112	532	S	B;DP;MG;PS;PSP
hsa:10112	534	S	B;DP;MG;PS
hsa:10112	558	Y	PSP
hsa:10112	58	S	B;DP;MG;PSP
hsa:10112	662	S	B;DP;MG;PS;PSP
hsa:10112	668	S	B;DP;MG;PSP
hsa:10112	677	S	PSP
hsa:10112	683	S	B;DP;MG;PSP
hsa:10112	686	T	B;PSP
hsa:10112	7	S	DP;MG;PSP
hsa:10112	705	S	PSP
hsa:10112	825	S	B;DP;MG;PS;PSP
hsa:10112	857	T	B;DP;MG;PSP
hsa:10112	859	T	B;DP;MG;PSP
hsa:10112	863	S	PSP
hsa:10112	864	T	B;DP;MG;PSP
hsa:10112	867	S	B;DP;MG;PSP
hsa:10112	869	Y	B;DP;MG;PSP
hsa:10112	875	S	PSP
hsa:10112	878	S	B
hsa:10113	177	Y	PSP
hsa:10114	359	Y	B;DP;MG;PS
hsa:10116	267	Y	PSP
hsa:10116	34	Y	B;DP;MG;PSP
hsa:10116	40	S	DP;PSP
hsa:10116	575	T	PSP
hsa:10117	911	T	DP;MG
hsa:1012	69	S	PSP
hsa:10120	171	Y	PSP
hsa:10120	338	Y	PSP
hsa:10120	4	Y	DP;PSP
hsa:10121	171	Y	PSP
hsa:10121	301	S	PSP
hsa:10121	338	Y	PSP
hsa:10121	4	Y	PSP
hsa:10123	185	S	PSP
hsa:10125	184	T	B;DP
hsa:10127	192	S	PSP
hsa:10127	457	T	PSP
hsa:10127	485	T	PSP
hsa:10127	598	T	PSP
hsa:10128	1171	S	B;DP;MG;PSP
hsa:10128	1251	Y	B
hsa:10128	1327	S	B;PSP
hsa:10128	1341	Y	PSP
hsa:10128	160	Y	PSP
hsa:10128	207	Y	PSP
hsa:10128	23	S	PSP
hsa:10128	334	Y	PSP
hsa:10128	370	S	B
hsa:10128	623	Y	PSP
hsa:10128	660	T	PSP
hsa:10128	72	S	PS
hsa:10128	73	T	PS
hsa:10128	75	S	PS
hsa:10128	76	S	PS
hsa:10128	882	S	DP;MG
hsa:10129	1251	Y	PSP
hsa:10129	1302	S	PSP
hsa:10129	1347	T	PSP
hsa:10129	1678	Y	PSP
hsa:10129	1936	S	DP;MG;PSP
hsa:10129	1983	S	PSP
hsa:10129	213	Y	DP;MG;PSP
hsa:10129	2508	T	PSP
hsa:10129	954	Y	DP;MG
hsa:10129	995	S	PSP
hsa:1013	336	Y	PSP
hsa:10130	428	S	DP;MG;PSP
hsa:10131	118	S	PSP
hsa:10131	174	T	DP;MG
hsa:10131	282	S	DP;MG
hsa:10131	366	Y	DP;MG
hsa:10131	39	T	PSP
hsa:10131	40	T	PSP
hsa:10131	494	T	B;DP;MG;PSP
hsa:10131	498	Y	B;DP;MG;PSP
hsa:10133	170	S	B;DP;MG;PS
hsa:10133	171	S	B;DP;MG;PS
hsa:10133	173	S	B;DP;MG;PS
hsa:10133	174	S	B;DP;MG;PS
hsa:10133	177	S	B;DP;MG
hsa:10133	198	S	DP
hsa:10133	342	S	DP;MG
hsa:10133	513	S	DP
hsa:10133	525	T	B;DP;MG
hsa:10133	526	S	B;DP;MG
hsa:10134	223	Y	DP
hsa:10135	17	S	PSP
hsa:10135	175	Y	PSP
hsa:10135	335	T	B;DP;PSP
hsa:10135	34	Y	B;DP;MG;PSP
hsa:10135	36	Y	PSP
hsa:10135	398	S	B;DP;MG;PS;PSP
hsa:10135	453	Y	PSP
hsa:10135	472	S	PSP
hsa:10135	69	Y	PSP
hsa:10135	87	Y	DP;MG
hsa:10137	375	S	B;DP;MG;PSP
hsa:10137	378	T	PS;PSP
hsa:10137	411	S	B;DP;MG;PSP
hsa:10137	415	S	B;DP;MG;PS;PSP
hsa:10137	420	S	B;DP;MG;PS;PSP
hsa:10137	422	S	B;DP;MG;PS;PSP
hsa:10137	424	S	B;DP;MG;PS;PSP
hsa:10137	433	Y	B;DP;MG;PSP
hsa:10137	67	S	PSP
hsa:10137	70	T	PSP
hsa:10138	6	S	DP;MG
hsa:10139	3	T	DP;MG
hsa:10139	9	Y	DP;MG
hsa:1014	519	S	PSP
hsa:1014	806	T	PSP
hsa:1014	811	S	PSP
hsa:10140	152	S	B;DP;MG
hsa:10140	154	S	B;DP;MG
hsa:10140	164	S	B;DP;MG;PS
hsa:10140	205	S	B;DP;MG;PSP
hsa:10142	1245	Y	MG
hsa:10142	3865	S	DP
hsa:10144	312	S	MG
hsa:10144	326	S	MG
hsa:10144	406	T	MG
hsa:10144	415	T	MG
hsa:10144	530	S	MG
hsa:10146	133	Y	B;DP;MG
hsa:10146	149	S	B;DP;MG;PS;PSP
hsa:10146	162	T	B;DP;MG;PSP
hsa:10146	222	T	PSP
hsa:10146	231	S	B;DP;MG;PSP
hsa:10146	232	S	B;DP;MG;PS;PSP
hsa:10146	241	T	DP;MG;PSP
hsa:10146	250	S	B;MG;PSP
hsa:10146	253	S	PSP
hsa:10146	363	Y	PSP
hsa:10146	373	S	B;DP;MG;PS;PSP
hsa:10146	388	S	B;DP;PSP
hsa:10146	56	Y	B;DP;MG;PSP
hsa:10146	7	S	B;PSP
hsa:10147	1045	T	PSP
hsa:10147	1047	S	PSP
hsa:10147	275	T	B;DP;MG;PSP
hsa:10147	277	S	B;DP;MG;PS;PSP
hsa:10147	281	T	B;DP;MG
hsa:10147	315	S	B;DP;MG;PS;PSP
hsa:10147	322	S	DP;MG
hsa:10147	348	S	PSP
hsa:10147	428	Y	PSP
hsa:10147	479	S	PS
hsa:10147	49	S	PSP
hsa:10147	492	S	PS
hsa:10147	54	Y	PSP
hsa:10147	562	T	PSP
hsa:10147	7	T	B;DP;MG;PSP
hsa:10147	745	S	B;DP;MG;PSP
hsa:10147	750	S	B;DP;MG
hsa:10147	754	S	B;DP;MG
hsa:10147	772	S	B;DP;MG
hsa:10147	773	S	B;DP;MG
hsa:10147	806	S	PSP
hsa:10147	860	S	PSP
hsa:10147	887	S	B;DP;MG
hsa:10147	940	S	B;DP;MG;PSP
hsa:10149	1010	S	B;DP;MG;PS;PSP
hsa:10149	285	Y	PSP
hsa:1015	425	S	B;DP;MG;PSP
hsa:1015	489	Y	PSP
hsa:1015	496	S	PSP
hsa:10152	207	Y	PSP
hsa:10152	218	S	PS
hsa:10152	221	S	PS
hsa:10152	227	S	DP;MG
hsa:10152	23	Y	B;DP;MG
hsa:10152	236	S	PSP
hsa:10152	274	S	PSP
hsa:10152	284	Y	PSP
hsa:10152	294	T	PS
hsa:10152	297	T	DP;PS
hsa:10152	301	S	PS
hsa:10152	304	Y	PSP
hsa:10152	32	Y	B;DP;MG
hsa:10153	100	S	DP;MG;PSP
hsa:10153	156	T	B;PSP
hsa:10153	174	T	B;DP;MG;PSP
hsa:10153	184	Y	DP;MG
hsa:10153	240	S	PSP
hsa:10153	34	S	B;DP;MG;PSP
hsa:10153	41	S	B;DP;MG
hsa:10153	480	S	PSP
hsa:10153	571	Y	B;DP;MG;PSP
hsa:10153	621	S	B;DP;MG;PSP
hsa:10153	629	S	B;DP;MG;PSP
hsa:10153	951	T	PSP
hsa:10153	974	S	B;MG;PSP
hsa:10153	978	S	B;DP;MG;PSP
hsa:10154	1299	T	DP;MG
hsa:10154	1350	Y	B;DP;MG;PSP
hsa:10154	1466	T	B;DP;MG;PS;PSP
hsa:10154	1527	Y	PSP
hsa:10154	438	Y	PSP
hsa:10154	440	Y	PSP
hsa:10154	562	T	PSP
hsa:10154	565	T	PSP
hsa:10154	566	Y	PSP
hsa:10154	978	S	PSP
hsa:10155	133	Y	PSP
hsa:10155	138	S	B;DP;MG;PS
hsa:10155	14	S	B;DP;MG;PSP
hsa:10155	19	S	B;DP;MG;PS;PSP
hsa:10155	242	Y	B;DP;MG;PSP
hsa:10155	369	Y	B;DP;MG;PSP
hsa:10155	437	S	B;DP;MG;PSP
hsa:10155	440	S	B;DP;MG;PSP
hsa:10155	45	S	B;DP;MG;PSP
hsa:10155	458	Y	B;DP;MG;PSP
hsa:10155	459	S	DP;PSP
hsa:10155	473	S	B;DP;MG;PS;PSP
hsa:10155	489	S	B;DP;MG;PS;PSP
hsa:10155	49	S	B;DP;MG;PSP
hsa:10155	498	T	DP;MG;PSP
hsa:10155	50	S	B;DP;MG;PS;PSP
hsa:10155	501	S	B;DP;MG;PSP
hsa:10155	517	Y	B;DP;MG;PSP
hsa:10155	541	T	B;DP;MG;PS;PSP
hsa:10155	594	S	B;DP;MG;PS;PSP
hsa:10155	596	S	B;DP;MG;PSP
hsa:10155	598	S	B;DP;MG;PSP
hsa:10155	601	S	B;DP;MG;PS;PSP
hsa:10155	612	S	DP;MG;PSP
hsa:10155	620	T	DP;MG;PSP
hsa:10155	697	S	B;DP;MG;PS;PSP
hsa:10155	752	S	B;DP;MG;PSP
hsa:10155	756	S	B;DP;MG;PS;PSP
hsa:10155	757	S	B;DP;MG;PS;PSP
hsa:10155	803	T	PS
hsa:10155	816	S	PSP
hsa:10155	823	S	B;DP;MG;PS;PSP
hsa:10155	824	S	B;DP;MG;PS;PSP
hsa:10156	381	Y	B;DP;MG
hsa:10156	387	S	B;DP;MG
hsa:10156	713	T	DP
hsa:10157	474	S	PSP
hsa:10157	479	T	PSP
hsa:10157	492	S	PSP
hsa:10157	55	Y	B;DP;PSP
hsa:10157	556	Y	PSP
hsa:10157	700	Y	PSP
hsa:10158	93	S	PSP
hsa:10158	99	Y	B;DP;MG;PSP
hsa:10159	291	S	B
hsa:1016	388	Y	B;DP;MG
hsa:10160	23	S	DP;MG
hsa:10162	333	T	PSP
hsa:10162	348	Y	PSP
hsa:10163	129	T	DP;MG;PSP
hsa:10163	139	Y	PSP
hsa:10163	150	Y	DP;MG
hsa:10163	155	Y	DP;MG;PSP
hsa:10163	230	Y	MG;PSP
hsa:10163	257	S	DP;MG;PSP
hsa:10163	259	S	DP;MG;PSP
hsa:10163	284	S	DP;PSP
hsa:10163	292	S	DP;MG;PSP
hsa:10163	293	S	DP;MG;PSP
hsa:10163	296	S	DP;MG;PSP
hsa:10163	298	S	DP;MG;PSP
hsa:10163	308	S	DP;MG;PSP
hsa:10163	343	S	DP
hsa:10163	346	T	DP
hsa:10163	351	S	DP
hsa:10163	46	Y	PSP
hsa:10163	482	S	DP;MG;PS
hsa:10163	484	S	DP;MG;PS;PSP
hsa:10163	489	S	DP;MG;PS;PSP
hsa:10163	80	T	DP;MG;PSP
hsa:10164	171	Y	PSP
hsa:10164	172	S	PSP
hsa:10164	340	Y	PSP
hsa:10164	359	Y	B;DP;MG;PSP
hsa:10165	243	T	B
hsa:10165	520	S	MG
hsa:10165	540	T	MG
hsa:10166	152	T	PSP
hsa:10169	21	S	DP;PSP
hsa:1017	15	Y	B;DP;MG;PSP
hsa:1017	159	Y	B;DP;MG;PS;PSP
hsa:1017	160	T	B;DP;MG;PS;PSP
hsa:1017	168	Y	B;DP;MG
hsa:1017	19	Y	B;DP;MG;PSP
hsa:1017	39	T	B;DP;MG
hsa:10171	26	S	B;DP;MG;PSP
hsa:10171	321	S	PSP
hsa:10171	366	S	PSP
hsa:10171	59	T	PSP
hsa:10171	62	S	PSP
hsa:10171	74	Y	B;DP;PSP
hsa:10171	81	Y	B;DP;PSP
hsa:10172	318	T	PSP
hsa:10172	458	T	PSP
hsa:10172	514	T	PSP
hsa:10174	188	S
hsa:10174	203	S	PSP
hsa:10174	221	S	PSP
hsa:10174	24	S	DP
hsa:10174	268	S	DP
hsa:10179	107	S	DP;MG;PSP
hsa:10179	108	S	DP;MG;PSP
hsa:10179	110	T	DP;MG;PSP
hsa:10179	111	S	PSP
hsa:10179	112	T	PSP
hsa:10179	113	S	DP;MG;PSP
hsa:10179	115	S	DP;MG
hsa:10179	134	S	DP;MG;PSP
hsa:10179	136	S	DP;MG;PSP
hsa:10179	137	S	DP;MG;PSP
hsa:10179	155	S	PSP
hsa:10179	162	S	DP;MG
hsa:10179	180	S	PSP
hsa:10179	196	S	DP
hsa:10179	204	S	DP;MG;PSP
hsa:1018	15	Y	DP;MG;PSP
hsa:1018	159	Y	DP;MG;PSP
hsa:1018	160	T	DP;MG;PSP
hsa:1018	19	Y	DP;MG;PSP
hsa:1018	198	T	PSP
hsa:1018	207	S	DP;MG;PSP
hsa:1018	236	Y	PSP
hsa:10181	10	T	B;DP;MG;PSP
hsa:10181	18	S	PSP
hsa:10181	242	T	B;DP;PSP
hsa:10181	249	T	B;DP;PSP
hsa:10181	252	S	B;DP;PSP
hsa:10181	254	Y	B;DP;PSP
hsa:10181	37	S	PSP
hsa:10181	57	Y	B;MG;PSP
hsa:10181	59	S	B;DP;MG;PS;PSP
hsa:10181	620	Y	DP;MG
hsa:10181	621	S	B;DP;MG;PS;PSP
hsa:10181	624	S	B;DP;MG;PS;PSP
hsa:10181	636	S	DP;MG
hsa:10181	69	S	B;DP;MG;PS;PSP
hsa:10181	712	Y	B;DP;MG;PS;PSP
hsa:10181	733	Y	B;MG;PSP
hsa:10181	76	Y	DP;MG;PSP
hsa:10181	78	S	B;DP;MG;PS;PSP
hsa:10181	794	S	PSP
hsa:10181	799	Y	B;DP;MG;PSP
hsa:10181	8	S	B;DP;MG;PSP
hsa:10181	812	T	PSP
hsa:10181	82	Y	PSP
hsa:10188	1003	T	PS
hsa:10188	164	T	MG;PS
hsa:10188	165	S	MG
hsa:10188	212	S	B;MG;PS
hsa:10188	347	Y	MG;PS
hsa:10188	39	S	PSP
hsa:10188	596	Y	MG;PS
hsa:10188	802	S	MG;PS
hsa:10188	806	S	MG;PS
hsa:10188	808	S	DP;MG;PS
hsa:10188	863	S	MG;PS
hsa:10188	867	S	DP
hsa:10188	937	Y	MG
hsa:10188	938	Y	MG
hsa:10188	959	S	MG;PS
hsa:10189	190	S	MG
hsa:10189	246	S	MG
hsa:1019	150	S	DP;MG
hsa:1019	17	Y	B;DP;MG;PSP
hsa:1019	172	T	B;DP;MG;PS;PSP
hsa:10190	187	Y	B;DP;MG;PS
hsa:10190	221	S	DP;MG;PSP
hsa:10190	223	S	DP;MG;PSP
hsa:10197	23	T	B;DP;MG;PSP
hsa:10197	24	S	DP;MG;PS;PSP
hsa:10197	247	S	DP;PSP
hsa:10197	248	S	DP;PSP
hsa:10197	254	Y	PSP
hsa:10198	1014	S	PSP
hsa:10198	176	T	PSP
hsa:10198	576	Y	DP;MG
hsa:10198	687	S	PSP
hsa:10198	715	S	PSP
hsa:10198	722	S	DP;MG
hsa:10198	854	S	DP;MG
hsa:10198	985	S	PSP
hsa:10199	120	S	B;DP;MG;PSP
hsa:10199	163	S	B;DP;MG;PS;PSP
hsa:10199	167	S	B;DP;MG;PS;PSP
hsa:10199	171	S	B;DP;MG;PS;PSP
hsa:10199	178	S	B;DP;MG
hsa:10199	208	S	DP;MG
hsa:10199	22	T	DP;MG
hsa:10199	242	S	B;DP;MG;PS;PSP
hsa:10199	252	S	B
hsa:10199	275	S	B;DP;MG;PS;PSP
hsa:10199	289	S	B;DP;MG;PS;PSP
hsa:10199	332	T	PSP
hsa:10199	37	S	B;DP;MG
hsa:10199	399	S	B;DP;MG;PSP
hsa:10199	418	T	DP;MG
hsa:10199	452	Y	B;DP;MG;PSP
hsa:10199	459	T	B
hsa:10199	477	Y	PSP
hsa:10199	61	S	B;DP;MG;PSP
hsa:102	214	T	PSP
hsa:102	605	S	PSP
hsa:102	705	S	PSP
hsa:102	719	T	PSP
hsa:102	740	S	PSP
hsa:1020	14	T	B;DP;MG;PS
hsa:1020	15	Y	B;DP;MG;PS
hsa:1020	4	Y	DP
hsa:1020	72	S	B;DP;MG;PS
hsa:10200	110	S	B;DP;MG;PSP
hsa:10200	147	T	B;DP;MG;PS;PSP
hsa:10200	27	T	PSP
hsa:10205	210	Y	PSP
hsa:10207	1017	Y	DP;MG
hsa:10207	1031	Y	DP;MG
hsa:10207	1209	T	DP;MG
hsa:10207	1508	T	DP;MG;PS
hsa:10207	335	T	DP;MG;PS
hsa:10207	52	T	DP
hsa:10207	522	S	DP;MG;PS
hsa:10207	56	S	DP
hsa:10207	645	S	DP;MG;PS
hsa:10207	783	Y	DP;MG
hsa:10207	879	Y	DP;MG
hsa:10208	184	T	PSP
hsa:10208	415	S	PSP
hsa:10208	479	S	PSP
hsa:10208	737	T	PSP
hsa:10208	908	S	PSP
hsa:10208	909	S	PSP
hsa:10209	30	Y	DP;MG;PSP
hsa:10209	54	Y	DP;MG
hsa:10209	79	Y	DP;MG;PSP
hsa:1021	13	Y	B;DP;MG;PSP
hsa:1021	222	S	PSP
hsa:1021	223	S	B;DP;MG;PS;PSP
hsa:1021	24	Y	B;DP;MG;PS;PSP
hsa:1021	290	S	DP;MG
hsa:1021	292	Y	PSP
hsa:1021	293	S	PSP
hsa:1021	296	S	PSP
hsa:1021	317	S	DP;MG
hsa:1021	49	T	B;DP;MG;PS;PSP
hsa:10210	101	S	PS
hsa:10210	501	T	B;DP
hsa:10210	569	S	B;DP;MG
hsa:10210	864	S	B;DP;MG
hsa:10211	160	Y	B;DP;MG;PSP
hsa:10211	19	S	B;DP;MG;PS;PSP
hsa:10211	203	Y	B;DP;MG;PSP
hsa:10211	223	Y	B;DP;MG;PSP
hsa:10211	292	Y	PSP
hsa:10211	303	S	PS
hsa:10211	315	S	DP;PS
hsa:10211	348	Y	PSP
hsa:10211	379	T	B;PS
hsa:10211	382	S	PS
hsa:10212	13	Y	B;MG;PSP
hsa:10212	171	T	B;DP;MG;PS;PSP
hsa:10212	183	S	B;PSP
hsa:10212	25	S	DP;MG
hsa:10212	265	Y	PSP
hsa:10212	37	S	B;DP;MG;PSP
hsa:10212	38	Y	B;DP;MG;PSP
hsa:10212	382	T	PSP
hsa:10212	40	S	B;DP;MG;PSP
hsa:10213	150	S	DP;MG
hsa:10213	177	T	DP;MG
hsa:10213	224	S	B;DP;MG;PSP
hsa:10213	234	Y	PSP
hsa:10213	266	T	PSP
hsa:10213	32	Y	B;DP;MG;PSP
hsa:10214	181	S	PSP
hsa:10215	151	T	PSP
hsa:10215	165	S	PSP
hsa:10215	32	S	PSP
hsa:10215	73	S	PSP
hsa:10215	77	S	PSP
hsa:10215	80	S	PSP
hsa:10215	83	S	PSP
hsa:10215	84	S	PSP
hsa:10215	85	S	PSP
hsa:10217	267	Y	PSP
hsa:10217	28	S	DP;MG
hsa:10217	94	Y	PSP
hsa:10218	145	Y	PSP
hsa:1022	161	S	B;DP;MG;PSP
hsa:1022	164	S	B;DP;MG;PS;PSP
hsa:1022	170	T	B;DP;MG;PS;PSP
hsa:1022	287	T	B;DP;MG;PS;PSP
hsa:1022	316	T	B;DP;MG
hsa:1022	321	S	B;DP;MG;PS;PSP
hsa:1022	332	T	PSP
hsa:10221	8	S	PSP
hsa:10223	197	S	DP;PSP
hsa:10223	281	Y	B;MG;PSP
hsa:10223	301	Y	B;MG;PSP
hsa:10223	313	S	PSP
hsa:10226	12	T	B;DP;MG
hsa:10226	126	S	DP;MG
hsa:10226	142	T	B
hsa:10226	145	T	B
hsa:10226	175	S	B;DP;MG
hsa:10226	241	S	B;MG
hsa:10226	31	S	PS
hsa:10226	48	S	PS
hsa:10226	49	T	PS
hsa:10227	270	S	B;DP;MG;PSP
hsa:10227	271	S	B;DP;MG;PSP
hsa:10228	129	S	B;DP;MG;PS;PSP
hsa:10228	134	T	PSP
hsa:10228	137	T	PSP
hsa:10228	140	Y	B;DP;MG;PSP
hsa:10228	152	S	B;DP;MG;PSP
hsa:10228	230	S	PSP
hsa:10228	83	T	B;DP;PSP
hsa:10228	86	S	B;DP;PSP
hsa:10232	178	S	B;DP;MG
hsa:10233	71	Y	PSP
hsa:10234	118	S	PSP
hsa:10235	116	S	DP
hsa:10235	576	S	DP
hsa:10238	105	T	DP;MG
hsa:10238	11	Y	PSP
hsa:10238	13	Y	PSP
hsa:10238	178	Y	PSP
hsa:10238	200	S	PSP
hsa:10238	216	Y	PSP
hsa:10238	84	Y	PS;PSP
hsa:10238	94	Y	PSP
hsa:1024	11	S	PSP
hsa:1024	133	Y	PSP
hsa:1024	410	T	DP;MG
hsa:10240	215	T	PSP
hsa:10240	59	Y	B;DP;MG;PSP
hsa:10240	84	T	PSP
hsa:10240	90	S	PSP
hsa:10241	347	S	PSP
hsa:10241	355	S	PSP
hsa:10241	380	Y	B;MG;PSP
hsa:10242	130	Y	PSP
hsa:10243	139	T	DP;MG;PSP
hsa:10243	147	S	DP;MG;PSP
hsa:10243	188	S	DP;MG;PS;PSP
hsa:10243	194	S	DP;MG;PS;PSP
hsa:10243	199	T	DP;MG
hsa:10243	200	S	DP;MG;PS;PSP
hsa:10243	266	T	DP;MG;PS;PSP
hsa:10243	268	S	DP;MG;PS;PSP
hsa:10243	270	S	DP;MG;PS;PSP
hsa:10243	277	S	DP;MG
hsa:10243	281	T	PSP
hsa:10243	283	S	DP;MG
hsa:10243	286	T	DP;MG;PSP
hsa:10243	291	S	PSP
hsa:10243	294	S	PSP
hsa:10243	303	S	DP;MG;PSP
hsa:10243	371	S	DP;PSP
hsa:10243	393	S	PSP
hsa:10243	655	T	PSP
hsa:10243	96	T	PSP
hsa:10244	17	T	PSP
hsa:10244	63	S	B;DP;MG;PSP
hsa:10247	21	Y	B;DP;MG;PSP
hsa:10247	22	S	PSP
hsa:10247	91	T	PSP
hsa:10248	21	T	PSP
hsa:10248	38	Y	PSP
hsa:10248	70	Y	PSP
hsa:1025	175	S	DP;MG;PSP
hsa:1025	180	S	DP;MG
hsa:1025	186	T	DP;MG;PS;PSP
hsa:1025	194	Y	DP;MG;PSP
hsa:1025	29	T	DP
hsa:1025	330	T	DP;MG
hsa:1025	334	S	DP;MG;PS
hsa:1025	338	Y	PSP
hsa:1025	347	S	DP;MG;PSP
hsa:1025	350	T	DP;MG;PSP
hsa:1025	353	S	DP;MG;PS;PSP
hsa:1025	354	T	DP
hsa:1025	363	T	DP;MG
hsa:1025	366	T	PSP
hsa:10250	10	S	B;DP;MG;PSP
hsa:10250	177	S	B;DP;MG;PS;PSP
hsa:10250	179	S	B;DP;MG;PS;PSP
hsa:10250	181	S	B;DP;MG;PS;PSP
hsa:10250	186	S	B;DP;MG;PS;PSP
hsa:10250	187	S	B;DP;MG;PS;PSP
hsa:10250	196	S	B;DP;MG;PS;PSP
hsa:10250	198	S	B;DP;MG;PS;PSP
hsa:10250	200	S	B;DP;MG;PS;PSP
hsa:10250	205	T	PSP
hsa:10250	207	S	B;DP;MG;PSP
hsa:10250	209	S	B;DP;MG;PSP
hsa:10250	211	S	B;DP;MG;PSP
hsa:10250	220	T	B;DP;MG;PS;PSP
hsa:10250	227	S	B;DP;MG;PS;PSP
hsa:10250	234	S	B;DP;MG;PSP
hsa:10250	239	T	DP;MG;PSP
hsa:10250	260	S	B;DP;MG;PS;PSP
hsa:10250	290	S	B;DP;MG;PS;PSP
hsa:10250	292	S	B;DP;MG;PS;PSP
hsa:10250	294	S	B;DP;MG;PSP
hsa:10250	304	S	DP;MG;PS;PSP
hsa:10250	306	S	DP;MG;PS;PSP
hsa:10250	308	S	DP;PS;PSP
hsa:10250	310	S	DP;MG;PS;PSP
hsa:10250	316	S	DP;MG;PSP
hsa:10250	327	T	PSP
hsa:10250	341	S	DP;MG
hsa:10250	343	S	DP;MG
hsa:10250	360	S	PSP
hsa:10250	367	S	PSP
hsa:10250	369	S	PSP
hsa:10250	380	S	DP;MG;PSP
hsa:10250	385	T	DP;MG;PSP
hsa:10250	389	S	DP;MG;PSP
hsa:10250	391	S	DP;MG;PSP
hsa:10250	393	S	DP;MG;PSP
hsa:10250	402	S	DP;MG;PSP
hsa:10250	406	T	DP;MG;PSP
hsa:10250	411	T	DP;MG;PSP
hsa:10250	414	S	DP;MG;PSP
hsa:10250	416	T	DP;MG;PSP
hsa:10250	420	S	DP;MG;PSP
hsa:10250	423	T	PSP
hsa:10250	426	S	DP;MG;PSP
hsa:10250	429	S	DP;MG;PSP
hsa:10250	431	S	DP;MG;PSP
hsa:10250	436	S	DP;MG;PSP
hsa:10250	450	S	DP;MG;PSP
hsa:10250	452	S	DP;MG;PSP
hsa:10250	463	S	DP;MG;PSP
hsa:10250	465	S	DP;MG;PSP
hsa:10250	494	S	PSP
hsa:10250	498	S	DP;MG
hsa:10250	500	S	DP;MG
hsa:10250	502	S	DP;MG
hsa:10250	524	S	DP;MG;PSP
hsa:10250	526	S	DP;MG;PSP
hsa:10250	528	S	DP;MG;PSP
hsa:10250	530	S	DP;MG;PSP
hsa:10250	532	S	DP;MG;PSP
hsa:10250	541	S	DP;MG;PSP
hsa:10250	549	S	DP;MG;PSP
hsa:10250	551	S	DP;MG;PSP
hsa:10250	555	T	DP;MG;PSP
hsa:10250	560	S	DP;MG;PSP
hsa:10250	562	S	DP;MG;PSP
hsa:10250	572	T	DP;MG;PSP
hsa:10250	574	T	DP;MG;PSP
hsa:10250	581	T	DP;MG;PSP
hsa:10250	583	S	DP;MG;PSP
hsa:10250	590	S	DP;PSP
hsa:10250	592	S	DP;PSP
hsa:10250	597	S	DP;MG;PSP
hsa:10250	605	S	DP;MG;PSP
hsa:10250	607	S	DP;MG;PSP
hsa:10250	614	T	DP;MG;PSP
hsa:10250	616	S	DP;MG;PSP
hsa:10250	626	S	DP;MG;PSP
hsa:10250	628	S	DP;MG;PSP
hsa:10250	636	S	DP;MG;PSP
hsa:10250	638	S	DP;MG;PSP
hsa:10250	645	S	DP;MG;PSP
hsa:10250	646	S	DP;MG;PSP
hsa:10250	649	T	DP;MG;PSP
hsa:10250	653	S	DP;MG;PSP
hsa:10250	655	S	DP;MG;PSP
hsa:10250	657	S	DP;MG
hsa:10250	665	S	DP;MG;PSP
hsa:10250	667	S	DP;MG;PSP
hsa:10250	669	S	DP;MG;PSP
hsa:10250	675	S	DP;MG;PSP
hsa:10250	683	S	DP;MG;PSP
hsa:10250	685	S	DP;MG;PSP
hsa:10250	693	T	DP;MG;PSP
hsa:10250	695	S	DP;MG;PSP
hsa:10250	696	S	DP;MG;PSP
hsa:10250	705	S	DP;MG;PSP
hsa:10250	706	S	DP;MG;PSP
hsa:10250	707	S	DP;MG;PSP
hsa:10250	713	S	DP;MG;PSP
hsa:10250	715	S	DP;MG;PSP
hsa:10250	717	S	DP;MG;PSP
hsa:10250	718	T	DP;MG;PSP
hsa:10250	725	S	DP;MG;PSP
hsa:10250	727	T	DP;MG;PSP
hsa:10250	738	S	DP;MG;PSP
hsa:10250	740	S	DP;MG;PSP
hsa:10250	743	S	DP;MG;PSP
hsa:10250	748	S	DP;MG;PSP
hsa:10250	749	S	DP;MG;PSP
hsa:10250	750	S	DP;MG;PSP
hsa:10250	752	S	DP;MG;PSP
hsa:10250	754	S	DP;MG;PSP
hsa:10250	756	S	DP;MG;PSP
hsa:10250	769	S	DP;MG;PSP
hsa:10250	773	S	DP;MG;PSP
hsa:10250	775	S	DP;MG;PSP
hsa:10250	777	S	DP;MG;PSP
hsa:10250	778	T	DP;MG;PSP
hsa:10250	781	S	DP;MG;PSP
hsa:10250	791	S	DP;MG;PSP
hsa:10250	793	T	DP;MG;PSP
hsa:10250	795	S	DP;MG;PSP
hsa:10250	797	S	DP;MG;PSP
hsa:10250	802	S	DP;MG;PSP
hsa:10250	846	T	DP;MG;PSP
hsa:10250	872	T	DP;MG;PSP
hsa:10250	874	S	DP;MG;PSP
hsa:10250	894	S	DP;MG;PSP
hsa:10250	9	T	B;DP
hsa:10250	901	S	DP;MG;PSP
hsa:10251	27	Y	B;DP;MG;PSP
hsa:10252	123	S	PSP
hsa:10252	304	Y	PSP
hsa:10252	50	S	PSP
hsa:10252	53	Y	B;DP;MG;PSP
hsa:10252	54	T	PSP
hsa:10252	89	Y	B;DP;MG;PSP
hsa:10253	11	S	B;DP;MG;PSP
hsa:10253	112	S	B;DP;MG;PSP
hsa:10253	115	S	B;DP;MG;PSP
hsa:10253	116	S	B;DP;MG;PSP
hsa:10253	118	S	B;DP;MG;PSP
hsa:10253	121	S	B;DP;MG
hsa:10253	138	S	B;DP;MG;PSP
hsa:10253	139	S	B;DP;MG;PSP
hsa:10253	142	S	B;DP;MG;PSP
hsa:10253	17	T	B;DP;MG;PSP
hsa:10253	176	Y	B;DP;MG;PSP
hsa:10253	190	T	B;DP;MG;PSP
hsa:10253	215	Y	PSP
hsa:10253	269	Y	B;DP;MG
hsa:10253	283	Y	B;DP;MG
hsa:10253	305	T	B;DP;MG;PSP
hsa:10253	7	S	B;DP;PSP
hsa:10253	75	T	B;DP;MG
hsa:10254	161	S	PSP
hsa:10254	192	Y	B;DP;MG;PS;PSP
hsa:10254	291	Y	B;DP;MG;PSP
hsa:10254	371	Y	B;DP;MG;PSP
hsa:10254	372	S	DP;MG;PSP
hsa:10254	374	Y	B;DP;MG;PSP
hsa:10256	300	S	DP
hsa:10256	307	S	DP;MG
hsa:10257	314	S	B;DP;MG
hsa:10257	601	S	B;DP;MG
hsa:10257	646	T	B;DP;MG;PS
hsa:10257	648	T	B;DP;MG;PS
hsa:1026	130	S	B;DP;MG;PSP
hsa:1026	145	T	B;DP;MG
hsa:1026	146	S	B;DP;MG
hsa:1026	153	S	B;DP;MG
hsa:1026	160	S	DP;MG
hsa:1026	57	T	B;DP;MG
hsa:1026	98	S	B;DP;MG
hsa:10260	1117	S	DP;MG
hsa:10260	1194	S	DP;MG
hsa:10260	1554	S	DP
hsa:10260	728	S	DP;MG
hsa:10260	731	S	DP;MG
hsa:10261	177	S	PSP
hsa:10261	229	Y	PSP
hsa:10262	117	Y	DP;MG
hsa:10262	16	Y	B;DP;MG;PSP
hsa:10262	56	Y	B;DP;MG;PSP
hsa:10265	25	T	PSP
hsa:10265	374	S	PSP
hsa:10265	464	S	PSP
hsa:10265	9	Y	PSP
hsa:10267	103	S	PSP
hsa:10267	107	S	PSP
hsa:10269	253	Y	DP;MG
hsa:10269	298	S	PSP
hsa:10269	45	Y	PSP
hsa:1027	10	S	DP;MG;PSP
hsa:1027	12	S	MG
hsa:1027	140	S	DP;MG;PSP
hsa:1027	157	T	DP;MG;PSP
hsa:1027	178	S	DP;MG;PSP
hsa:1027	187	T	DP;MG
hsa:1027	198	T	DP;MG;PSP
hsa:1027	83	S	DP;MG
hsa:1027	88	Y	DP;MG
hsa:10270	112	S	B;DP;MG;PSP
hsa:10270	136	S	PSP
hsa:10270	149	S	PSP
hsa:10270	199	S	PSP
hsa:10270	229	Y	B;DP;MG;PSP
hsa:10270	301	T	PSP
hsa:10270	311	Y	DP;PSP
hsa:10270	323	S	B;DP;MG;PS;PSP
hsa:10270	328	S	B;DP;MG;PS;PSP
hsa:10270	339	S	B;DP;MG;PS;PSP
hsa:10272	255	S	DP;MG
hsa:10273	19	S	B;DP;MG;PS;PSP
hsa:10273	207	Y	PSP
hsa:10273	23	S	B;DP;MG;PS;PSP
hsa:10273	25	S	DP;MG;PS;PSP
hsa:10273	273	S	B;DP;MG;PS;PSP
hsa:10273	276	T	B;DP;MG;PSP
hsa:10274	1025	Y	PSP
hsa:10274	1051	S	DP;PSP
hsa:10274	1054	T	DP;PSP
hsa:10274	1062	S	B;DP;MG;PSP
hsa:10274	1065	S	B;DP;MG;PSP
hsa:10274	1067	S	B;DP;MG
hsa:10274	1070	S	B;DP;MG
hsa:10274	1074	S	DP;MG
hsa:10274	1108	T	DP;PSP
hsa:10274	1138	S	DP;PSP
hsa:10274	1142	S	DP;PSP
hsa:10274	152	T	PSP
hsa:10274	165	T	PSP
hsa:10274	17	T	B;DP;MG;PSP
hsa:10274	20	S	B;DP;MG;PSP
hsa:10274	24	S	B;DP;MG;PSP
hsa:10274	46	T	DP;PSP
hsa:10274	689	Y	DP;MG
hsa:10274	694	T	DP;MG
hsa:10274	900	Y	B;DP;MG;PSP
hsa:10276	100	S	B;DP;MG;PSP
hsa:10276	106	S	B;DP;MG;PSP
hsa:10276	17	S	PSP
hsa:10276	21	S	B;DP;MG;PSP
hsa:10276	29	T	PSP
hsa:10276	32	S	B;DP;MG;PSP
hsa:10276	35	T	PSP
hsa:10276	36	S	PSP
hsa:10276	360	S	PSP
hsa:10276	38	S	PSP
hsa:10276	50	S	B;DP;MG;PSP
hsa:10276	51	S	B;DP;MG;PSP
hsa:10276	53	T	PSP
hsa:10276	533	T	B;DP;MG;PSP
hsa:10276	539	S	B;DP;MG;PSP
hsa:10276	540	T	PSP
hsa:10276	64	T	PSP
hsa:10276	78	S	PSP
hsa:10277	101	S	B;DP;MG;PSP
hsa:10277	1026	Y	DP;MG;PSP
hsa:10277	103	S	B;DP;MG;PSP
hsa:10277	1044	S	DP;MG
hsa:10277	105	S	B;DP;MG;PSP
hsa:10277	118	S	PSP
hsa:10277	124	S	B;DP;PSP
hsa:10277	1249	S	PSP
hsa:10277	1265	S	B;DP;MG;PS;PSP
hsa:10277	1267	T	PSP
hsa:10277	143	S	PSP
hsa:10277	149	S	PSP
hsa:10277	23	S	B;DP;MG;PSP
hsa:10277	238	S	DP;MG
hsa:10277	259	S	DP;MG
hsa:10277	26	T	B;DP;MG
hsa:10277	27	T	B;DP;MG;PSP
hsa:10277	30	T	PSP
hsa:10277	307	S	PSP
hsa:10277	31	S	B;DP;MG;PS;PSP
hsa:10277	392	S	B;DP;MG;PS
hsa:10277	393	S	B;DP;MG
hsa:10277	76	S	PSP
hsa:10277	78	S	PSP
hsa:10277	79	S	B;PSP
hsa:10277	798	S	B;DP;MG
hsa:10277	803	S	B;DP;MG;PS;PSP
hsa:10277	83	S	DP;MG
hsa:10277	84	S	B;DP;MG;PSP
hsa:10277	86	S	DP;MG;PSP
hsa:10277	87	S	B;DP;MG;PSP
hsa:10277	88	S	B;DP;MG;PS;PSP
hsa:10277	90	S	B;DP;MG;PSP
hsa:10277	92	S	DP;MG
hsa:10277	929	Y	B;DP;MG;PS;PSP
hsa:10277	95	T	DP;MG
hsa:10277	99	S	B;DP;MG;PSP
hsa:10278	123	S	PSP
hsa:10278	128	Y	PSP
hsa:10278	148	Y	B;MG;PSP
hsa:10278	160	S	PSP
hsa:10278	188	Y	PSP
hsa:10278	217	Y	PSP
hsa:10278	253	Y	MG
hsa:10278	298	S	B;DP;MG;PSP
hsa:10278	319	S	PSP
hsa:10278	323	S	PSP
hsa:10278	372	Y	PSP
hsa:10278	381	Y	PSP
hsa:10278	383	Y	PSP
hsa:10279	257	S	DP;MG;PSP
hsa:1028	268	S	DP;MG;PSP
hsa:1028	310	T	DP;MG;PSP
hsa:10280	127	T	PSP
hsa:10281	16	T	PSP
hsa:10281	23	S	PSP
hsa:10281	56	S	PSP
hsa:10281	61	S	PSP
hsa:10281	65	S	PSP
hsa:10281	93	Y	PSP
hsa:10281	96	Y	PSP
hsa:10282	18	Y	MG;PSP
hsa:10282	20	Y	DP;MG;PSP
hsa:10282	69	S	PSP
hsa:10283	139	Y	PSP
hsa:10283	206	S	DP;PSP
hsa:10283	222	S	PSP
hsa:10283	224	S	PSP
hsa:10283	294	S	DP;MG
hsa:10283	309	S	PSP
hsa:10283	379	T	DP
hsa:10283	411	T	PSP
hsa:10283	447	Y	PSP
hsa:10284	44	T	MG
hsa:10285	201	S	B;DP;MG;PS;PSP
hsa:10285	206	T	PSP
hsa:10285	222	T	PSP
hsa:10285	227	T	PSP
hsa:10285	51	S	PSP
hsa:10285	52	T	PSP
hsa:10285	57	T	PSP
hsa:10285	67	T	PSP
hsa:10286	207	Y	PSP
hsa:10286	83	S	B;DP;MG;PSP
hsa:10286	94	S	MG
hsa:10287	143	Y	B;DP;MG;PSP
hsa:10287	146	Y	PSP
hsa:10287	148	S	PSP
hsa:10287	151	S	B;DP;MG
hsa:10287	199	S	MG;PSP
hsa:10287	201	T	DP;MG;PSP
hsa:10287	202	Y	B;DP;MG;PSP
hsa:10287	211	S	DP
hsa:10287	213	S	DP;MG;PSP
hsa:10287	97	S	B;DP;MG;PS;PSP
hsa:10289	30	Y	DP;PSP
hsa:10289	79	Y	PSP
hsa:1029	140	S	DP;MG
hsa:1029	7	S	DP;MG
hsa:1029	8	S	DP;MG
hsa:10293	117	T	PSP
hsa:10293	240	Y	B;PSP
hsa:10293	295	S	B
hsa:10293	347	S	B;PSP
hsa:10293	364	S	PSP
hsa:10294	144	S	B;DP;MG;PSP
hsa:10294	330	Y	PSP
hsa:10294	382	S	B;DP;MG
hsa:10294	391	Y	PSP
hsa:10294	394	S	DP;PSP
hsa:10294	395	S	DP;PSP
hsa:10294	78	S	B;DP;MG;PS;PSP
hsa:10295	31	S	B;DP;MG;PS
hsa:10295	32	T	B;DP;MG;PS
hsa:10295	33	S	B;DP;MG;PS
hsa:10296	13	T	DP;MG
hsa:10296	19	Y	B;DP;MG;PSP
hsa:10296	45	S	PSP
hsa:10297	108	S	PSP
hsa:10297	113	S	PSP
hsa:10297	116	S	PSP
hsa:10297	1164	S	PSP
hsa:10297	1675	S	DP;MG
hsa:10297	1834	S	B;DP;MG;PSP
hsa:10297	1883	S	PSP
hsa:10297	2009	S	PSP
hsa:10297	2016	S	PSP
hsa:10297	2041	S	B;MG;PSP
hsa:10297	2203	S	B;DP;MG;PSP
hsa:10297	2204	S	B;DP;MG;PSP
hsa:10297	2205	T	B;DP;MG;PSP
hsa:10297	2206	S	B;DP;MG;PSP
hsa:10297	517	S	PSP
hsa:10297	873	S	PSP
hsa:10297	999	Y	PSP
hsa:10298	104	S	B;DP;MG;PS;PSP
hsa:10298	124	T	DP
hsa:10298	167	S	B;DP;MG;PS;PSP
hsa:10298	181	S	B;DP;MG;PS;PSP
hsa:10298	187	T	B;DP;MG;PS;PSP
hsa:10298	208	Y	B;DP;MG;PSP
hsa:10298	242	S	B;DP;MG
hsa:10298	258	S	B;DP;MG;PS;PSP
hsa:10298	267	S	B;DP;MG;PS;PSP
hsa:10298	277	T	B;DP;MG;PS;PSP
hsa:10298	291	S	B;DP;MG;PS;PSP
hsa:10298	41	S	B;DP;MG;PS;PSP
hsa:10298	474	S	B;DP;MG;PS;PSP
hsa:10298	478	T	B;DP;MG;PSP
hsa:10298	99	S	B;DP;MG;PSP
hsa:10299	474	Y	B;DP;MG;PSP
hsa:10299	850	Y	PSP
hsa:10299	874	Y	PSP
hsa:10299	882	Y	PSP
hsa:103	313	S	DP
hsa:103	823	S	DP;MG
hsa:10300	170	T	PSP
hsa:10300	337	Y	B;MG;PSP
hsa:10300	341	S	PSP
hsa:10300	342	T	PSP
hsa:10300	345	S	PSP
hsa:10300	360	S	DP;MG
hsa:10300	362	S	DP;MG;PSP
hsa:10300	363	S	PSP
hsa:10300	382	Y	B;DP;MG;PSP
hsa:10300	393	S	B;PSP
hsa:10300	395	T	B;DP;MG;PSP
hsa:10300	421	S	PSP
hsa:10300	571	Y	PSP
hsa:10300	574	Y	PSP
hsa:10300	577	T	PSP
hsa:10300	642	S	PSP
hsa:10302	85	T	B;DP;MG;PSP
hsa:10302	96	S	DP;MG;PSP
hsa:10308	431	T	B;DP;MG
hsa:10308	520	Y	B;DP;MG
hsa:10309	11	S	B;DP;MG;PSP
hsa:10309	298	S	PSP
hsa:10309	3	T	DP;PSP
hsa:10309	7	T	DP;MG
hsa:10309	8	S	B;DP;MG;PSP
hsa:10309	81	S	B;DP;MG;PSP
hsa:10312	303	Y	PSP
hsa:10313	23	S	B;DP;MG
hsa:10313	30	S	B;DP;MG;PS
hsa:10313	39	T	DP;MG
hsa:10313	8	T	B;DP;MG
hsa:10314	100	T	B;DP;PSP
hsa:10314	153	Y	PSP
hsa:10314	29	T	PSP
hsa:10314	33	S	PSP
hsa:10314	330	Y	PSP
hsa:10314	336	Y	PSP
hsa:10316	160	Y	PSP
hsa:10316	171	S	PSP
hsa:10318	261	S	PS
hsa:10318	266	S	B;DP;MG;PS;PSP
hsa:10318	350	T	PSP
hsa:10318	403	S	B;DP;MG;PS;PSP
hsa:10318	431	T	B;DP;MG;PS;PSP
hsa:10318	434	S	DP;MG;PSP
hsa:10318	435	S	B;DP;MG;PS;PSP
hsa:10318	438	T	B;DP;MG;PS;PSP
hsa:10318	442	S	B;DP;MG;PS;PSP
hsa:10318	552	Y	DP
hsa:10318	568	S	B;DP;MG;PSP
hsa:10318	596	Y	PSP
hsa:10318	77	S	DP;MG;PS
hsa:10318	99	S	DP;MG
hsa:1032	141	T	DP;PSP
hsa:1032	66	S	B;DP;MG
hsa:1032	76	S	B;DP;MG;PSP
hsa:1032	89	T	PSP
hsa:10320	214	S	PSP
hsa:10320	215	S	PSP
hsa:10320	258	S	B;DP;MG;PSP
hsa:10320	269	S	PSP
hsa:10320	289	S	PSP
hsa:10320	291	T	PSP
hsa:10320	293	Y	B;MG;PSP
hsa:10320	295	S	DP;PSP
hsa:10320	299	Y	PSP
hsa:10320	333	T	PSP
hsa:10320	345	S	PSP
hsa:10320	348	Y	PSP
hsa:10320	358	T	PSP
hsa:10320	361	S	B;DP;MG;PSP
hsa:10320	364	S	B;DP;MG;PSP
hsa:10320	384	S	PSP
hsa:10320	389	S	B;MG;PSP
hsa:10320	391	S	B;MG;PSP
hsa:10320	393	S	B;MG;PSP
hsa:10320	397	S	B;MG;PSP
hsa:10320	398	T	B;MG;PSP
hsa:10320	402	S	PSP
hsa:10320	413	Y	B;MG;PSP
hsa:10320	435	Y	PSP
hsa:10320	442	S	B;DP;MG;PSP
hsa:10320	445	S	B;DP;MG;PSP
hsa:10320	61	T	B;DP;MG;PSP
hsa:10320	63	S	B;DP;MG;PSP
hsa:10322	39	T	PSP
hsa:10324	438	Y	PSP
hsa:10324	587	Y	DP;MG;PSP
hsa:10325	64	Y	PS
hsa:10327	208	T	DP;MG
hsa:10327	210	Y	B;DP;MG;PSP
hsa:10327	211	S	DP;MG;PSP
hsa:10327	216	S	DP;MG
hsa:10327	50	Y	B;DP;MG;PSP
hsa:10329	39	S	PSP
hsa:10329	418	Y	PSP
hsa:10329	83	T	PSP
hsa:10330	55	S	DP
hsa:10331	120	Y	PSP
hsa:10331	276	S	DP;MG
hsa:10333	647	S	PSP
hsa:10333	649	S	PSP
hsa:10333	786	T	PSP
hsa:10335	162	S	DP;MG
hsa:10335	367	S	DP;MG
hsa:10335	385	S	MG
hsa:10335	480	S	MG
hsa:10336	148	Y	B;DP;MG;PSP
hsa:10342	148	S	PSP
hsa:10342	150	S	PSP
hsa:10342	193	S	B;DP;MG;PS;PSP
hsa:10342	197	S	B;DP;MG;PS;PSP
hsa:10342	33	Y	B;DP;MG
hsa:10342	372	T	PSP
hsa:10342	376	S	PSP
hsa:10342	381	Y	PSP
hsa:10342	393	T	PSP
hsa:10342	50	S	PSP
hsa:10342	8	S	PSP
hsa:10343	1374	S	PSP
hsa:10343	1463	S	PSP
hsa:10343	1801	S	PSP
hsa:10343	1802	S	PSP
hsa:10343	1834	T	PSP
hsa:10343	2173	S	PSP
hsa:10343	2225	Y	B;DP;MG;PSP
hsa:10343	2235	Y	B;DP;MG;PSP
hsa:10343	62	S	PSP
hsa:10343	692	S	PSP
hsa:10343	708	Y	PSP
hsa:10343	711	Y	PSP
hsa:10343	748	T	PSP
hsa:10344	54	S	PSP
hsa:10345	15	T	DP;MG;PSP
hsa:10345	27	S	DP;MG
hsa:10345	409	S	DP;MG
hsa:10345	437	S	PSP
hsa:10345	463	S	PSP
hsa:10345	486	S	PSP
hsa:10345	674	T	PSP
hsa:10345	678	S	DP;MG
hsa:10345	680	T	DP;MG
hsa:10345	77	S	DP;MG
hsa:10346	325	T	B;PSP
hsa:10346	373	S	PSP
hsa:10346	383	S	B;DP;PSP
hsa:10346	391	S	PSP
hsa:10346	394	Y	B;MG;PSP
hsa:10346	87	S	DP
hsa:10347	1405	T	PSP
hsa:10347	147	S	PSP
hsa:10347	182	S	PSP
hsa:10347	2133	S	PSP
hsa:10347	519	S	PSP
hsa:10347	528	Y	PSP
hsa:10347	949	S	PSP
hsa:10347	958	S	PSP
hsa:10349	1140	Y	PSP
hsa:10349	1154	S	PSP
hsa:10349	1271	S	PSP
hsa:10349	1279	S	PSP
hsa:10349	1339	T	PSP
hsa:10349	307	Y	B;DP;MG;PSP
hsa:10349	568	S	B;DP;MG
hsa:10349	730	S	PSP
hsa:10349	738	S	PSP
hsa:10349	742	T	PSP
hsa:10349	757	Y	PSP
hsa:10349	761	T	PSP
hsa:10349	887	T	PSP
hsa:10350	1090	Y	PSP
hsa:10350	1420	T	PSP
hsa:10350	835	T	PSP
hsa:10351	1507	S	DP;MG;PSP
hsa:10352	209	S	B;DP;MG;PSP
hsa:10352	213	S	B;DP;MG;PSP
hsa:10352	224	S	PSP
hsa:10352	299	T	PSP
hsa:10352	5	S	PSP
hsa:10352	91	S	DP;MG
hsa:1036	193	T	PSP
hsa:1036	59	T	B;DP;MG;PSP
hsa:10360	13	S	B;DP;MG;PSP
hsa:10360	143	S	B;DP;MG
hsa:10360	147	S	B;DP;MG;PSP
hsa:10360	151	S	B;DP;MG;PSP
hsa:10360	158	S	B;DP;MG;PSP
hsa:10362	143	Y	PSP
hsa:10363	100	S	PSP
hsa:10363	105	S	B;DP;MG;PS;PSP
hsa:10363	163	Y	B;DP;MG;PSP
hsa:10363	170	Y	B;DP;MG;PSP
hsa:10363	176	Y	PSP
hsa:10363	287	T	PSP
hsa:10365	173	T	PSP
hsa:10365	177	S	PSP
hsa:10365	297	T	PSP
hsa:10365	327	T	PSP
hsa:10367	269	T	PSP
hsa:10368	248	S	DP;PSP
hsa:10369	228	S	PSP
hsa:10369	229	Y	PSP
hsa:10369	249	S	PSP
hsa:10369	321	T	MG
hsa:10371	405	S	PSP
hsa:10371	410	Y	PSP
hsa:10371	698	S	PSP
hsa:10376	158	S	B;DP;MG;PSP
hsa:10376	172	Y	PSP
hsa:10376	185	Y	PSP
hsa:10376	187	S	PSP
hsa:10376	190	T	PSP
hsa:10376	191	T	PSP
hsa:10376	193	T	PSP
hsa:10376	194	T	PSP
hsa:10376	210	Y	B;DP;MG;PSP
hsa:10376	223	T	B;DP;PSP
hsa:10376	224	Y	B;DP;MG;PSP
hsa:10376	232	S	B;DP;MG;PSP
hsa:10376	236	S	PSP
hsa:10376	237	S	PSP
hsa:10376	24	Y	PSP
hsa:10376	241	S	PSP
hsa:10376	262	Y	PSP
hsa:10376	272	Y	B;DP;MG;PSP
hsa:10376	287	S	DP;PSP
hsa:10376	319	Y	B;MG;PSP
hsa:10376	334	T	B;DP;MG;PSP
hsa:10376	337	T	DP;PSP
hsa:10376	379	S	PSP
hsa:10376	399	Y	B;DP;MG;PSP
hsa:10376	408	Y	PSP
[truncated: 91,103 more rows]
