# Supplementary material for: Large-scale analysis of the evolutionary histories of phosphorylation motifs in the human genome
Source: Gigascience. 2015 May 6;4:21. doi: 10.1186/s13742-015-0057-6 (PMC4422407; doi:10.1186/s13742-015-0057-6)
Supplement: Additional file 2: — Data used to generate Figure1. Data 2–1: All of the defined phosphomotifs, including phosphomotif patterns and CIs of phosphomotifs possessing known phosphorylation residues and all STY residues. Data 2–2: Data used for calculation of CIs based on all STY residues. The conservation rate C is defined as the conservation fraction of each species relative to that for all human phosphosites that were grouped as a motif. Column C-R indicates the difference between C and the reference conservation rate R of the corresponding amino acid residue with the central residues of a motif (S/T/Y/ST) from all human proteins. CIs were calculated as the sum of values in the C-R column, and the CI in this table reflects CIs based on all STY residues in the human genome. Data 2–3: This table is the same as Data 2–2 except that the CI calculations are based on known phosphosites. [file 13742_2015_57_MOESM2_ESM.xlsx]

## Sheet: Data2-1
Data 2-1 Defined phosphomotifs.
Motif ID	Motif sequence (position 0: phospho-residues)											Conservation Index (all S/T/Y)	Conservation Index (known phospho S/T/Y)
	-5	-4	-3	-2	-1	0	1	2	3	4	5
motif_2						S	DE	X	DE			0.0998316	0.342274
motif_3						ST	P	X	P			-0.546276	-0.148687
motif_4			P	X	X	ST	P					-0.435915	-0.0172522
motif_5					P	ST	X	P				-0.5504	-0.208957
motif_6					DE	ST	E	X	ED			-0.156376	0.210538
motif_7				P	X	ST	P	P				-0.437364	-0.113676
motif_8				P	X	ST	P	X	P			-0.540204	-0.220478
motif_9			P	P	X	ST	P					-0.376378	0.0748938
motif_10					P	ST	P					-0.500621	-0.0286664
motif_11			P	X	X	ST	P	X	P			-0.710556	-0.256233
motif_12						ST	P					-0.199634	0.0219786
motif_13						S	S	P				-0.393541	-0.175316
motif_14					P	ST	PA	X	P			-0.78438	-0.169536
motif_15						ST	P	P	P			-0.438742	-0.0370168
motif_16			RQK	X	P	ST	P					-0.353605	-0.0856364
motif_17			P	X	P	ST	P					-0.709627	-0.0138284
motif_18					P	ST	P	P				-0.599278	-0.127842
motif_19			P	X	X	ST	P	P				-0.46548	0.00124877
motif_20			P	VL	X	ST	P					-0.210686	0.0896442
motif_21			ASTQE	X	SATQE	S	P	ASTVN	ASTVG			-0.238629	0.0730381
motif_22			P	P	X	ST	P	X	P			-0.584584	0.0240598
motif_23			DEN	ST	DEN	ST	DN					0.0184078	0.330012
motif_25						ST	P	P	G			-0.488143	-0.339098
motif_26			RKHNQ	X	RK	S	X	ST	P			0.0644027	0.260293
motif_27					P	ST	P	P	P			-0.561654	0.261296
motif_28			P	G	X	S	P					-0.467695	0.0301178
motif_29			RK	SAGTQN	RK	S	P					-0.0428658	0.170097
motif_30			RK	S	RK	S	P					0.162944	0.292941
motif_31				ST	P	S						-0.355267	-0.0462296
motif_32			P	X	L	S	P					-0.274636	0.0868062
motif_33			RK	X	X	S	P	X	P			-0.143499	0.170269
motif_34						T	P	P	AS			-0.501218	-0.139081
motif_35			G	X	P	S	P					-0.40284	0.101671
motif_36				SAT	X	S	P	RQN	SAT			-0.35508	-0.13106
motif_38			P	X	P	ST	P	P				-0.649326	-0.226519
motif_39			RKNQ	SEDGN	LVIM	S	X	STANR	P			-0.295065	-0.283939
motif_40				P	X	ST	ST	P				-0.81841	-0.372255
motif_41			G	X	X	S	P					-0.166119	0.0792593
motif_42				ST	D	ST	E	SAT	E			0.563719	0.466917
motif_43			RKQ	RK	REHQ	ST	P	SEHTV	P			0.520698	0.675383
motif_44			RK	X	P	S	P					-0.17104	0.0387244
motif_45			REQHK	SGTAE	P	S	P	VSTAN	LI			-0.451036	-0.0436285
motif_46			LVFI	SANK	SET	S	P	RQE	ASN			-0.0221232	-0.234105
motif_47			SAENQ	SAGQT	VFI	S	P	SAQT	SANTV			-0.118341	0.144777
motif_48					V	S	P					-0.0529533	0.0707993
motif_49						T	P	P	RK			-0.496006	-0.153291
motif_50			G	X	G	S	P	X	P			-0.726962	-0.543629
motif_51			P	X	P	S	ST	X	P			-0.599853	-0.265851
motif_52			L	X	P	S	P					-0.335743	0.0921739
motif_53			R	X	R	S	P	SEQRT	P			0.673038	0.760969
motif_54			RAK	QRK	RK	S	L	SAEGH	P			-0.0912476	-0.00196188
motif_55			RKH	TLA	X	T	FCV	C	G			1.66224	2.43147
motif_56			F	G	L	S	R					1.32674	1.98667
motif_57			G	X	X	S	P	R				-0.438818	-0.419215
motif_58						S	P	X	X	X	P	-0.266135	0.0290381
motif_59						ST	P	P	X	X	P	-0.346419	0.01475
motif_60					P	ST	P	X	X	X	P	-0.592078	-0.225136
motif_61						ST	P	X	P	P		-0.639259	-0.170528
motif_62					G	ST	P	X	P			-0.562038	-0.357109
motif_63					LV	S	P	X	P			-0.308887	-0.0606353
motif_64						ST	P	P	P	P		-0.410584	-0.222414
motif_65					P	S	P	X	RK			-0.269367	0.0404693
motif_66					R	S	RK	ST	P			-0.00759251	0.0249073
motif_67					RK	ST	P	X	P			-0.436654	0.0477415
motif_68						T	FWLVA	CVI	G	TS	P	1.98276	2.34149
motif_69					P	ST	X	P	X	X	P	-0.7329	-0.235218
motif_70						S	S	P	X	P		-0.547316	-0.466617
motif_71						S	P	KR	X	KR	KR	-0.0836285	0.265895
motif_72					R	S	R	S	X	X	P	0.0470381	0.0048563
motif_73						ST	P	P	X	P		-0.544741	-0.145048
motif_74					G	ST	P	P	P			-0.466416	-0.732025
motif_75					G	ST	DE	SA	ED	SA	E	0.905012	1.22168
motif_76						S	P	X	P	X	RK	-0.32556	0.032948
motif_77					G	S	P	X	X	X	R	-0.276044	-0.0184713
motif_78						T	P	X	P	RK		-0.692505	-0.337757
motif_79					R	ST	X	ST	P	SA	P	-0.111654	0.162155
motif_80						S	X	P	X	X	P	-0.422961	0.0901189
motif_81						S	P	E	ED			-0.025426	-0.174581
motif_82					P	Y	X	C	X	X	C	0.0746391	0.00884545
motif_83					P	S	X	P				-0.48859	-0.181659
motif_84						T	P	P	R	R		-1.15594	-0.92109
motif_85					P	S	X	P	X	P		-0.563585	-0.105775
motif_86					G	S	P	L				-0.168085	-0.0710795
motif_87						S	P	L				-0.0488838	0.185156
motif_88						S	SVA	P	G	STEKQ	P	-0.483022	0.489705
motif_89					P	S	P	X	X	X	G	-0.391576	-0.067871
motif_90					G	S	P	X	X	P	P	-0.335295	-0.326962
motif_91						T	X	P	X	P		-0.770287	-0.443717
motif_92						T	X	P	X	X	P	-0.664471	-0.323512
motif_93					P	Y	EGV	C	X	X	C	0.134913	0.0412614
motif_94					P	S	S	P	P	P		-0.8385	-0.376962
motif_95						S	STH	D	STH	E	E	-0.0332119	-0.376962
motif_96					P	S	P	X	X	P	G	-0.672737	-0.429593
motif_97					G	T	P					-0.2648	0.020659
motif_98				P	X	S	P					-0.221442	0.0991597
motif_100			DE	DE	DE	S	DE					-0.277914	0.0402567
motif_102	P	X	X	P	X	S	P					-0.499498	0.0787758
motif_103	P	X	P	X	P	S	P					-0.657265	0.00900303
motif_104				P	X	T	P					-0.494633	-0.192711
motif_105		P	X	P	X	ST	P					-0.558855	-0.102061
motif_106				P	G	ST	P					-0.460597	-0.170432
motif_107			P	X	X	S	P					-0.263746	0.0400873
motif_108	P	X	X	X	X	S	P					-0.388956	-0.025898
motif_109		P	X	X	X	S	P					-0.275387	-0.00678006
motif_110		P	X	X	P	S	P					-0.404195	-0.0890831
motif_111			P	X	P	S	P					-0.426503	0.0779562
motif_112		P	P	X	X	S	P					-0.397568	-0.0454702
motif_113				P	P	ST	P					-0.433135	0.043825
motif_114		P	G	X	X	S	P					-0.204801	0.194467
motif_115			P	X	LIV	S	P					-0.266363	0.0415403
motif_116	R	RKQN	R	RK	LIVW	S						0.011927	0.623038
motif_117	RK	X	R	X	RK	ST	P					0.0174925	0.0565274
motif_118	P	X	P	P	X	ST	P					-0.634651	-0.0231929
motif_120	RK	RKQN	X	X	P	ST	P					-0.253673	0.10176
motif_121	H	X	RL	IVL	H	T	G					0.921393	0.962718
motif_123		P	VIL	X	X	S	P					-0.226436	-0.0436285
motif_125	RKQN	SGKV	P	X	G	ST	P					-0.238847	0.092891
motif_126			R	X	LIVW	S	P					-0.0229674	0.293038
motif_127		P	X	P	P	S						-0.766017	-0.0495282
motif_128			P	P	P	ST	P					-0.489956	0.259967
motif_129	H	X	X	IVLW	H	T	G					0.885618	0.943295
motif_130		P	VILW	X	X	S	P					-0.219647	-0.050537
motif_131			L	X	X	S	P					-0.0796843	0.0609329
motif_132	R	SGKV	P	X	G	S	P					0.149354	0.623038
motif_133			R	X	X	S	P					-0.0909224	0.152306
motif_134					RK	S	P					-0.183292	0.0346946
motif_135			P	P	P	S	P					-0.309165	0.456371
motif_136		R	X	X	P	S	P					-0.0417818	0.623038
motif_137	P	X	G	X	X	S	P					-0.320401	0.131967
motif_138	P	P	P	X	X	ST	P					-0.759648	-0.12636
motif_139		P	X	P	X	ST						-0.544649	-0.194238
motif_140	R	ED	R	X	R	S						0.262573	0.526264
motif_141	R	SAK	G	SA	X	S	P					-0.0912476	0.423038
motif_142	RK	SDENQ	LIF	SGT	SAT	S	P					-0.0587801	0.123038
motif_143			DE	ST	DE	ST	DE					0.0556295	0.263896
motif_144		SAQDE	DE	ST	DE	ST	DE					0.0849267	0.251249
motif_145						S	X	P				-0.284762	-0.0831086
motif_146			R	X	X	S	X	X	X	LIFV		0.196289	0.430399
motif_147						Y	X	X	P	ED		0.108192	0.404432
motif_148					LIVM	Y						0.0955735	0.292455
motif_149				P	X	Y	X	P	X	X	P	0.199357	0.632066
motif_150						Y	X	X	P	P		-0.378004	-0.34651
motif_152				G	X	Y	G					-0.136392	0.0706074
motif_153				DE	RAK	Y						0.0299477	0.383917
motif_154		G	X	X	X	Y	X	X	P			-0.0401329	0.345428
motif_155		F	X	G	F	S	F					0.723038	2.62304
motif_156						ST	X	KR				0.00827946	0.172214
motif_157			DE	X	X	Y	X	X	X	X	G	-0.0631994	0.142622
motif_158			R	X	X	S	X	P	X	LIMV		0.0402748	0.39353
motif_159						Y	MV	P	MLF	X	P	-0.179029	-0.175405
motif_160		G	X	X	X	Y						0.0479515	0.248134
motif_161			LIV	X	X	Y						0.126089	0.402724
motif_162	L	X	RK	X	X	ST	X	P				-0.201618	0.186422
motif_163	C	GAMSKY	RK	ATSHN	FILRSC	SY	X	X	X	X	LKNPTW	0.49027	0.789705
motif_164			DE	X	ILMV	Y	X	ILMV				0.187828	0.560648
motif_165		R	X	X	S	S	X	S				-0.0980584	0.123038
motif_166				R	X	ST						0.00905619	0.253788
motif_167			R	RK	X	ST						0.00648966	0.259201
motif_168		K	R	X	X	ST						0.17029	0.449229
motif_169			R	RST	X	ST	X	ST				0.145561	0.343831
motif_170	R	X	R	X	X	ST						0.0417296	0.269547
motif_171			R	X	X	ST	X	R				-0.035345	0.269761
motif_172	VIL	X	RK	X	X	ST						0.102637	0.346795
motif_173			R	X	X	ST						0.0598311	0.341724
motif_174			R	X	X	ST	V					0.2338	0.402234
motif_175						ST	X	X	ST			-0.123751	0.103267
motif_176						ST	X	X	X	S		-0.153333	0.0801003
motif_177						ST	X	X	E			-0.0269402	0.130421
motif_178						ST	P	X	RK			-0.159668	0.0607477
motif_179				P	X	ST	P					-0.322036	0.0082669
motif_180				V	X	ST	P					-0.00576119	0.169083
motif_181				P	E	ST	P					-0.46927	-0.299585
motif_182					IEV	Y	EG	EDPN	VIL			0.0995448	0.376678
motif_183					VIL	Y	X	X	PF			0.129176	0.321193
motif_184			DE	X	X	Y	X	X	DEAGST			-0.13123	0.0149117
motif_185						Y	X	X	ILVM			0.0941939	0.318496
motif_186				DPSAEN	X	Y	VLDEINP					-0.046226	0.225533
motif_187						ST	Q					-0.14641	0.00980185

## Sheet: Data2-2
Data 2-2 Data used for calculation of conservation indices (CIs) based on all STY residues.
Motif ID	Phosphorylated residues	Conservation rates in phosphomotif (C)									C-R									CI_all S/T/Y
		hsa	ptr	mmu	cfa	dre	dme	cel	spo	sce	hsa	ptr	mmu	cfa	dre	dme	cel	spo	sce
Reference residue (RTyr)	Y	1	0.960489	0.917131	0.876716	0.656564	0.339243	0.224096	0.0663952	0.0514364
Reference residue (RSer)	S	1	0.924726	0.847628	0.774747	0.479145	0.195187	0.109846	0.0268187	0.0188633
Reference residue (RThr)	T	1	0.911316	0.821201	0.750972	0.466486	0.205505	0.122797	0.0337797	0.0257008
Reference residues (RSer + Thr)	ST	1	0.91949	0.837309	0.765464	0.474202	0.199216	0.114903	0.0295366	0.021533
motif_2	S	1	0.942795	0.878977	0.809794	0.504429	0.199501	0.103493	0.0240799	0.0137243	0	0.0180684	0.0313492	0.035047	0.0252841	0.00431365	-0.0063529	-0.0027389	-0.005139	0.0998316
motif_3	ST	1	0.867732	0.763542	0.648898	0.35905	0.112829	0.05054	0.00742981	0.00535637	0	-0.0517582	-0.0737673	-0.116566	-0.115153	-0.0863863	-0.064363	-0.0221068	-0.0161766	-0.546276
motif_4	ST	1	0.870494	0.768565	0.665555	0.395097	0.138248	0.0700252	0.0104542	0.00729993	0	-0.0489965	-0.0687441	-0.0999091	-0.079105	-0.0609676	-0.0448777	-0.0190824	-0.014233	-0.435915
motif_5	ST	1	0.865279	0.749609	0.647421	0.350332	0.120555	0.0596913	0.0107464	0.00762016	0	-0.054211	-0.0877002	-0.118043	-0.12387	-0.0786607	-0.0552117	-0.0187902	-0.0139128	-0.5504
motif_6	ST	1	0.932551	0.832845	0.747801	0.426058	0.158777	0.0745706	0.0217847	0.0108923	0	0.013061	-0.00446482	-0.0176637	-0.0481445	-0.0404389	-0.0403324	-0.00775194	-0.0106406	-0.156376
motif_7	ST	1	0.895899	0.797319	0.679811	0.364353	0.115931	0.0615142	0.00788644	0.00157729	0	-0.0235913	-0.0399908	-0.0856535	-0.109849	-0.083285	-0.0533888	-0.0216502	-0.0199557	-0.437364
motif_8	ST	1	0.884362	0.77831	0.652487	0.353505	0.101857	0.0473337	0.00239664	0.00119832	0	-0.0351285	-0.058999	-0.112978	-0.120697	-0.0973582	-0.0675692	-0.02714	-0.0203346	-0.540204
motif_9	ST	1	0.896319	0.805521	0.688344	0.405521	0.121472	0.0588957	0.00613497	0.00306748	0	-0.0231713	-0.0317879	-0.0771207	-0.0686808	-0.0777432	-0.0560073	-0.0234016	-0.0184655	-0.376378
motif_10	ST	1	0.864554	0.748935	0.643506	0.377802	0.138688	0.0673522	0.0120437	0.00815268	0	-0.054936	-0.0883748	-0.121959	-0.0963998	-0.0605275	-0.0475507	-0.0174929	-0.0133803	-0.500621
motif_11	ST	1	0.853297	0.737912	0.587363	0.323626	0.0989011	0.0472527	0.0021978	0.000549451	0	-0.0661937	-0.0993973	-0.178102	-0.150576	-0.100315	-0.0676502	-0.0273388	-0.0209835	-0.710556
motif_12	ST	1	0.897155	0.804907	0.720594	0.439197	0.170732	0.0937895	0.0206953	0.0149519	0	-0.0223353	-0.0324026	-0.0448704	-0.0350056	-0.0284839	-0.0211135	-0.00884127	-0.00658101	-0.199634
motif_13	S	1	0.891916	0.792315	0.699782	0.393137	0.127747	0.0610461	0.0098959	0.00758257	0	-0.0328101	-0.0553131	-0.0749656	-0.086008	-0.0674402	-0.0488002	-0.0169228	-0.0112807	-0.393541
motif_14	ST	1	0.835586	0.711728	0.573255	0.31202	0.0960906	0.0438436	0.00365364	0.00109609	0	-0.083904	-0.125581	-0.192209	-0.162182	-0.103125	-0.0710593	-0.025883	-0.0204369	-0.78438
motif_15	ST	1	0.88651	0.813704	0.691649	0.366167	0.10778	0.0535332	0.0028551	0.000713776	0	-0.0329807	-0.0236049	-0.0738154	-0.108035	-0.0914355	-0.0613698	-0.0266815	-0.0208192	-0.438742
motif_16	ST	1	0.889164	0.790712	0.691022	0.399381	0.14613	0.0718266	0.0123839	0.00743034	0	-0.0303263	-0.0465973	-0.0744426	-0.0748215	-0.0530856	-0.0430763	-0.0171527	-0.0141026	-0.353605
motif_17	ST	1	0.832207	0.711712	0.592342	0.347973	0.11768	0.045045	0.00337838	0.00168919	0	-0.0872832	-0.125598	-0.173122	-0.126229	-0.0815355	-0.0698579	-0.0261582	-0.0198438	-0.709627
motif_18	ST	1	0.85377	0.748667	0.620716	0.348058	0.125666	0.0586443	0.0053313	0.00152323	0	-0.0657204	-0.0886422	-0.144748	-0.126144	-0.0735492	-0.0562586	-0.0242053	-0.0200097	-0.599278
motif_19	ST	1	0.878871	0.774135	0.666667	0.37796	0.126594	0.0664845	0.00455373	0.000910747	0	-0.0406197	-0.0631746	-0.0987976	-0.0962424	-0.0726218	-0.0484184	-0.0249829	-0.0206222	-0.46548
motif_20	ST	1	0.901136	0.812291	0.731463	0.44489	0.170341	0.0794923	0.00668003	0.00467602	0	-0.0183548	-0.0250181	-0.0340013	-0.0293125	-0.028875	-0.0354106	-0.0228566	-0.0168569	-0.210686
motif_21	S	1	0.901667	0.8025	0.715833	0.44	0.1725	0.0891667	0.0108333	0.00583333	0	-0.0230597	-0.0451277	-0.0589138	-0.0391451	-0.0226873	-0.0206797	-0.0159854	-0.0130299	-0.238629
motif_22	ST	1	0.872611	0.783439	0.630573	0.340764	0.0828025	0.0636943	0.00318471	0	0	-0.0468789	-0.0538699	-0.134891	-0.133438	-0.116413	-0.0512087	-0.0263519	-0.021533	-0.584584
motif_23	ST	1	0.954829	0.880062	0.811526	0.453271	0.174455	0.0778816	0.0202492	0.00778816	0	0.0353383	0.0427529	0.0460622	-0.0209313	-0.0247608	-0.0370213	-0.00928738	-0.0137448	0.0184078
motif_25	ST	1	0.870536	0.739583	0.665179	0.380952	0.127976	0.0610119	0.0193452	0.00892857	0	-0.0489546	-0.0977261	-0.100286	-0.0932499	-0.0712394	-0.0538911	-0.0101914	-0.0126044	-0.488143
motif_26	S	1	0.927505	0.852878	0.746269	0.560768	0.204691	0.108742	0.0277186	0.0127932	0	0.00277899	0.00525077	-0.0284784	0.0816225	0.00950354	-0.00110435	0.000899802	-0.00607009	0.0644027
motif_27	ST	1	0.866667	0.777778	0.637037	0.351852	0.107407	0.0518519	0.00740741	0	0	-0.0528237	-0.0595316	-0.128427	-0.12235	-0.0918082	-0.0630511	-0.0221292	-0.021533	-0.561654
motif_28	S	1	0.880309	0.781853	0.69112	0.378378	0.125483	0.0444015	0.003861	0.003861	0	-0.0444175	-0.0657744	-0.0836274	-0.100767	-0.0697047	-0.0654448	-0.0229577	-0.0150023	-0.467695
motif_29	S	1	0.915332	0.83524	0.768879	0.526316	0.19222	0.0915332	0.00228833	0.00228833	0	-0.00939453	-0.0123874	-0.00586838	0.0471707	-0.00296761	-0.0183132	-0.0245304	-0.0165749	-0.0428658
motif_30	S	1	0.910798	0.859155	0.798122	0.624413	0.230047	0.107981	0.00469484	0.00469484	0	-0.0139282	0.0115272	0.023375	0.145268	0.0348597	-0.00186513	-0.0221239	-0.0141684	0.162944
motif_31	S	1	0.886528	0.794393	0.705473	0.410321	0.137666	0.069101	0.0109812	0.0072315	0	-0.0381983	-0.0532343	-0.0692744	-0.0688246	-0.057521	-0.0407454	-0.0158376	-0.0116318	-0.355267
motif_32	S	1	0.896124	0.809302	0.71938	0.426357	0.150388	0.0837209	0.00930233	0.00775194	0	-0.0286023	-0.0383254	-0.0553673	-0.0527885	-0.0447997	-0.0261254	-0.0175164	-0.0111113	-0.274636
motif_33	S	1	0.9131	0.83917	0.740597	0.448768	0.190661	0.079118	0.0129702	0.00907912	0	-0.0116265	-0.00845779	-0.0341505	-0.0303773	-0.00452581	-0.0307283	-0.0138486	-0.00978415	-0.143499
motif_34	T	1	0.878205	0.762821	0.660256	0.358974	0.112179	0.0544872	0.00641026	0.00320513	0	-0.0331109	-0.0583802	-0.0907156	-0.107511	-0.0933251	-0.0683101	-0.0273694	-0.0224957	-0.501218
motif_35	S	1	0.868762	0.778189	0.687616	0.401109	0.147874	0.0757856	0.00924214	0.00554529	0	-0.0559648	-0.0694392	-0.0871316	-0.078036	-0.047313	-0.0340608	-0.0175766	-0.013318	-0.40284
motif_36	S	1	0.873085	0.800875	0.717724	0.43326	0.133479	0.0503282	0.00656455	0.00656455	0	-0.051641	-0.0467524	-0.0570228	-0.0458847	-0.0617081	-0.0595181	-0.0202542	-0.0122987	-0.35508
motif_38	ST	1	0.858447	0.730594	0.589041	0.342466	0.123288	0.0639269	0.00456621	0	0	-0.0610429	-0.106716	-0.176423	-0.131737	-0.075928	-0.050976	-0.0249704	-0.021533	-0.649326
motif_39	S	1	0.896552	0.844828	0.737069	0.400862	0.125	0.0732759	0.00431034	0	0	-0.0281746	-0.00280011	-0.0376781	-0.078283	-0.0701873	-0.0365705	-0.0225084	-0.0188633	-0.295065
motif_40	ST	1	0.804582	0.689575	0.58532	0.318373	0.0958392	0.0397382	0.00607761	0.00374007	0	-0.114909	-0.147735	-0.180144	-0.155829	-0.103376	-0.0751648	-0.023459	-0.0177929	-0.81841
motif_41	S	1	0.907917	0.822074	0.738382	0.459337	0.171902	0.086704	0.0150602	0.00946644	0	-0.016809	-0.0255537	-0.036365	-0.0198077	-0.0232854	-0.0231424	-0.0117585	-0.00939683	-0.166119
motif_42	ST	1	0.970149	0.940299	0.850746	0.522388	0.343284	0.149254	0.0895522	0.0597015	0	0.0506589	0.102989	0.085282	0.0481858	0.144068	0.0343508	0.0600156	0.0381685	0.563719
motif_43	ST	1	1	0.941176	0.823529	0.617647	0.294118	0.205882	0	0	0	0.0805096	0.103867	0.0580652	0.143445	0.094902	0.0909794	-0.0295366	-0.021533	0.520698
motif_44	S	1	0.92463	0.847914	0.752355	0.433378	0.161507	0.0713324	0.0107672	0.00403769	0	-9.64576e-05	0.000286167	-0.0223918	-0.0457669	-0.0336799	-0.0385139	-0.0160516	-0.0148256	-0.17104
motif_45	S	1	0.851852	0.777778	0.666667	0.407407	0.148148	0.0740741	0	0	0	-0.0728745	-0.0698499	-0.10808	-0.0717377	-0.0470391	-0.0357723	-0.0268187	-0.0188633	-0.451036
motif_46	S	1	0.967742	0.870968	0.806452	0.451613	0.193548	0.0645161	0	0	0	0.0430156	0.02334	0.0317045	-0.0275322	-0.0016389	-0.0453302	-0.0268187	-0.0188633	-0.0221232
motif_47	S	1	0.87931	0.810345	0.775862	0.439655	0.198276	0.12069	0.0172414	0.0172414	0	-0.045416	-0.0372829	0.00111497	-0.0394899	0.00308857	0.0108433	-0.00957737	-0.00162189	-0.118341
motif_48	S	1	0.920689	0.841377	0.770366	0.481094	0.183523	0.0937596	0.0193667	0.0138334	0	-0.00403774	-0.00625051	-0.00438128	0.00194928	-0.0116644	-0.0160867	-0.00745201	-0.00502988	-0.0529533
motif_49	T	1	0.848485	0.757576	0.639731	0.363636	0.151515	0.0673401	0.013468	0	0	-0.0628312	-0.0636249	-0.111241	-0.102849	-0.0539895	-0.0554572	-0.0203116	-0.0257008	-0.496006
motif_50	S	1	0.883333	0.716667	0.633333	0.333333	0.05	0.0333333	0	0	0	-0.041393	-0.130961	-0.141414	-0.145812	-0.145187	-0.076513	-0.0268187	-0.0188633	-0.726962
motif_51	S	1	0.849398	0.740964	0.638554	0.355422	0.108434	0.0481928	0.0180723	0.0180723	0	-0.0753287	-0.106664	-0.136193	-0.123723	-0.0867536	-0.0616536	-0.00874646	-0.000790976	-0.599853
motif_52	S	1	0.896057	0.799283	0.706093	0.401434	0.154122	0.0752688	0.00716846	0.00179211	0	-0.028669	-0.0483445	-0.0686539	-0.0777114	-0.0410654	-0.0345775	-0.0196503	-0.0170712	-0.335743
motif_53	S	1	1	0.95	0.85	0.675	0.35	0.175	0.025	0.025	0	0.0752737	0.102372	0.0752529	0.195855	0.154813	0.0651537	-0.00181875	0.00613673	0.673038
motif_54	S	1	1	0.857143	0.857143	0.357143	0.142857	0.0714286	0	0	0	0.0752737	0.00951516	0.0823958	-0.122002	-0.0523301	-0.0384178	-0.0268187	-0.0188633	-0.0912476
motif_55	T	1	0.888889	0.888889	0.888889	0.777778	0.777778	0.777778	0	0	0	-0.0224272	0.0676882	0.137917	0.311292	0.572273	0.654981	-0.0337797	-0.0257008	1.66224
motif_56	S	1	0.962963	0.925926	0.925926	0.851852	0.555556	0.481481	0	0	0	0.0382366	0.0782982	0.151179	0.372707	0.360368	0.371635	-0.0268187	-0.0188633	1.32674
motif_57	S	1	0.896907	0.793814	0.676976	0.367698	0.140893	0.04811	0.00687285	0.00687285	0	-0.0278191	-0.0538133	-0.0977712	-0.111448	-0.0542938	-0.0617364	-0.0199459	-0.0119904	-0.438818
motif_58	S	1	0.900166	0.813582	0.717814	0.430507	0.150279	0.0754404	0.0140039	0.00903478	0	-0.0245607	-0.0340454	-0.0569335	-0.0486376	-0.0449087	-0.0344059	-0.0128148	-0.00982848	-0.266135
motif_59	ST	1	0.908587	0.813019	0.695291	0.401662	0.126039	0.0616343	0.00623269	0.00277008	0	-0.0109031	-0.02429	-0.0701734	-0.0725403	-0.0731769	-0.0532686	-0.0233039	-0.0187629	-0.346419
motif_60	ST	1	0.873556	0.759949	0.629653	0.344673	0.109114	0.0481386	0.00449294	0	0	-0.0459345	-0.0773607	-0.135811	-0.12953	-0.0901014	-0.0667643	-0.0250437	-0.021533	-0.592078
motif_61	ST	1	0.850905	0.756706	0.627573	0.341235	0.101061	0.0417966	0.00249532	0.00062383	0	-0.0685858	-0.0806032	-0.137891	-0.132967	-0.0981551	-0.0731063	-0.0270413	-0.0209091	-0.639259
motif_62	ST	1	0.881112	0.777565	0.650048	0.331735	0.102589	0.0488974	0.00383509	0.00383509	0	-0.0383782	-0.0597447	-0.115416	-0.142467	-0.0966269	-0.0660056	-0.0257015	-0.0176979	-0.562038
motif_63	S	1	0.90493	0.821596	0.723005	0.414319	0.129108	0.064554	0.00704225	0.00352113	0	-0.0197968	-0.0260315	-0.0517424	-0.0648258	-0.0660793	-0.0452924	-0.0197765	-0.0153421	-0.308887
motif_64	ST	1	0.892966	0.840979	0.70948	0.366972	0.0948012	0.0458716	0	0	0	-0.026524	0.0036692	-0.0559841	-0.10723	-0.104414	-0.0690314	-0.0295366	-0.021533	-0.410584
motif_65	S	1	0.901899	0.814873	0.704114	0.433544	0.161392	0.0727848	0.0126582	0.00632911	0	-0.0228276	-0.0327543	-0.0706332	-0.0456008	-0.0337949	-0.0370615	-0.0141605	-0.0125342	-0.269367
motif_66	S	1	0.90991	0.887387	0.72973	0.54955	0.189189	0.0900901	0.00900901	0.0045045	0	-0.0148164	0.0397597	-0.0450174	0.0704045	-0.0059981	-0.0197563	-0.0178097	-0.0143588	-0.00759251
motif_67	ST	1	0.884615	0.783654	0.677885	0.379808	0.127885	0.0538462	0.00961538	0.00769231	0	-0.034875	-0.0536555	-0.0875796	-0.0943946	-0.071331	-0.0610568	-0.0199212	-0.0138406	-0.436654
motif_68	T	1	0.974359	0.961538	0.961538	0.897436	0.782051	0.692308	0.025641	0.025641	0	0.0630429	0.140338	0.210566	0.43095	0.576547	0.56951	-0.00813863	-5.97999e-05	1.98276
motif_69	ST	1	0.840895	0.716294	0.598083	0.320128	0.0996805	0.0492013	0.00383387	0.000638978	0	-0.0785958	-0.121015	-0.167381	-0.154075	-0.0995351	-0.0657017	-0.0257027	-0.020894	-0.7329
motif_70	S	1	0.884956	0.767699	0.655973	0.365044	0.103982	0.0420354	0.00553097	0.00442478	0	-0.0397706	-0.0799286	-0.118774	-0.114101	-0.091205	-0.067811	-0.0212878	-0.0144385	-0.547316
motif_71	S	1	0.933333	0.806667	0.753333	0.466667	0.2	0.106667	0.0133333	0.0133333	0	0.008607	-0.040961	-0.0214138	-0.0124784	0.00481271	-0.00317968	-0.0134854	-0.00552993	-0.0836285
motif_72	S	1	0.912	0.904	0.688	0.528	0.224	0.152	0.016	0	0	-0.0127263	0.0563723	-0.0867471	0.0488549	0.0288127	0.0421537	-0.0108187	-0.0188633	0.0470381
motif_73	ST	1	0.859606	0.770936	0.651888	0.352217	0.12069	0.0558292	0.00492611	0.000821018	0	-0.0598845	-0.0663734	-0.113576	-0.121986	-0.078526	-0.0590737	-0.0246105	-0.0207119	-0.544741
motif_74	ST	1	0.866667	0.828571	0.742857	0.314286	0.0857143	0.0571429	0	0	0	-0.0528237	-0.00873796	-0.0226071	-0.159917	-0.113501	-0.0577601	-0.0295366	-0.021533	-0.466416
motif_75	ST	1	0.933333	0.933333	0.933333	0.8	0.4	0.2	0.0666667	0	0	0.013843	0.0960239	0.167869	0.325798	0.200784	0.085097	0.0371301	-0.021533	0.905012
motif_76	S	1	0.923676	0.813084	0.690031	0.398754	0.141745	0.0685358	0.00778816	0.00778816	0	-0.00105032	-0.0345436	-0.0847159	-0.0803912	-0.0534427	-0.0413105	-0.0190306	-0.0110751	-0.32556
motif_77	S	1	0.877676	0.795107	0.70948	0.431193	0.159021	0.0917431	0.0244648	0.0122324	0	-0.0470505	-0.0525207	-0.065267	-0.0479524	-0.0361659	-0.0181032	-0.00235392	-0.00663085	-0.276044
motif_78	T	1	0.863128	0.73743	0.628492	0.298883	0.0921788	0.0195531	0.00558659	0	0	-0.0481876	-0.0837705	-0.12248	-0.167603	-0.113326	-0.103244	-0.0281931	-0.0257008	-0.692505
motif_79	ST	1	0.884615	0.826923	0.769231	0.576923	0.134615	0.0576923	0	0	0	-0.034875	-0.0103863	0.00376653	0.102721	-0.0646002	-0.0572107	-0.0295366	-0.021533	-0.111654
motif_80	S	1	0.896761	0.791599	0.688951	0.390179	0.121284	0.0559089	0.00606419	0.00325396	0	-0.0279655	-0.0560288	-0.0857958	-0.0889661	-0.0739035	-0.0539375	-0.0207546	-0.0156093	-0.422961
motif_81	S	1	0.937429	0.852105	0.784983	0.466439	0.171786	0.0864619	0.032992	0.0193402	0	0.0127026	0.00447697	0.0102358	-0.012706	-0.0234012	-0.0233845	0.00617329	0.000476894	-0.025426
motif_82	Y	1	0.989597	0.959723	0.943185	0.79888	0.469192	0.00613497	0	0	0	0.0291079	0.0425915	0.0664685	0.142316	0.129949	-0.217961	-0.0663952	-0.0514364	0.0746391
motif_83	S	1	0.880559	0.773888	0.674129	0.366887	0.124249	0.0579928	0.00661058	0.00405649	0	-0.0441674	-0.0737395	-0.100618	-0.112258	-0.0709385	-0.0518536	-0.0202082	-0.0148068	-0.48859
motif_84	T	1	0.818182	0.727273	0.454545	0.181818	0	0	0	0	0	-0.0931343	-0.0939279	-0.296427	-0.284668	-0.205505	-0.122797	-0.0337797	-0.0257008	-1.15594
motif_85	S	1	0.880259	0.755124	0.648328	0.360302	0.116505	0.0453074	0.00431499	0.00323625	0	-0.0444674	-0.0925036	-0.126419	-0.118843	-0.0786824	-0.0645389	-0.0225038	-0.015627	-0.563585
motif_86	S	1	0.898172	0.817232	0.741514	0.454308	0.180157	0.0913838	0.0182768	0.0078329	0	-0.026554	-0.0303953	-0.0332327	-0.024837	-0.0150306	-0.0184625	-0.00854199	-0.0110304	-0.168085
motif_87	S	1	0.91723	0.842155	0.764452	0.481231	0.18506	0.103604	0.0206456	0.0137012	0	-0.00749661	-0.00547304	-0.0102951	0.00208614	-0.0101272	-0.00624275	-0.0061731	-0.00516206	-0.0488838
motif_88	S	1	0.848485	0.80303	0.636364	0.409091	0.136364	0.0606061	0	0	0	-0.0762415	-0.0445974	-0.138383	-0.0700542	-0.0588237	-0.0492403	-0.0268187	-0.0188633	-0.483022
motif_89	S	1	0.870564	0.787056	0.674322	0.427975	0.158664	0.0647182	0.00208768	0	0	-0.0541627	-0.0605713	-0.100426	-0.0511701	-0.0365234	-0.0451282	-0.0247311	-0.0188633	-0.391576
motif_90	S	1	0.888889	0.833333	0.694444	0.416667	0.125	0.0833333	0	0	0	-0.0358374	-0.0142944	-0.0803027	-0.0624784	-0.0701873	-0.026513	-0.0268187	-0.0188633	-0.335295
motif_91	T	1	0.835411	0.694652	0.593239	0.292879	0.0928235	0.0476586	0.00581879	0.00498753	0	-0.0759046	-0.126548	-0.157733	-0.173607	-0.112681	-0.0751386	-0.0279609	-0.0207133	-0.770287
motif_92	T	1	0.84222	0.721436	0.618063	0.331338	0.0990207	0.0462459	0.00897715	0.00598477	0	-0.0690963	-0.0997643	-0.132909	-0.135147	-0.106484	-0.0765513	-0.0248025	-0.0197161	-0.664471
motif_93	Y	1	0.985242	0.95643	0.942375	0.808152	0.529866	0.00491918	0	0	0	0.0247531	0.039299	0.065659	0.151588	0.190623	-0.219177	-0.0663952	-0.0514364	0.134913
motif_94	S	1	0.769231	0.692308	0.615385	0.423077	0.0384615	0	0	0	0	-0.155496	-0.15532	-0.159362	-0.0560682	-0.156726	-0.109846	-0.0268187	-0.0188633	-0.8385
motif_95	S	1	0.90625	0.84375	0.84375	0.5625	0.15625	0.03125	0	0	0	-0.0184763	-0.0038777	0.0690029	0.0833549	-0.0389373	-0.0785963	-0.0268187	-0.0188633	-0.0332119
motif_96	S	1	0.802817	0.746479	0.633803	0.394366	0.0985915	0.028169	0	0	0	-0.121909	-0.101149	-0.140944	-0.0847789	-0.0965957	-0.0816773	-0.0268187	-0.0188633	-0.672737
motif_97	T	1	0.888781	0.774968	0.681258	0.397211	0.167315	0.10668	0.0301556	0.0265888	0	-0.0225353	-0.0462331	-0.0697139	-0.0692743	-0.0381894	-0.0161176	-0.00362402	0.00088802	-0.2648
motif_98	S	1	0.902632	0.81762	0.724147	0.447086	0.160892	0.0831319	0.0115498	0.00846092	0	-0.0220941	-0.0300075	-0.0505999	-0.0320594	-0.0342955	-0.0267145	-0.0152689	-0.0104023	-0.221442
motif_100	S	1	0.939048	0.824762	0.739048	0.388571	0.139048	0.0571429	0.00952381	0.00190476	0	0.0143213	-0.0228658	-0.0356995	-0.0905737	-0.0561397	-0.0527035	-0.0172949	-0.0169585	-0.277914
motif_102	S	1	0.883462	0.763496	0.662382	0.377892	0.129392	0.0556984	0.00342759	0.0017138	0	-0.0412645	-0.0841316	-0.112365	-0.101253	-0.0657957	-0.054148	-0.0233912	-0.0171495	-0.499498
motif_103	S	1	0.848485	0.738636	0.625	0.371212	0.109848	0.0265152	0	0	0	-0.0762415	-0.108991	-0.149747	-0.107933	-0.0853388	-0.0833312	-0.0268187	-0.0188633	-0.657265
motif_104	T	1	0.875	0.752049	0.652322	0.366803	0.117259	0.0594262	0.011612	0.00865209	0	-0.0363161	-0.0691515	-0.0986496	-0.0996824	-0.088246	-0.063371	-0.0221676	-0.0170487	-0.494633
motif_105	ST	1	0.861229	0.770542	0.643335	0.342666	0.115033	0.0547778	0.00912964	0.00608643	0	-0.0582609	-0.0667677	-0.122129	-0.131536	-0.0841822	-0.0601251	-0.020407	-0.0154465	-0.558855
motif_106	ST	1	0.888218	0.790785	0.675227	0.367825	0.114804	0.0543807	0.00528701	0.00453172	0	-0.0312728	-0.0465239	-0.0902377	-0.106378	-0.084412	-0.0605223	-0.0242496	-0.0170012	-0.460597
motif_107	S	1	0.900881	0.810279	0.712628	0.438473	0.152717	0.0785609	0.0116006	0.00807636	0	-0.0238453	-0.0373487	-0.0621186	-0.0406723	-0.0424707	-0.0312854	-0.0152182	-0.0107869	-0.263746
motif_108	S	1	0.886957	0.787706	0.690705	0.409595	0.136432	0.0643178	0.00734633	0.00494753	0	-0.0377698	-0.0599215	-0.0840425	-0.0695499	-0.0587555	-0.0455285	-0.0194724	-0.0139157	-0.388956
motif_109	S	1	0.898264	0.816458	0.718901	0.422372	0.146577	0.0801993	0.0114111	0.00739312	0	-0.0264621	-0.03117	-0.0558464	-0.0567729	-0.0486106	-0.0296471	-0.0154076	-0.0114701	-0.275387
motif_110	S	1	0.894336	0.799564	0.665577	0.401961	0.136166	0.0686275	0.00544662	0.00108932	0	-0.0303908	-0.0480634	-0.10917	-0.0771843	-0.0590217	-0.0412189	-0.0213721	-0.0177739	-0.404195
motif_111	S	1	0.879817	0.777064	0.663303	0.419266	0.151376	0.053211	0.00458716	0.00183486	0	-0.0449098	-0.0705635	-0.111444	-0.059879	-0.0438111	-0.0566353	-0.0222316	-0.0170284	-0.426503
motif_112	S	1	0.878788	0.809697	0.686061	0.404848	0.128485	0.0666667	0.00242424	0.00242424	0	-0.0459385	-0.0379307	-0.0886865	-0.0742966	-0.0667024	-0.0431797	-0.0243945	-0.016439	-0.397568
motif_113	ST	1	0.884477	0.789892	0.664982	0.384838	0.137184	0.0548736	0.00722022	0.00505415	0	-0.0350138	-0.0474177	-0.100482	-0.0893648	-0.0620315	-0.0600293	-0.0223164	-0.0164788	-0.433135
motif_114	S	1	0.917582	0.835165	0.739927	0.42674	0.152015	0.0860806	0.00732601	0.00732601	0	-0.00714392	-0.0124629	-0.0348204	-0.0524052	-0.0431726	-0.0237658	-0.0194927	-0.0115373	-0.204801
motif_115	S	1	0.898618	0.818433	0.724424	0.423041	0.1447	0.081106	0.0110599	0.00921659	0	-0.0261088	-0.0291945	-0.0503231	-0.0561036	-0.0504868	-0.0287404	-0.0157588	-0.00964668	-0.266363
motif_116	S	1	0.972222	0.916667	0.805556	0.444444	0.138889	0.111111	0	0	0	0.0474959	0.069039	0.0308085	-0.0347007	-0.0562984	0.00126476	-0.0268187	-0.0188633	0.011927
motif_117	ST	1	0.933649	0.890995	0.706161	0.511848	0.222749	0.104265	0.00473934	0.00473934	0	0.0141589	0.0536859	-0.0593031	0.037646	0.0235332	-0.0106376	-0.0247973	-0.0167936	0.0174925
motif_118	ST	1	0.890208	0.795252	0.626113	0.326409	0.0623145	0.0267062	0	0	0	-0.0292826	-0.0420572	-0.139351	-0.147793	-0.136901	-0.0881967	-0.0295366	-0.021533	-0.634651
motif_120	ST	1	0.882629	0.784038	0.694836	0.441315	0.187793	0.0892019	0.0140845	0.0140845	0	-0.0368613	-0.0532718	-0.0706286	-0.0328877	-0.0114222	-0.0257011	-0.0154521	-0.00744845	-0.253673
motif_121	T	1	0.986423	0.965762	0.952774	0.77863	0.566706	0.00885478	0	0	0	0.0751066	0.144561	0.201802	0.312145	0.361201	-0.113942	-0.0337797	-0.0257008	0.921393
motif_123	S	1	0.904211	0.834737	0.748421	0.428421	0.133684	0.0715789	0.0178947	0.0115789	0	-0.0205158	-0.0128909	-0.026326	-0.050724	-0.0615031	-0.0382674	-0.00892401	-0.00728432	-0.226436
motif_125	ST	1	0.947368	0.789474	0.684211	0.438596	0.140351	0.0701754	0.0350877	0.0175439	0	0.0278781	-0.0478357	-0.0812537	-0.0356058	-0.0588648	-0.0447275	0.00555112	-0.0039891	-0.238847
motif_126	S	1	0.918733	0.84022	0.778237	0.528926	0.190083	0.0812672	0.00964187	0.00688705	0	-0.00599355	-0.00740731	0.00348981	0.0497805	-0.00510464	-0.0285791	-0.0171769	-0.0119762	-0.0229674
motif_127	S	1	0.842786	0.685572	0.585075	0.320398	0.112438	0.0567164	0.00597015	0.00199005	0	-0.0819403	-0.162056	-0.189672	-0.158747	-0.0827495	-0.0531299	-0.0208486	-0.0168732	-0.766017
motif_128	ST	1	0.864151	0.762264	0.630189	0.396226	0.143396	0.0566038	0.0113208	0.00754717	0	-0.0553394	-0.0750452	-0.135276	-0.0779759	-0.0558194	-0.0582992	-0.0182158	-0.0139858	-0.489956
motif_129	T	1	0.986039	0.965297	0.951336	0.775828	0.534503	0.010371	0	0	0	0.074723	0.144096	0.200364	0.309342	0.328999	-0.112426	-0.0337797	-0.0257008	0.885618
motif_130	S	1	0.907816	0.836673	0.749499	0.426854	0.133267	0.0731463	0.0180361	0.012024	0	-0.0169107	-0.0109543	-0.0252481	-0.0522914	-0.0619208	-0.0367001	-0.00878268	-0.00683922	-0.219647
motif_131	S	1	0.910104	0.84049	0.75772	0.466472	0.186735	0.0966563	0.0239357	0.0151654	0	-0.0146222	-0.00713802	-0.0170274	-0.0126733	-0.00845241	-0.01319	-0.00288306	-0.00369791	-0.0796843
motif_132	S	1	0.947368	0.894737	0.736842	0.578947	0.210526	0.0526316	0.0526316	0.0526316	0	0.0226421	0.0471091	-0.037905	0.0998023	0.015339	-0.0572148	0.0258128	0.0337683	0.149354
motif_133	S	1	0.922104	0.840668	0.751391	0.491907	0.175013	0.0842185	0.0121396	0.00859889	0	-0.00262214	-0.00696002	-0.0233561	0.0127618	-0.0201746	-0.0256278	-0.0146791	-0.0102644	-0.0909224
motif_134	S	1	0.898819	0.812725	0.732207	0.455887	0.174647	0.0918334	0.0170548	0.0104952	0	-0.0259071	-0.0349022	-0.0425398	-0.0232579	-0.0205399	-0.018013	-0.00976398	-0.00836802	-0.183292
motif_135	S	1	0.887006	0.79096	0.672316	0.463277	0.169492	0.0677966	0.0112994	0.00564972	0	-0.0377207	-0.0566672	-0.102431	-0.0158683	-0.0256958	-0.0420497	-0.0155193	-0.0132135	-0.309165
motif_136	S	1	0.908587	0.825485	0.714681	0.493075	0.229917	0.132964	0.0193906	0.0110803	0	-0.0161391	-0.0221429	-0.0600657	0.0139297	0.0347296	0.0231176	-0.00742817	-0.00778293	-0.0417818
motif_137	S	1	0.904977	0.821267	0.696833	0.425339	0.138009	0.061086	0.00678733	0.00226244	0	-0.019749	-0.0263607	-0.0779145	-0.0538057	-0.0571782	-0.0487604	-0.0200314	-0.0166008	-0.320401
motif_138	ST	1	0.866221	0.729097	0.595318	0.297659	0.0702341	0.0434783	0	0	0	-0.0532696	-0.108212	-0.170147	-0.176543	-0.128982	-0.0714247	-0.0295366	-0.021533	-0.759648
motif_139	ST	1	0.867442	0.752883	0.650417	0.350895	0.120184	0.0595294	0.00984344	0.00581232	0	-0.0520487	-0.0844267	-0.115047	-0.123307	-0.0790319	-0.0553736	-0.0196932	-0.0157206	-0.544649
motif_140	S	1	0.918605	0.872093	0.848837	0.627907	0.244186	0.116279	0.0116279	0	0	-0.00612169	0.0244653	0.0740901	0.148762	0.0489988	0.00643272	-0.0151908	-0.0188633	0.262573
motif_141	S	1	0.952381	0.809524	0.809524	0.47619	0.142857	0.0952381	0	0	0	0.0276546	-0.0381039	0.0347767	-0.00295462	-0.0523301	-0.0146083	-0.0268187	-0.0188633	-0.0912476
motif_142	S	1	0.909091	0.863636	0.681818	0.5	0.181818	0.136364	0.0454545	0	0	-0.0156354	0.0160087	-0.0929289	0.0208549	-0.0133691	0.0265173	0.0186358	-0.0188633	-0.0587801
motif_143	ST	1	0.930864	0.871605	0.806173	0.466667	0.192593	0.0938272	0.0407407	0.0148148	0	0.0113738	0.0342955	0.0407086	-0.00753564	-0.00662304	-0.0210758	0.0112041	-0.00671814	0.0556295
motif_144	ST	1	0.944444	0.893162	0.82265	0.465812	0.198718	0.0811966	0.0299145	0.0106838	0	0.0249541	0.055853	0.0571853	-0.00839034	-0.000497685	-0.0337064	0.000377927	-0.0108492	0.0849267
motif_145	S	1	0.899011	0.805594	0.718789	0.415677	0.149451	0.0794883	0.0146649	0.00952579	0	-0.0257157	-0.0420339	-0.0559581	-0.0634684	-0.0457364	-0.030358	-0.0121538	-0.00933747	-0.284762
motif_146	S	1	0.937817	0.878822	0.813919	0.542675	0.221347	0.125492	0.0301069	0.0230726	0	0.0130902	0.0311943	0.0391715	0.0635298	0.0261596	0.0156461	0.00328817	0.00420933	0.196289
motif_147	Y	1	0.952905	0.911532	0.881602	0.677377	0.391725	0.262764	0.0691021	0.053257	0	-0.00758438	-0.00559939	0.00488581	0.0208126	0.0524821	0.0386677	0.0027069	0.00182068	0.108192
motif_148	Y	1	0.963993	0.926681	0.889743	0.669815	0.358624	0.247706	0.0732443	0.0578387	0	0.00350414	0.00954951	0.0130268	0.0132507	0.0193807	0.0236101	0.00684913	0.00640235	0.0955735
motif_149	Y	1	0.942857	0.897143	0.834286	0.634286	0.371429	0.274286	0.177143	0.16	0	-0.0176322	-0.0199882	-0.0424306	-0.0222784	0.0321853	0.0501894	0.110748	0.108564	0.199357
motif_150	Y	1	0.952091	0.897338	0.834221	0.584791	0.231939	0.146768	0.0372624	0.0296578	0	-0.00839806	-0.0197927	-0.0424958	-0.0717732	-0.107304	-0.0773283	-0.0291329	-0.0217786	-0.378004
motif_152	Y	1	0.950687	0.903246	0.845194	0.642946	0.316479	0.210986	0.0486891	0.0374532	0	-0.00980267	-0.0138851	-0.0315228	-0.0136178	-0.0227639	-0.0131101	-0.0177061	-0.0139832	-0.136392
motif_153	Y	1	0.963846	0.9199	0.885616	0.647187	0.343619	0.235157	0.0721521	0.0545426	0	0.00335672	0.00276919	0.00890003	-0.00937696	0.00437526	0.0110603	0.00575689	0.00310626	0.0299477
motif_154	Y	1	0.961219	0.90374	0.865651	0.650277	0.344875	0.237535	0.0477839	0.0408587	0	0.000729525	-0.0133915	-0.0110653	-0.00628711	0.00563209	0.0134383	-0.0186113	-0.0105776	-0.0401329
motif_155	S	1	0.8	0.8	0.7	0.6	0.6	0.6	0	0	0	-0.124726	-0.0476277	-0.0747471	0.120855	0.404813	0.490154	-0.0268187	-0.0188633	0.723038
motif_156	ST	1	0.923442	0.837721	0.765748	0.473397	0.199044	0.11593	0.0315164	0.0231348	0	0.00395188	0.000411807	0.000284127	-0.000805384	-0.000172031	0.00102735	0.00197984	0.00160187	0.00827946
motif_157	Y	1	0.934922	0.888176	0.848304	0.652612	0.342346	0.237855	0.0664528	0.0582035	0	-0.0255672	-0.0289551	-0.028412	-0.00395184	0.00310321	0.0137588	5.75852e-05	0.00676712	-0.0631994
motif_158	S	1	0.930233	0.857729	0.785226	0.511628	0.206566	0.106703	0.0109439	0.00820793	0	0.00550622	0.0101014	0.0104786	0.0324828	0.0113791	-0.0031432	-0.0158748	-0.0106553	0.0402748
motif_159	Y	1	1	0.913043	0.913043	0.826087	0.173913	0.0869565	0	0	0	0.0395107	-0.0040876	0.0363272	0.169523	-0.16533	-0.13714	-0.0663952	-0.0514364	-0.179029
motif_160	Y	1	0.965977	0.923595	0.886409	0.689273	0.370775	0.204455	0.0558016	0.0437376	0	0.00548755	0.00646372	0.00969252	0.0327093	0.0315321	-0.0196413	-0.0105937	-0.00769879	0.0479515
motif_161	Y	1	0.964495	0.927351	0.890257	0.682723	0.369683	0.248833	0.0757275	0.0590923	0	0.00400567	0.0102202	0.0135409	0.0261584	0.0304393	0.0247367	0.00933227	0.0076559	0.126089
motif_162	ST	1	0.883363	0.796564	0.717902	0.434901	0.183544	0.112116	0.0198915	0.0117541	0	-0.0361269	-0.0407452	-0.0475619	-0.0393018	-0.0156713	-0.00278723	-0.0096451	-0.00977889	-0.201618
motif_163	SY	1	0.986817	0.958569	0.935028	0.76742	0.207156	0.0122411	0	0	0	0.062091	0.110941	0.160281	0.288275	0.011969	-0.0976053	-0.0268187	-0.0188633	0.49027
motif_164	Y	1	0.965327	0.924121	0.89397	0.69196	0.384925	0.274874	0.080402	0.0643216	0	0.00483732	0.00698953	0.0172535	0.0353957	0.0456814	0.050778	0.0140068	0.0128852	0.187828
motif_165	S	1	0.939213	0.88677	0.785459	0.479142	0.133492	0.0500596	0.00357569	0.0011919	0	0.014487	0.0391423	0.0107118	-3.26013e-06	-0.061695	-0.0597868	-0.0232431	-0.0176714	-0.0980584
motif_166	ST	1	0.919734	0.834635	0.760922	0.485451	0.203982	0.117149	0.0284897	0.0203479	0	0.000243273	-0.00267425	-0.0045423	0.0112483	0.00476657	0.00224647	-0.00104688	-0.00118504	0.00905619
motif_167	ST	1	0.918933	0.833854	0.757424	0.494069	0.202176	0.116204	0.0255953	0.0198876	0	-0.000556983	-0.00345583	-0.00803982	0.0198671	0.00296041	0.00130144	-0.00394131	-0.00164533	0.00648966
motif_168	ST	1	0.94246	0.864087	0.795238	0.532341	0.239881	0.113095	0.0255952	0.019246	0	0.02297	0.0267779	0.0297739	0.058139	0.0406653	-0.00180773	-0.00394136	-0.00228693	0.17029
motif_169	ST	1	0.928331	0.867484	0.791486	0.557239	0.215007	0.117124	0.018759	0.0117845	0	0.00884056	0.030175	0.0260221	0.0830368	0.0157916	0.00222065	-0.0107776	-0.00974845	0.145561
motif_170	ST	1	0.917958	0.849851	0.768235	0.513437	0.196929	0.11119	0.0263046	0.0194796	0	-0.00153217	0.0125413	0.00277122	0.0392344	-0.00228687	-0.00371286	-0.00323204	-0.00205336	0.0417296
motif_171	ST	1	0.913305	0.833634	0.756974	0.478627	0.188039	0.111981	0.025286	0.0184628	0	-0.00618513	-0.00367504	-0.00849053	0.00442503	-0.0111763	-0.00292223	-0.00425063	-0.00307018	-0.035345
motif_172	ST	1	0.931936	0.856334	0.789932	0.492169	0.210714	0.128619	0.0322471	0.0223391	0	0.012446	0.0190246	0.0244678	0.0179667	0.0114985	0.0137164	0.00271054	0.000806191	0.102637
motif_173	ST	1	0.923276	0.845872	0.774651	0.502913	0.215202	0.111666	0.0276239	0.0202822	0	0.00378583	0.00856254	0.00918718	0.0287105	0.0159859	-0.00323741	-0.00191269	-0.00125075	0.0598311
motif_174	ST	1	0.940496	0.874587	0.807025	0.542355	0.221694	0.133884	0.0423554	0.0330579	0	0.0210055	0.0372774	0.0415606	0.0681531	0.0224786	0.0189813	0.0128188	0.0115249	0.2338
motif_175	ST	1	0.905597	0.819948	0.744801	0.452002	0.177828	0.0983565	0.0227317	0.0166398	0	-0.0138935	-0.0173612	-0.0206637	-0.0222005	-0.0213876	-0.0165465	-0.00680488	-0.00489313	-0.123751
motif_176	ST	1	0.908719	0.822552	0.743511	0.443135	0.168695	0.0890317	0.0191124	0.0135667	0	-0.0107718	-0.0147574	-0.0219536	-0.0310677	-0.0305203	-0.0258712	-0.0104242	-0.00796622	-0.153333
motif_177	ST	1	0.923767	0.835426	0.764158	0.462847	0.190737	0.108416	0.0292213	0.0201423	0	0.00427676	-0.00188375	-0.00130608	-0.0113557	-0.00847857	-0.00648696	-0.000315289	-0.00139067	-0.0269402
motif_178	ST	1	0.910012	0.821289	0.733931	0.449065	0.163323	0.0892092	0.0198675	0.0152902	0	-0.00947868	-0.0160199	-0.0315336	-0.0251372	-0.0358927	-0.0256938	-0.00966905	-0.00624274	-0.159668
motif_179	ST	1	0.89238	0.793293	0.6975	0.4173	0.144703	0.0743369	0.0115729	0.00853185	0	-0.0271099	-0.0440166	-0.0679647	-0.0569021	-0.0545121	-0.0405661	-0.0179637	-0.0130011	-0.322036
motif_180	ST	1	0.9173	0.831419	0.757201	0.475349	0.202156	0.119102	0.0291571	0.0242092	0	-0.00219049	-0.00589041	-0.00826332	0.0011467	0.00294022	0.00419935	-0.000379508	0.00267627	-0.00576119
motif_181	ST	1	0.897351	0.758278	0.655629	0.362583	0.129139	0.0827815	0.00662252	0	0	-0.0221394	-0.0790312	-0.109835	-0.11162	-0.0700766	-0.0321215	-0.0229141	-0.021533	-0.46927
motif_182	Y	1	0.952096	0.913174	0.865269	0.667665	0.377246	0.263473	0.0868263	0.0658683	0	-0.0083935	-0.00395742	-0.0114468	0.0111005	0.0380023	0.0393767	0.0204311	0.0144319	0.0995448
motif_183	Y	1	0.959601	0.923156	0.889462	0.66701	0.368919	0.266117	0.0823449	0.0646381	0	-0.000888142	0.00602519	0.0127456	0.0104464	0.0296754	0.0420202	0.0159496	0.0132018	0.129176
motif_184	Y	1	0.95795	0.910412	0.871255	0.646173	0.326016	0.172501	0.0440522	0.0324829	0	-0.00253915	-0.00671873	-0.00546148	-0.0103909	-0.0132272	-0.0515956	-0.022343	-0.0189534	-0.13123
motif_185	Y	1	0.96478	0.928001	0.890382	0.671355	0.357103	0.245551	0.0725092	0.056586	0	0.00429066	0.0108695	0.0136653	0.0147906	0.01786	0.0214543	0.00611397	0.00514959	0.0941939
motif_186	Y	1	0.958002	0.911264	0.868211	0.648178	0.325614	0.217803	0.0663992	0.0503742	0	-0.00248739	-0.00586668	-0.00850579	-0.00838599	-0.0136291	-0.00629291	3.98248e-06	-0.00106213	-0.046226
motif_187	ST	1	0.917059	0.821678	0.741814	0.429225	0.169582	0.0942075	0.024139	0.0175394	0	-0.00243104	-0.0156319	-0.0236505	-0.0449769	-0.0296332	-0.0206954	-0.0053976	-0.00399353	-0.14641

## Sheet: Data2-3
Data 2-3 Data used for calculation of conservation indices (CIs) based on known phosphosites.
Motif ID	Phosphorylated residues	Conservation rates in phosphomotif (C)									C-R									CI_phospho-S/T/Y
		hsa	ptr	mmu	cfa	dre	dme	cel	spo	sce	hsa	ptr	mmu	cfa	dre	dme	cel	spo	sce
Reference residue (RTyr)	Y	1	0.960489	0.917131	0.876716	0.656564	0.339243	0.224096	0.0663952	0.0514364
Reference residue (RSer)	S	1	0.924726	0.847628	0.774747	0.479145	0.195187	0.109846	0.0268187	0.0188633
Reference residue (RThr)	T	1	0.911316	0.821201	0.750972	0.466486	0.205505	0.122797	0.0337797	0.0257008
Reference residues (RSer + Thr)	ST	1	0.91949	0.837309	0.765464	0.474202	0.199216	0.114903	0.0295366	0.021533
motif_2	S	1	0.963083	0.925194	0.866904	0.562176	0.236399	0.114313	0.0314119	0.0197539	0	0.0383566	0.0775666	0.092157	0.0830311	0.0412117	0.00446712	0.00459317	0.000890621	0.342274
motif_3	ST	1	0.932463	0.860423	0.757317	0.447546	0.14543	0.056281	0.00810446	0.00540297	0	0.0129725	0.0231138	-0.00814772	-0.0266562	-0.0537856	-0.058622	-0.0214321	-0.01613	-0.148687
motif_4	ST	1	0.933112	0.866698	0.786053	0.493359	0.167457	0.0825427	0.00901328	0.00616698	0	0.0136216	0.0293889	0.0205889	0.0191563	-0.0317583	-0.0323603	-0.0205233	-0.015366	-0.0172522
motif_5	ST	1	0.918672	0.830705	0.73444	0.423237	0.148548	0.079668	0.0107884	0.006639	0	-0.000818165	-0.006604	-0.0310244	-0.0509658	-0.0506679	-0.0352349	-0.0187482	-0.014894	-0.208957
motif_6	ST	1	0.960784	0.914439	0.853832	0.490196	0.215686	0.0926916	0.026738	0.0178253	0	0.0412939	0.0771291	0.0883682	0.0159938	0.0164706	-0.0222113	-0.00279863	-0.00370765	0.210538
motif_7	ST	1	0.929919	0.87062	0.760108	0.458221	0.132075	0.0781671	0.0188679	0	0	0.0104288	0.0333106	-0.00535642	-0.0159813	-0.0671402	-0.0367359	-0.0106687	-0.021533	-0.113676
motif_8	ST	1	0.936471	0.861176	0.750588	0.430588	0.110588	0.0494118	0.00235294	0	0	0.0169802	0.0238671	-0.014876	-0.0436141	-0.0886274	-0.0654912	-0.0271837	-0.021533	-0.220478
motif_9	ST	1	0.954315	0.895939	0.819797	0.525381	0.14467	0.0812183	0.0101523	0.00507614	0	0.0348244	0.0586297	0.0543327	0.0511784	-0.0545456	-0.0336847	-0.0193843	-0.0164568	0.0748938
motif_10	ST	1	0.937856	0.872087	0.782496	0.472812	0.167789	0.0750906	0.0150181	0.00983946	0	0.0183657	0.0347776	0.0170319	-0.00139029	-0.0314269	-0.0398123	-0.0145185	-0.0116935	-0.0286664
motif_11	ST	1	0.918675	0.828313	0.71988	0.442771	0.123494	0.0572289	0.0120482	0.00301205	0	-0.000815665	-0.00899614	-0.0455847	-0.0314312	-0.0757217	-0.0576741	-0.0174884	-0.0185209	-0.256233
motif_12	ST	1	0.939086	0.875292	0.791882	0.488018	0.17307	0.0832473	0.019236	0.0138021	0	0.0195957	0.0379827	0.0264175	0.013816	-0.026146	-0.0316557	-0.0103006	-0.00773086	0.0219786
motif_13	S	1	0.930041	0.860905	0.765432	0.42716	0.129218	0.0600823	0.0156379	0.0131687	0	0.00531482	0.0132777	-0.009315	-0.0519846	-0.0659692	-0.049764	-0.0111809	-0.00569454	-0.175316
motif_14	ST	1	0.931034	0.871921	0.76601	0.421182	0.135468	0.0615764	0.00492611	0	0	0.0115441	0.0346118	0.000545611	-0.05302	-0.0637477	-0.0533266	-0.0246105	-0.021533	-0.169536
motif_15	ST	1	0.942029	0.904348	0.797101	0.463768	0.13913	0.0666667	0.00869565	0.00289855	0	0.0225386	0.0670384	0.0316372	-0.0104342	-0.0600852	-0.0482363	-0.020841	-0.0186344	-0.0370168
motif_16	ST	1	0.943439	0.884615	0.789593	0.450226	0.140271	0.061086	0.00452489	0.00226244	0	0.0239485	0.047306	0.0241285	-0.0239761	-0.0589441	-0.053817	-0.0250117	-0.0192705	-0.0856364
motif_17	ST	1	0.947205	0.878882	0.779503	0.503106	0.173913	0.0559006	0.00621118	0.00310559	0	0.0277146	0.0415726	0.0140389	0.0289033	-0.0253026	-0.0590023	-0.0233254	-0.0184274	-0.0138284
motif_18	ST	1	0.931655	0.863309	0.741007	0.435252	0.169065	0.0827338	0.0107914	0	0	0.0121643	0.026	-0.024457	-0.0389505	-0.0301509	-0.0321692	-0.0187452	-0.021533	-0.127842
motif_19	ST	1	0.947581	0.862903	0.794355	0.483871	0.173387	0.0927419	0.00806452	0	0	0.0280903	0.0255938	0.0288906	0.00966867	-0.0258285	-0.022161	-0.0214721	-0.021533	0.00124877
motif_20	ST	1	0.954545	0.88961	0.834416	0.49026	0.181818	0.100649	0	0	0	0.0350551	0.052301	0.0689513	0.0160574	-0.0173975	-0.0142536	-0.0295366	-0.021533	0.0896442
motif_21	S	1	0.942308	0.896154	0.807692	0.519231	0.188462	0.0769231	0.0115385	0.00769231	0	0.0175814	0.0485262	0.0329452	0.0400857	-0.00672575	-0.0329233	-0.0152803	-0.011171	0.0730381
motif_22	ST	1	0.942857	0.885714	0.814286	0.542857	0.1	0.0857143	0.0142857	0	0	0.0233668	0.0484049	0.0488215	0.0686548	-0.0992156	-0.0291887	-0.0152509	-0.021533	0.0240598
motif_23	ST	1	0.966667	0.916667	0.875	0.558333	0.25	0.075	0.0333333	0.0166667	0	0.0471763	0.0793573	0.109536	0.084131	0.0507844	-0.039903	0.00379673	-0.00486629	0.330012
motif_25	ST	1	0.887218	0.789474	0.684211	0.428571	0.150376	0.0601504	0.0225564	0	0	-0.0322723	-0.0478357	-0.0812537	-0.0456309	-0.0488397	-0.0547526	-0.00698021	-0.021533	-0.339098
motif_26	S	1	0.960784	0.946078	0.75	0.578431	0.254902	0.122549	0.0196078	0.00490196	0	0.036058	0.0984507	-0.0247471	0.0992863	0.0597147	0.0127027	-0.0072109	-0.0139613	0.260293
motif_27	ST	1	0.95082	0.934426	0.836066	0.52459	0.229508	0.131148	0.0163934	0	0	0.0313293	0.0971168	0.0706013	0.0503879	0.0302926	0.0162446	-0.0131432	-0.021533	0.261296
motif_28	S	1	0.946903	0.893805	0.823009	0.460177	0.212389	0.0530973	0.00884956	0.00884956	0	0.0221763	0.0461776	0.0482617	-0.0189681	0.0172021	-0.056749	-0.0179692	-0.0100137	0.0301178
motif_29	S	1	0.970588	0.929412	0.829412	0.529412	0.2	0.0882353	0	0	0	0.0458619	0.0817841	0.0546647	0.0502667	0.00481271	-0.0216111	-0.0268187	-0.0188633	0.170097
motif_30	S	1	0.970874	0.932039	0.834951	0.592233	0.23301	0.106796	0	0	0	0.0461474	0.0844111	0.0602044	0.113088	0.0378224	-0.00305023	-0.0268187	-0.0188633	0.292941
motif_31	S	1	0.941777	0.878752	0.783914	0.461585	0.159064	0.077431	0.017407	0.0108043	0	0.0170504	0.0311238	0.00916647	-0.0175605	-0.0361237	-0.0324154	-0.00941179	-0.00805894	-0.0462296
motif_32	S	1	0.934783	0.905797	0.862319	0.557971	0.123188	0.0652174	0.00724638	0.00724638	0	0.0100563	0.0581694	0.0875717	0.0788259	-0.0719989	-0.044629	-0.0195724	-0.0116169	0.0868062
motif_33	S	1	0.947883	0.915309	0.811075	0.537459	0.23127	0.0879479	0.00977199	0.00651466	0	0.0231564	0.0676818	0.0363278	0.0583142	0.0360831	-0.0218985	-0.0170468	-0.0123486	0.170269
motif_34	T	1	0.940397	0.874172	0.768212	0.450331	0.10596	0.0397351	0.013245	0.00662252	0	0.0290813	0.0529715	0.0172399	-0.0161546	-0.0995443	-0.0830622	-0.0205346	-0.0190783	-0.139081
motif_35	S	1	0.931624	0.880342	0.837607	0.478632	0.188034	0.102564	0.034188	0.025641	0	0.0068976	0.0327142	0.0628597	-0.000512617	-0.0071531	-0.00728225	0.00736929	0.00677776	0.101671
motif_36	S	1	0.942623	0.860656	0.754098	0.508197	0.122951	0.0409836	0.00819672	0.00819672	0	0.0178966	0.013028	-0.0206487	0.0290516	-0.0722365	-0.0688627	-0.018622	-0.0106665	-0.13106
motif_38	ST	1	0.972973	0.810811	0.675676	0.459459	0.135135	0.0540541	0.027027	0	0	0.0534826	-0.0264986	-0.0897886	-0.0147428	-0.0640805	-0.0608489	-0.00250958	-0.021533	-0.226519
motif_39	S	1	0.883721	0.837209	0.744186	0.372093	0.162791	0.0930233	0	0	0	-0.0410054	-0.0104184	-0.0305611	-0.107052	-0.0323966	-0.0168231	-0.0268187	-0.0188633	-0.283939
motif_40	ST	1	0.904594	0.80212	0.70318	0.399293	0.106007	0.0530035	0.0106007	0.0106007	0	-0.0148967	-0.0351893	-0.062284	-0.074909	-0.0932086	-0.0618994	-0.0189359	-0.0109323	-0.372255
motif_41	S	1	0.954839	0.903226	0.823963	0.498618	0.178802	0.0764977	0.0129032	0.00737327	0	0.0301124	0.0555981	0.049216	0.0194724	-0.0163854	-0.0333487	-0.0139155	-0.01149	0.0792593
motif_42	ST	1	0.971429	0.942857	0.828571	0.457143	0.314286	0.171429	0.0857143	0.0571429	0	0.0519382	0.105548	0.0631072	-0.0170594	0.11507	0.0565256	0.0561777	0.0356099	0.466917
motif_43	ST	1	1	0.925926	0.851852	0.62963	0.37037	0.259259	0	0	0	0.0805096	0.0886165	0.0863876	0.155427	0.171155	0.144356	-0.0295366	-0.021533	0.675383
motif_44	S	1	0.94902	0.913725	0.827451	0.490196	0.168627	0.0627451	0.00392157	0	0	0.0242933	0.0660978	0.0527039	0.011051	-0.0265598	-0.0471013	-0.0228972	-0.0188633	0.0387244
motif_45	S	1	0.933333	0.933333	0.8	0.466667	0.133333	0.0666667	0	0	0	0.008607	0.0857056	0.0252529	-0.0124784	-0.061854	-0.0431797	-0.0268187	-0.0188633	-0.0436285
motif_46	S	1	0.928571	0.785714	0.785714	0.571429	0.0714286	0	0	0	0	0.00384509	-0.0619134	0.0109672	0.0922835	-0.123759	-0.109846	-0.0268187	-0.0188633	-0.234105
motif_47	S	1	0.913043	0.869565	0.826087	0.521739	0.217391	0.173913	0	0	0	-0.0116829	0.0219375	0.0513399	0.042594	0.022204	0.0640667	-0.0268187	-0.0188633	0.144777
motif_48	S	1	0.956882	0.872305	0.81592	0.529022	0.164179	0.0746269	0.0215589	0.013267	0	0.0321559	0.0246774	0.0411733	0.0498765	-0.0310082	-0.0352195	-0.00525988	-0.00559627	0.0707993
motif_49	T	1	0.912621	0.864078	0.708738	0.407767	0.174757	0.0776699	0.038835	0	0	0.00130529	0.042877	-0.0422342	-0.0587187	-0.0307473	-0.0451273	0.00505529	-0.0257008	-0.153291
motif_50	S	1	0.833333	0.722222	0.666667	0.444444	0.111111	0.0555556	0	0	0	-0.091393	-0.125405	-0.10808	-0.0347007	-0.0840762	-0.0542908	-0.0268187	-0.0188633	-0.543629
motif_51	S	1	0.833333	0.722222	0.722222	0.5	0.166667	0.0555556	0.0555556	0.0555556	0	-0.091393	-0.125405	-0.0525249	0.0208549	-0.0285206	-0.0542908	0.0287368	0.0366923	-0.265851
motif_52	S	1	0.925926	0.91358	0.802469	0.54321	0.197531	0.0740741	0.0123457	0	0	0.00119959	0.0659526	0.027722	0.0640648	0.00234358	-0.0357723	-0.0144731	-0.0188633	0.0921739
motif_53	S	1	1	0.965517	0.862069	0.655172	0.37931	0.206897	0.0344828	0.0344828	0	0.0752737	0.11789	0.0873219	0.176027	0.184123	0.0970502	0.00766401	0.0156195	0.760969
motif_54	S	1	1	0.875	0.875	0.375	0.125	0.125	0	0	0	0.0752737	0.0273723	0.100253	-0.104145	-0.0701873	0.0151537	-0.0268187	-0.0188633	-0.00196188
motif_55	T	1	1	1	1	0.923077	0.923077	0.923077	0	0	0	0.0886839	0.178799	0.249028	0.456591	0.717572	0.80028	-0.0337797	-0.0257008	2.43147
motif_56	S	1	0.909091	0.909091	0.909091	0.909091	0.909091	0.818182	0	0	0	-0.0156354	0.0614632	0.134344	0.429946	0.713904	0.708335	-0.0268187	-0.0188633	1.98667
motif_57	S	1	0.943662	0.84507	0.704225	0.323944	0.126761	0.0140845	0	0	0	0.0189356	-0.00255727	-0.0705217	-0.155201	-0.0684267	-0.0957618	-0.0268187	-0.0188633	-0.419215
motif_58	S	1	0.942	0.881333	0.793333	0.51	0.172667	0.0853333	0.0126667	0.00866667	0	0.0172737	0.0337056	0.0185862	0.0308549	-0.0225206	-0.024513	-0.0141521	-0.0101966	0.0290381
motif_59	ST	1	0.955056	0.896067	0.794944	0.491573	0.151685	0.0786517	0.00561798	0.00280899	0	0.0355658	0.058758	0.0294796	0.0173707	-0.0475302	-0.0362513	-0.0239186	-0.018724	0.01475
motif_60	ST	1	0.921502	0.846416	0.750853	0.440273	0.119454	0.0546075	0.00341297	0	0	0.00201134	0.00910699	-0.014611	-0.0339293	-0.0797617	-0.0602955	-0.0261236	-0.021533	-0.225136
motif_61	ST	1	0.918089	0.870307	0.744027	0.433447	0.170648	0.0546075	0	0	0	-0.00140163	0.0329978	-0.0214369	-0.0407552	-0.0285672	-0.0602955	-0.0295366	-0.021533	-0.170528
motif_62	ST	1	0.913636	0.840909	0.718182	0.359091	0.104545	0.05	0.00909091	0.00909091	0	-0.005854	0.0035997	-0.0472824	-0.115111	-0.0946702	-0.064903	-0.0204457	-0.012442	-0.357109
motif_63	S	1	0.954082	0.887755	0.811224	0.520408	0.117347	0.0255102	0	0	0	0.0293553	0.0401274	0.0364774	0.0412631	-0.0778403	-0.0843361	-0.0268187	-0.0188633	-0.0606353
motif_64	ST	1	0.911392	0.886076	0.746835	0.405063	0.126582	0.0632911	0	0	0	-0.00809796	0.0487666	-0.0186288	-0.069139	-0.0726334	-0.0516118	-0.0295366	-0.021533	-0.222414
motif_65	S	1	0.949541	0.908257	0.793578	0.504587	0.174312	0.0688073	0.0137615	0.00458716	0	0.0248149	0.0606292	0.0188309	0.0254421	-0.0208754	-0.041039	-0.0130573	-0.0142761	0.0404693
motif_66	S	1	0.990654	0.981308	0.682243	0.504673	0.168224	0.0747664	0	0	0	0.0659279	0.133681	-0.0925041	0.0255278	-0.026963	-0.03508	-0.0268187	-0.0188633	0.0249073
motif_67	ST	1	0.932886	0.869128	0.778523	0.506711	0.197987	0.0939597	0.0167785	0.0134228	0	0.0133955	0.0318181	0.0130592	0.0325091	-0.00122906	-0.0209432	-0.0127581	-0.00811014	0.0477415
motif_68	T	1	0.981132	0.981132	0.981132	0.962264	0.924528	0.811321	0.0188679	0.0188679	0	0.069816	0.159931	0.23016	0.495778	0.719024	0.688524	-0.0149117	-0.0068329	2.34149
motif_69	ST	1	0.908046	0.810345	0.712644	0.442529	0.155172	0.091954	0.00574713	0	0	-0.0114444	-0.0269646	-0.0528206	-0.0316736	-0.0440432	-0.0229489	-0.0237895	-0.021533	-0.235218
motif_70	S	1	0.882759	0.813793	0.696552	0.37931	0.0965517	0.0275862	0.00689655	0.00689655	0	-0.0419677	-0.0338346	-0.0781954	-0.0998348	-0.0986356	-0.0822601	-0.0199222	-0.0119667	-0.466617
motif_71	S	1	0.982143	0.857143	0.821429	0.517857	0.267857	0.160714	0.0178571	0.0178571	0	0.0574165	0.00951516	0.0466815	0.038712	0.0726699	0.0508679	-0.00896161	-0.00100612	0.265895
motif_72	S	1	1	1	0.545455	0.436364	0.2	0.181818	0.0181818	0	0	0.0752737	0.152372	-0.229293	-0.0427815	0.00481271	0.0719718	-0.00863693	-0.0188633	0.0048563
motif_73	ST	1	0.931408	0.870036	0.758123	0.429603	0.140794	0.0758123	0.0108303	0	0	0.0119176	0.0327267	-0.0073415	-0.0445994	-0.0584214	-0.0390907	-0.0187063	-0.021533	-0.145048
motif_74	ST	1	0.851852	0.814815	0.740741	0.148148	0.037037	0.037037	0	0	0	-0.0676385	-0.0224946	-0.0247235	-0.326054	-0.162179	-0.0778659	-0.0295366	-0.021533	-0.732025
motif_75	ST	1	1	1	1	0.833333	0.416667	0.25	0.0833333	0	0	0.0805096	0.162691	0.234536	0.359131	0.217451	0.135097	0.0537967	-0.021533	1.22168
motif_76	S	1	0.968468	0.869369	0.747748	0.481982	0.207207	0.117117	0.00900901	0.00900901	0	0.0437421	0.0217417	-0.0269994	0.00283689	0.0120199	0.00727077	-0.0178097	-0.00985426	0.032948
motif_77	S	1	0.90566	0.867925	0.745283	0.518868	0.188679	0.0943396	0.0188679	0.0188679	0	-0.019066	0.0202968	-0.0294641	0.0397228	-0.00650804	-0.0155067	-0.00795082	4.65939e-06	-0.0184713
motif_78	T	1	0.935897	0.794872	0.653846	0.397436	0.179487	0.025641	0.0128205	0	0	0.0245814	-0.0263289	-0.0971259	-0.0690498	-0.0260174	-0.0971562	-0.0209591	-0.0257008	-0.337757
motif_79	ST	1	0.952381	0.952381	0.809524	0.52381	0.190476	0.0952381	0	0	0	0.0328906	0.115072	0.0440596	0.0496072	-0.00873944	-0.0196649	-0.0295366	-0.021533	0.162155
motif_80	S	1	0.952795	0.896894	0.818634	0.522981	0.18882	0.0757764	0.00745342	0.00372671	0	0.0280687	0.0492667	0.0438864	0.0438363	-0.00636741	-0.03407	-0.0193653	-0.0151366	0.0901189
motif_81	S	1	0.922619	0.809524	0.779762	0.47619	0.130952	0.047619	0.0178571	0.0178571	0	-0.00210729	-0.0381039	0.0050148	-0.00295462	-0.0642349	-0.0622273	-0.00896161	-0.00100612	-0.174581
motif_82	Y	1	0.972477	0.954128	0.954128	0.743119	0.449541	0.0275229	0	0	0	0.0119878	0.0369974	0.0774121	0.0865551	0.110298	-0.196573	-0.0663952	-0.0514364	0.00884545
motif_83	S	1	0.92707	0.849197	0.752781	0.440049	0.147095	0.0704574	0.00618047	0.00247219	0	0.00234412	0.00156884	-0.0219659	-0.0390957	-0.0480921	-0.039389	-0.0206383	-0.0163911	-0.181659
motif_84	T	1	0.916667	0.916667	0.5	0.0833333	0	0	0	0	0	0.00535059	0.095466	-0.250972	-0.383152	-0.205505	-0.122797	-0.0337797	-0.0257008	-0.92109
motif_85	S	1	0.957627	0.881356	0.805085	0.423729	0.127119	0.0677966	0.00847458	0	0	0.0329008	0.0337282	0.0303376	-0.0554163	-0.0680686	-0.0420497	-0.0183442	-0.0188633	-0.105775
motif_86	S	1	0.905882	0.823529	0.776471	0.494118	0.176471	0.0823529	0.0235294	0.0235294	0	-0.018844	-0.0240983	0.00172349	0.0149726	-0.0187167	-0.0274934	-0.00328934	0.00466615	-0.0710795
motif_87	S	1	0.954175	0.912424	0.848269	0.529532	0.184318	0.089613	0.0244399	0.0193483	0	0.0294488	0.0647959	0.0735217	0.0503865	-0.0108696	-0.0202333	-0.00237883	0.000485004	0.185156
motif_88	S	1	0.933333	0.933333	0.933333	0.6	0.4	0.0666667	0	0	0	0.008607	0.0857056	0.158586	0.120855	0.204813	-0.0431797	-0.0268187	-0.0188633	0.489705
motif_89	S	1	0.945455	0.909091	0.781818	0.5	0.136364	0.0272727	0.00909091	0	0	0.0207282	0.0614632	0.00707108	0.0208549	-0.0588237	-0.0825736	-0.0177278	-0.0188633	-0.067871
motif_90	S	1	0.9	0.9	0.7	0.45	0.05	0.05	0	0	0	-0.0247263	0.0523723	-0.0747471	-0.0291451	-0.145187	-0.0598463	-0.0268187	-0.0188633	-0.326962
motif_91	T	1	0.900662	0.784768	0.692053	0.350993	0.102649	0.0496689	0.00662252	0.00662252	0	-0.0106538	-0.0364325	-0.0589191	-0.115492	-0.102856	-0.0731284	-0.0271571	-0.0190783	-0.443717
motif_92	T	1	0.923077	0.82906	0.7151	0.413105	0.0968661	0.031339	0.002849	0.002849	0	0.0117608	0.00785915	-0.0358723	-0.0533803	-0.108639	-0.0914582	-0.0309307	-0.0228518	-0.323512
motif_93	Y	1	0.955556	0.955556	0.955556	0.733333	0.533333	0	0	0	0	-0.00493376	0.0384245	0.0788393	0.0767692	0.19409	-0.224096	-0.0663952	-0.0514364	0.0412614
motif_94	S	1	0.888889	0.777778	0.777778	0.555556	0	0	0	0	0	-0.0358374	-0.0698499	0.00303068	0.0764105	-0.195187	-0.109846	-0.0268187	-0.0188633	-0.376962
motif_95	S	1	0.888889	0.888889	0.888889	0.333333	0	0	0	0	0	-0.0358374	0.0412612	0.114142	-0.145812	-0.195187	-0.109846	-0.0268187	-0.0188633	-0.376962
motif_96	S	1	0.894737	0.894737	0.736842	0.368421	0.0526316	0	0	0	0	-0.0299895	0.0471091	-0.037905	-0.110724	-0.142556	-0.109846	-0.0268187	-0.0188633	-0.429593
motif_97	T	1	0.906931	0.831683	0.742574	0.449505	0.219802	0.146535	0.0316832	0.029703	0	-0.00438538	0.0104825	-0.00839778	-0.0169808	0.0142974	0.0237374	-0.00209649	0.00400214	0.020659
motif_98	S	1	0.958032	0.905933	0.817656	0.519537	0.174626	0.0815244	0.0115774	0.00723589	0	0.0333055	0.0583057	0.0429085	0.0403918	-0.0205611	-0.028322	-0.0152413	-0.0116274	0.0991597
motif_100	S	1	0.960265	0.89404	0.827815	0.476821	0.172185	0.0794702	0.00662252	0	0	0.0355386	0.046412	0.0530675	-0.0023239	-0.0230019	-0.0303762	-0.0201962	-0.0188633	0.0402567
motif_102	S	1	0.954098	0.911475	0.832787	0.501639	0.186885	0.0622951	0.00655738	0	0	0.029372	0.0638477	0.0580398	0.0224942	-0.00830204	-0.0475513	-0.0202614	-0.0188633	0.0787758
motif_103	S	1	0.947368	0.877193	0.824561	0.508772	0.210526	0.0175439	0	0	0	0.0226421	0.0295653	0.0498143	0.0296268	0.015339	-0.0923025	-0.0268187	-0.0188633	0.00900303
motif_104	T	1	0.939734	0.845761	0.736466	0.420838	0.123596	0.0551583	0.0143003	0.00919305	0	0.0284183	0.0245603	-0.0145063	-0.0456481	-0.0819091	-0.0676389	-0.0194794	-0.0165078	-0.192711
motif_105	ST	1	0.945824	0.882619	0.767494	0.431151	0.139955	0.0632054	0.0158014	0.013544	0	0.0263336	0.0453091	0.00203012	-0.0430511	-0.0592608	-0.0516975	-0.0137352	-0.00798894	-0.102061
motif_106	ST	1	0.934169	0.884013	0.77116	0.413793	0.134796	0.0470219	0.0031348	0.0031348	0	0.0146789	0.0467031	0.00569563	-0.0604092	-0.0644194	-0.067881	-0.0264018	-0.0183982	-0.170432
motif_107	S	1	0.937705	0.886557	0.806557	0.517377	0.172459	0.0813115	0.00852459	0.00655738	0	0.0129786	0.0389297	0.0318103	0.038232	-0.0227283	-0.0285349	-0.0182942	-0.0123059	0.0400873
motif_108	S	1	0.947518	0.887234	0.802128	0.486525	0.156028	0.0609929	0.00638298	0.00425532	0	0.0227914	0.0396063	0.0273806	0.00737973	-0.0391589	-0.0488534	-0.0204358	-0.0146079	-0.025898
motif_109	S	1	0.943273	0.888727	0.804364	0.477091	0.157091	0.0756364	0.0138182	0.0101818	0	0.0185464	0.0410996	0.0296165	-0.00205419	-0.0380964	-0.03421	-0.0130006	-0.00868145	-0.00678006
motif_110	S	1	0.944444	0.888889	0.782828	0.439394	0.166667	0.0606061	0.00505051	0	0	0.0197181	0.0412612	0.00808118	-0.0397512	-0.0285206	-0.0492403	-0.0217682	-0.0188633	-0.0890831
motif_111	S	1	0.95082	0.893443	0.807377	0.540984	0.196721	0.0614754	0.00409836	0	0	0.0260933	0.0458149	0.0326299	0.0618385	0.00153402	-0.0483709	-0.0227204	-0.0188633	0.0779562
motif_112	S	1	0.928177	0.889503	0.801105	0.491713	0.149171	0.0718232	0	0	0	0.00345046	0.0418751	0.0263579	0.0125676	-0.046016	-0.0380231	-0.0268187	-0.0188633	-0.0454702
motif_113	ST	1	0.967123	0.912329	0.805479	0.463014	0.164384	0.0684932	0.0164384	0.00821918	0	0.0476329	0.0750194	0.0400152	-0.0111886	-0.0348321	-0.0464098	-0.0130982	-0.0133138	0.043825
motif_114	S	1	0.978571	0.942857	0.864286	0.485714	0.185714	0.1	0.00714286	0.00714286	0	0.0538451	0.0952294	0.0895386	0.00656919	-0.009473	-0.00984635	-0.0196759	-0.0117204	0.194467
motif_115	S	1	0.933921	0.903084	0.837004	0.546256	0.127753	0.061674	0.00440529	0.00440529	0	0.00919437	0.055456	0.0622573	0.0671104	-0.067434	-0.0481723	-0.0224135	-0.014458	0.0415403
motif_116	S	1	1	1	0.933333	0.6	0.266667	0.2	0	0	0	0.0752737	0.152372	0.158586	0.120855	0.0714794	0.0901537	-0.0268187	-0.0188633	0.623038
motif_117	ST	1	0.981818	0.963636	0.654545	0.490909	0.218182	0.109091	0	0	0	0.0623278	0.126327	-0.110919	0.0167068	0.0189662	-0.00581206	-0.0295366	-0.021533	0.0565274
motif_118	ST	1	0.953846	0.923077	0.846154	0.476923	0.0923077	0.0461538	0	0	0	0.0343558	0.0857675	0.0806896	0.00272078	-0.106908	-0.0687491	-0.0295366	-0.021533	-0.0231929
motif_120	ST	1	0.926829	0.853659	0.756098	0.5	0.268293	0.134146	0.0121951	0.0121951	0	0.0073389	0.0163491	-0.00936668	0.0257977	0.069077	0.0192434	-0.0173415	-0.00933784	0.10176
motif_121	T	1	0.990499	0.978622	0.966746	0.805226	0.554632	0.00475059	0	0	0	0.0791827	0.157422	0.215774	0.33874	0.349127	-0.118047	-0.0337797	-0.0257008	0.962718
motif_123	S	1	0.936508	0.873016	0.804233	0.449735	0.137566	0.0846561	0.026455	0.021164	0	0.0117816	0.0253882	0.0294857	-0.0294096	-0.0576211	-0.0251903	-0.000363722	0.00230076	-0.0436285
motif_125	ST	1	0.954545	0.909091	0.727273	0.5	0.181818	0.0909091	0.0454545	0.0454545	0	0.0350551	0.0717815	-0.0381915	0.0257977	-0.0173975	-0.0239939	0.0159179	0.0239216	0.092891
motif_126	S	1	0.965	0.905	0.85	0.58	0.25	0.1	0.01	0.01	0	0.0402737	0.0573723	0.0752529	0.100855	0.0548127	-0.00984635	-0.0168187	-0.00886327	0.293038
motif_127	S	1	0.955752	0.884956	0.787611	0.424779	0.159292	0.0973451	0.00884956	0.00884956	0	0.0310259	0.0373281	0.0128635	-0.0543663	-0.0358953	-0.0125012	-0.0179692	-0.0100137	-0.0495282
motif_128	ST	1	0.986486	0.918919	0.851351	0.554054	0.202703	0.0675676	0.027027	0.0135135	0	0.0669961	0.0816095	0.0858871	0.0798518	0.00348707	-0.0473354	-0.00250958	-0.00801944	0.259967
motif_129	T	1	0.990934	0.978241	0.968268	0.798731	0.539438	0.00543971	0	0	0	0.0796177	0.15704	0.217296	0.332245	0.333933	-0.117358	-0.0337797	-0.0257008	0.943295
motif_130	S	1	0.937824	0.875648	0.803109	0.445596	0.134715	0.0829016	0.0259067	0.0207254	0	0.0130975	0.02802	0.0283617	-0.0335492	-0.0604723	-0.0269448	-0.000912012	0.00186212	-0.050537
motif_131	S	1	0.943158	0.889474	0.808421	0.496842	0.18	0.0778947	0.0242105	0.0178947	0	0.0184316	0.041846	0.033674	0.017697	-0.0151873	-0.0319516	-0.00260822	-0.000968528	0.0609329
motif_132	S	1	1	1	0.833333	0.666667	0.25	0.0833333	0.0833333	0.0833333	0	0.0752737	0.152372	0.0585862	0.187522	0.0548127	-0.026513	0.0565146	0.0644701	0.623038
motif_133	S	1	0.952846	0.912195	0.813821	0.547154	0.199187	0.0829268	0.0113821	0.0097561	0	0.0281192	0.0645674	0.039074	0.0680094	0.0039997	-0.0269195	-0.0154366	-0.00910717	0.152306
motif_134	S	1	0.93865	0.889571	0.809202	0.503067	0.177301	0.0773006	0.00920245	0.00736196	0	0.013924	0.0419429	0.0344554	0.0239224	-0.0178867	-0.0325457	-0.0176163	-0.0115013	0.0346946
motif_135	S	1	0.979167	0.9375	0.895833	0.645833	0.270833	0.0833333	0.0208333	0	0	0.0544403	0.0898723	0.121086	0.166688	0.075646	-0.026513	-0.00598541	-0.0188633	0.456371
motif_136	S	1	1	0.979381	0.824742	0.608247	0.319588	0.226804	0.0309278	0.0103093	0	0.0752737	0.131754	0.0499952	0.129102	0.1244	0.116958	0.00410909	-0.00855399	0.623038
motif_137	S	1	0.955357	0.910714	0.848214	0.508929	0.178571	0.0803571	0.0178571	0.00892857	0	0.0306308	0.0630866	0.0734672	0.0297835	-0.0166159	-0.0294892	-0.00896161	-0.00993469	0.131967
motif_138	ST	1	0.980392	0.862745	0.764706	0.411765	0.137255	0.0784314	0	0	0	0.0609018	0.0254357	-0.000758359	-0.0624376	-0.0619607	-0.0364716	-0.0295366	-0.021533	-0.12636
motif_139	ST	1	0.934293	0.849685	0.747975	0.409541	0.140414	0.0621062	0.0144014	0.0090009	0	0.0148031	0.0123756	-0.0174894	-0.0646613	-0.0588016	-0.0527968	-0.0151352	-0.0125321	-0.194238
motif_140	S	1	0.935484	0.935484	0.870968	0.709677	0.290323	0.16129	0	0	0	0.0107575	0.0878562	0.0962206	0.230532	0.0951353	0.051444	-0.0268187	-0.0188633	0.526264
motif_141	S	1	0.9	0.9	0.9	0.7	0.2	0.2	0	0	0	-0.0247263	0.0523723	0.125253	0.220855	0.00481271	0.0901537	-0.0268187	-0.0188633	0.423038
motif_142	S	1	0.916667	0.916667	0.666667	0.5	0.25	0.166667	0.0833333	0	0	-0.00805967	0.069039	-0.10808	0.0208549	0.0548127	0.0568203	0.0565146	-0.0188633	0.123038
motif_143	ST	1	0.964758	0.9163	0.863436	0.497797	0.229075	0.0969163	0.0396476	0.0176211	0	0.0452673	0.0789902	0.0979719	0.0235951	0.0298593	-0.0179867	0.010111	-0.00391181	0.263896
motif_144	ST	1	0.974194	0.916129	0.864516	0.477419	0.23871	0.0903226	0.0387097	0.0129032	0	0.0547032	0.0788196	0.0990519	0.00321705	0.039494	-0.0245804	0.00917307	-0.00862973	0.251249
motif_145	S	1	0.921842	0.857487	0.778366	0.470229	0.162735	0.0773552	0.0155673	0.0102712	0	-0.00288394	0.00985906	0.00361913	-0.0089156	-0.0324526	-0.0324912	-0.0112514	-0.00859204	-0.0831086
motif_146	S	1	0.961472	0.92812	0.861415	0.614146	0.248994	0.136285	0.0310523	0.0258769	0	0.0367458	0.0804919	0.0866675	0.135001	0.0538064	0.0264389	0.00423358	0.00701368	0.430399
motif_147	Y	1	0.958042	0.944056	0.905594	0.681818	0.451049	0.346154	0.115385	0.0944056	0	-0.00244735	0.0269249	0.0288781	0.0252541	0.111806	0.122058	0.0489894	0.0429692	0.404432
motif_148	Y	1	0.972016	0.941893	0.909465	0.701564	0.384527	0.277531	0.109794	0.0877366	0	0.0115271	0.0247619	0.0327487	0.0449997	0.0452835	0.0534345	0.043399	0.0363003	0.292455
motif_149	Y	1	0.965517	0.896552	0.827586	0.689655	0.551724	0.448276	0.172414	0.172414	0	0.00502793	-0.0205794	-0.0491301	0.033091	0.212481	0.22418	0.106019	0.120977	0.632066
motif_150	Y	1	0.982249	0.899408	0.846154	0.615385	0.207101	0.142012	0.0295858	0.0236686	0	0.0217592	-0.0177228	-0.0305625	-0.0411795	-0.132143	-0.0820845	-0.0368094	-0.0277677	-0.34651
motif_152	Y	1	0.976077	0.952153	0.923445	0.645933	0.315789	0.215311	0.076555	0.0574163	0	0.0155872	0.035022	0.0467287	-0.0106311	-0.0234538	-0.00878534	0.0101598	0.00597991	0.0706074
motif_153	Y	1	0.987288	0.954802	0.923729	0.730226	0.409605	0.269774	0.110169	0.0903955	0	0.0267988	0.0376712	0.0470125	0.0736619	0.0703613	0.0456777	0.0437743	0.0389591	0.383917
motif_154	Y	1	0.979167	0.916667	0.901042	0.703125	0.427083	0.359375	0.078125	0.0729167	0	0.0186774	-0.000464409	0.0243254	0.0465609	0.0878401	0.135279	0.0117298	0.0214803	0.345428
motif_155	S	1	1	1	1	1	1	1	0	0	0	0.0752737	0.152372	0.225253	0.520855	0.804813	0.890154	-0.0268187	-0.0188633	2.62304
motif_156	ST	1	0.942659	0.874764	0.798204	0.49937	0.216446	0.128387	0.0425331	0.031506	0	0.0231687	0.0374543	0.0327399	0.0251676	0.0172305	0.0134839	0.0129965	0.00997303	0.172214
motif_157	Y	1	0.921769	0.891156	0.860544	0.690476	0.363946	0.309524	0.105442	0.0918367	0	-0.0387206	-0.0259746	-0.0161721	0.0339121	0.0247023	0.0854275	0.039047	0.0404004	0.142622
motif_158	S	1	0.95082	0.928962	0.857923	0.579235	0.311475	0.131148	0.00546448	0.00546448	0	0.0260933	0.0813341	0.0831764	0.10009	0.116288	0.0213012	-0.0213543	-0.0133988	0.39353
motif_159	Y	1	1	0.916667	0.916667	0.916667	0.0833333	0.0833333	0	0	0	0.0395107	-0.000464409	0.0399504	0.260103	-0.25591	-0.140763	-0.0663952	-0.0514364	-0.175405
motif_160	Y	1	0.976289	0.935567	0.896392	0.690206	0.382474	0.274742	0.103093	0.0814433	0	0.0157993	0.0184359	0.0196755	0.0336421	0.043231	0.0506459	0.0366976	0.0300069	0.248134
motif_161	Y	1	0.978751	0.950997	0.921292	0.735473	0.408716	0.29575	0.113617	0.0901995	0	0.0182618	0.0338663	0.044576	0.0789086	0.0694731	0.0716539	0.0472214	0.0387631	0.402724
motif_162	ST	1	0.951923	0.923077	0.831731	0.524038	0.211538	0.0961538	0.00480769	0.00480769	0	0.0324327	0.0857675	0.0662665	0.0498362	0.0123228	-0.0187491	-0.0247289	-0.0167253	0.186422
motif_163	SY	1	1	1	1	0.809524	0.309524	0.047619	0	0	0	0.0752737	0.152372	0.225253	0.330379	0.114337	-0.0622273	-0.0268187	-0.0188633	0.789705
motif_164	Y	1	0.966527	0.941423	0.916318	0.740586	0.447699	0.351464	0.158996	0.129707	0	0.00603789	0.0242915	0.0396017	0.0840217	0.108455	0.127368	0.0926006	0.0782708	0.560648
motif_165	S	1	0.968085	0.930851	0.840426	0.569149	0.12234	0.0638298	0.00531915	0	0	0.0433588	0.0832234	0.0656784	0.0900038	-0.0728469	-0.0460166	-0.0214996	-0.0188633	0.123038
motif_166	ST	1	0.947097	0.892178	0.814208	0.544401	0.223832	0.130747	0.0353949	0.0275853	0	0.0276062	0.0548685	0.0487441	0.0701988	0.0246161	0.015844	0.00585828	0.00605238	0.253788
motif_167	ST	1	0.952058	0.900519	0.820216	0.560128	0.220935	0.121454	0.0255693	0.019976	0	0.0325672	0.06321	0.0547515	0.0859255	0.0217192	0.00655129	-0.00396729	-0.00155693	0.259201
motif_168	ST	1	0.964318	0.922391	0.856378	0.616414	0.293488	0.110616	0.0258698	0.0214095	0	0.0448272	0.0850813	0.090914	0.142212	0.0942723	-0.00428744	-0.00366684	-0.000123502	0.449229
motif_169	ST	1	0.964557	0.937553	0.82616	0.609283	0.227004	0.11308	0.0168776	0.0109705	0	0.0450666	0.100243	0.0606961	0.13508	0.0277886	-0.0018228	-0.012659	-0.0105625	0.343831
motif_170	ST	1	0.951488	0.913451	0.803749	0.571114	0.227122	0.124035	0.0237045	0.016538	0	0.0319981	0.0761415	0.0382844	0.0969113	0.0279067	0.00913231	-0.00583208	-0.00499492	0.269547
motif_171	ST	1	0.959565	0.903577	0.827372	0.538103	0.213064	0.127527	0.037325	0.0248834	0	0.0400742	0.0662676	0.0619075	0.0639003	0.0138481	0.0126242	0.00778844	0.0033504	0.269761
motif_172	ST	1	0.955341	0.907384	0.844202	0.555189	0.243339	0.145141	0.0340015	0.0238518	0	0.0358509	0.0700745	0.0787377	0.0809867	0.0441236	0.0302379	0.00446492	0.00231886	0.346795
motif_173	ST	1	0.955591	0.909105	0.835219	0.583391	0.258216	0.112753	0.0279381	0.0211652	0	0.0361011	0.0717955	0.0697547	0.109189	0.0590003	-0.00214995	-0.00159848	-0.000367715	0.341724
motif_174	ST	1	0.972222	0.905864	0.841049	0.592593	0.236111	0.138889	0.0416667	0.0354938	0	0.0527319	0.0685548	0.0755851	0.11839	0.0368955	0.0239859	0.0121301	0.0139609	0.402234
motif_175	ST	1	0.938264	0.878835	0.804977	0.505578	0.190517	0.101588	0.0263892	0.0187728	0	0.018774	0.0415256	0.0395132	0.0313759	-0.00869858	-0.0133153	-0.00314742	-0.00276016	0.103267
motif_176	ST	1	0.938478	0.878817	0.800909	0.500074	0.185684	0.0960822	0.0244302	0.0172799	0	0.0189872	0.0415078	0.0354444	0.0258722	-0.0135311	-0.0188207	-0.00510639	-0.00425305	0.0801003
motif_177	ST	1	0.941189	0.873723	0.807404	0.500313	0.20146	0.109593	0.0358707	0.0225235	0	0.0216984	0.0364132	0.0419393	0.0261105	0.00224422	-0.00530964	0.0063341	0.000990504	0.130421
motif_178	ST	1	0.945344	0.894062	0.799258	0.487517	0.169366	0.0819838	0.025641	0.0192308	0	0.0258538	0.0567527	0.0337935	0.0133146	-0.0298499	-0.0329192	-0.00389558	-0.00230219	0.0607477
motif_179	ST	1	0.952163	0.886632	0.791612	0.487877	0.158257	0.0730668	0.0124509	0.0078637	0	0.0326722	0.0493223	0.0261478	0.0136745	-0.0409588	-0.0418361	-0.0170858	-0.0136693	0.0082669
motif_180	ST	1	0.936475	0.890369	0.82377	0.514344	0.196721	0.105533	0.0338115	0.0297131	0	0.016985	0.0530595	0.0583063	0.040142	-0.00249432	-0.00937018	0.00427487	0.00818016	0.169083
motif_181	ST	1	0.937931	0.875862	0.744828	0.351724	0.0965517	0.0482759	0.00689655	0	0	0.0184407	0.0385527	-0.0206367	-0.122478	-0.102664	-0.0666271	-0.0226401	-0.021533	-0.299585
motif_182	Y	1	0.984375	0.953125	0.875	0.71875	0.453125	0.28125	0.125	0.078125	0	0.0238857	0.0359939	-0.0017163	0.0621859	0.113882	0.0571537	0.0586048	0.0266886	0.376678
motif_183	Y	1	0.97449	0.954082	0.926871	0.715986	0.380952	0.268707	0.108844	0.0833333	0	0.0140005	0.0369506	0.0501544	0.0594223	0.0417091	0.0446111	0.0424483	0.031897	0.321193
motif_184	Y	1	0.959138	0.924963	0.879643	0.66419	0.34101	0.221397	0.0653789	0.051263	0	-0.00135112	0.00783178	0.00292709	0.00762607	0.00176714	-0.00269961	-0.00101631	-0.000173359	0.0149117
motif_185	Y	1	0.975659	0.947004	0.916192	0.717609	0.385149	0.272993	0.109844	0.0861192	0	0.0151693	0.0298725	0.0394754	0.0610449	0.0459054	0.048897	0.0434492	0.0346829	0.318496
motif_186	Y	1	0.973959	0.943245	0.90385	0.701313	0.366125	0.256621	0.0957044	0.0767861	0	0.0134702	0.026114	0.0271341	0.044749	0.0268818	0.0325251	0.0293092	0.0253498	0.225533
motif_187	ST	1	0.939029	0.861359	0.780194	0.455534	0.180777	0.0986408	0.0320388	0.0238835	0	0.0195388	0.0240498	0.0147299	-0.0186683	-0.0184389	-0.0162622	0.00250223	0.00235054	0.00980185
all phospho Ser	S	1	0.944421	0.886474	0.812324	0.516465	0.203286	0.110713	0.0324591	0.0228774	0	0.0249309	0.0491647	0.04686	0.0422627	0.00407064	-0.00418959	0.00292245	0.00134449	0.167366
all phospho Thr	T	1	0.935406	0.859774	0.788475	0.507525	0.245052	0.138176	0.0503045	0.039412	0	0.0159161	0.0224646	0.0230108	0.0333229	0.0458359	0.0232734	0.0207679	0.0178791	0.202471
all phospho Tyr	Y	1	0.973898	0.939984	0.904737	0.696224	0.366498	0.257288	0.100446	0.0795641	0	0.0544074	0.102675	0.139272	0.222021	0.167282	0.142385	0.0709092	0.0580311	0.956983
