# Supplementary material for: Large-scale analysis of the evolutionary histories of phosphorylation motifs in the human genome
Source: Gigascience. 2015 May 6;4:21. doi: 10.1186/s13742-015-0057-6 (PMC4422407; doi:10.1186/s13742-015-0057-6)
Supplement: Additional file 3: — Data used to generate Figure2. Data 3: Defined phosphomotifs are presented in descending order of CIs and the successive sets of ten motifs from the top are grouped. Average CIs were then calculated for each group, and R/K and P types were counted. The R/K type is defined as motifs with R or K residues located at positions from −4 to −2 (blue), and the P type is defined as motifs with P residues located at position 1 (black). [file 13742_2015_57_MOESM3_ESM.xlsx]

## Sheet: Data 3
Data 3 Rank of Ci of phosphomotifs
Motif ID	Motif sequence										CI	Rank of CI	Mean of CI	R/K*1	P*2
	-5	-4	-3	-2	-1	0	1	2	3	4
motif_155		F	X	G	F	S	F				2.62304	1	1.47364	3	2
motif_55			RKH	TLA	X	T	FCV	C	G		2.43147	2
motif_68						T	FWLVA	CVI	G	TS	2.34149	3
motif_56			F	G	L	S	R				1.98667	4
motif_75					G	ST	DE	SA	ED	SA	1.22168	5
motif_121	H	X	RL	IVL	H	T	G				0.962718	6
motif_129	H	X	X	IVLW	H	T	G				0.943295	7
motif_163	C	GAMSKY	RK	ATSHN	FILRSC	SY	X	X	X	X	0.789705	8
motif_53			R	X	R	S	P	SEQRT	P		0.760969	9
motif_43			RKQ	RK	REHQ	ST	P	SEHTV	P		0.675383	10
motif_149				P	X	Y	X	P	X	X	0.632066	11	0.545031	4	3
motif_116	R	RKQN	R	RK	LIVW	S					0.623038	12
motif_132	R	SGKV	P	X	G	S	P				0.623038	13
motif_136		R	X	X	P	S	P				0.623038	14
motif_164			DE	X	ILMV	Y	X	ILMV			0.560648	15
motif_140	R	ED	R	X	R	S					0.526264	16
motif_88						S	SVA	P	G	STEKQ	0.489705	17
motif_42				ST	D	ST	E	SAT	E		0.466917	18
motif_135			P	P	P	S	P				0.456371	19
motif_168		K	R	X	X	ST					0.449229	20
motif_146			R	X	X	S	X	X	X	LIFV	0.430399	21	0.390917	4	1
motif_141	R	SAK	G	SA	X	S	P				0.423038	22
motif_147						Y	X	X	P	ED	0.404432	23
motif_161			LIV	X	X	Y					0.402724	24
motif_174			R	X	X	ST	V				0.402234	25
motif_158			R	X	X	S	X	P	X	LIMV	0.39353	26
motif_153				DE	RAK	Y					0.383917	27
motif_182					IEV	Y	EG	EDPN	VIL		0.376678	28
motif_172	VIL	X	RK	X	X	ST					0.346795	29
motif_154		G	X	X	X	Y	X	X	P		0.345428	30
motif_169			R	RST	X	ST	X	ST			0.343831	31	0.314573	5	2
motif_2						S	DE	X	DE		0.342274	32
motif_173			R	X	X	ST					0.341724	33
motif_23			DEN	ST	DEN	ST	DN				0.330012	34
motif_183					VIL	Y	X	X	PF		0.321193	35
motif_185						Y	X	X	ILVM		0.318496	36
motif_126			R	X	LIVW	S	P				0.293038	37
motif_30			RK	S	RK	S	P				0.292941	38
motif_148					LIVM	Y					0.292455	39
motif_171			R	X	X	ST	X	R			0.269761	40
motif_170	R	X	R	X	X	ST					0.269547	41	0.259327	3	3
motif_71						S	P	KR	X	KR	0.265895	42
motif_143			DE	ST	DE	ST	DE				0.263896	43
motif_27					P	ST	P	P	P		0.261296	44
motif_26			RKHNQ	X	RK	S	X	ST	P		0.260293	45
motif_128			P	P	P	ST	P				0.259967	46
motif_167			R	RK	X	ST					0.259201	47
motif_166				R	X	ST					0.253788	48
motif_144		SAQDE	DE	ST	DE	ST	DE				0.251249	49
motif_160		G	X	X	X	Y					0.248134	50
motif_186				DPSAEN	X	Y	VLDEINP				0.225533	51	0.184594	3	5
motif_6					DE	ST	E	X	ED		0.210538	52
motif_114		P	G	X	X	S	P				0.194467	53
motif_162	L	X	RK	X	X	ST	X	P			0.186422	54
motif_87						S	P	L			0.185156	55
motif_156						ST	X	KR			0.172214	56
motif_33			RK	X	X	S	P	X	P		0.170269	57
motif_29			RK	SAGTQN	RK	S	P				0.170097	58
motif_180				V	X	ST	P				0.169083	59
motif_79					R	ST	X	ST	P	SA	0.162155	60
motif_133			R	X	X	S	P				0.152306	61	0.125487	1	6
motif_47			SAENQ	SAGQT	VFI	S	P	SAQT	SANTV		0.144777	62
motif_157			DE	X	X	Y	X	X	X	X	0.142622	63
motif_137	P	X	G	X	X	S	P				0.131967	64
motif_177						ST	X	X	E		0.130421	65
motif_142	RK	SDENQ	LIF	SGT	SAT	S	P				0.123038	66
motif_165		R	X	X	S	S	X	S			0.123038	67
motif_175						ST	X	X	ST		0.103267	68
motif_120	RK	RKQN	X	X	P	ST	P				0.10176	69
motif_35			G	X	P	S	P				0.101671	70
motif_98			P	X	S	P					0.0991597	71	0.0866886	0	7
motif_125	RKQN	SGKV	P	X	G	ST	P				0.092891	72
motif_52			L	X	P	S	P				0.0921739	73
motif_80						S	X	P	X	X	0.0901189	74
motif_20			P	VL	X	ST	P				0.0896442	75
motif_32			P	X	L	S	P				0.0868062	76
motif_176						ST	X	X	X	S	0.0801003	77
motif_41			G	X	X	S	P				0.0792593	78
motif_102	P	X	X	P	X	S	P				0.0787758	79
motif_111			P	X	P	S	P				0.0779562	80
motif_9			P	P	X	ST	P				0.0748938	81	0.0600653	1	9
motif_21			ASTQE	X	SATQE	S	P	ASTVN	ASTVG		0.0730381	82
motif_48					V	S	P				0.0707993	83
motif_152				G	X	Y	G				0.0706074	84
motif_131			L	X	X	S	P				0.0609329	85
motif_178						ST	P	X	RK		0.0607477	86
motif_117	RK	X	R	X	RK	ST	P				0.0565274	87
motif_67					RK	ST	P	X	P		0.0477415	88
motif_113				P	P	ST	P				0.043825	89
motif_115			P	X	LIV	S	P				0.0415403	90
motif_93					P	Y	EGV	C	X	X	0.0412614	91	0.0352505	1	7
motif_65					P	S	P	X	RK		0.0404693	92
motif_100			DE	DE	DE	S	DE				0.0402567	93
motif_107			P	X	X	S	P				0.0400873	94
motif_44			RK	X	P	S	P				0.0387244	95
motif_134					RK	S	P				0.0346946	96
motif_76						S	P	X	P	X	0.032948	97
motif_28			P	G	X	S	P				0.0301178	98
motif_58						S	P	X	X	X	0.0290381	99
motif_66					R	S	RK	ST	P		0.0249073	100
motif_22			P	P	X	ST	P	X	P		0.0240598	101	0.0137133	0	6
motif_12						ST	P				0.0219786	102
motif_97					G	T	P				0.020659	103
motif_184			DE	X	X	Y	X	X	DEAGST		0.0149117	104
motif_59						ST	P	P	X	X	0.01475	105
motif_187						ST	Q				0.00980185	106
motif_103	P	X	P	X	P	S	P				0.00900303	107
motif_82					P	Y	X	C	X	X	0.00884545	108
motif_179				P	X	ST	P				0.0082669	109
motif_72					R	S	R	S	X	X	0.0048563	110
motif_19			P	X	X	ST	P	P			0.00124877	111	-0.0171819	0	9
motif_54			RAK	QRK	RK	S	L	SAEGH	P		-0.00196188	112
motif_109		P	X	X	X	S	P				-0.00678006	113
motif_17			P	X	P	ST	P				-0.0138284	114
motif_4			P	X	X	ST	P				-0.0172522	115
motif_77					G	S	P	X	X	X	-0.0184713	116
motif_118	P	X	P	P	X	ST	P				-0.0231929	117
motif_108	P	X	X	X	X	S	P				-0.025898	118
motif_10					P	ST	P				-0.0286664	119
motif_15						ST	P	P	P		-0.0370168	120
motif_123		P	VIL	X	X	S	P				-0.0436285	121	-0.0561717	0	7
motif_45			REQHK	SGTAE	P	S	P	VSTAN	LI		-0.0436285	122
motif_112		P	P	X	X	S	P				-0.0454702	123
motif_31				ST	P	S					-0.0462296	124
motif_127		P	X	P	P	S					-0.0495282	125
motif_130		P	VILW	X	X	S	P				-0.050537	126
motif_63					LV	S	P	X	P		-0.0606353	127
motif_89					P	S	P	X	X	X	-0.067871	128
motif_86					G	S	P	L			-0.0710795	129
motif_145						S	X	P			-0.0831086	130
motif_16			RQK	X	P	ST	P				-0.0856364	131	-0.116562	0	9
motif_110		P	X	X	P	S	P				-0.0890831	132
motif_105		P	X	P	X	ST	P				-0.102061	133
motif_85					P	S	X	P	X	P	-0.105775	134
motif_7				P	X	ST	P	P			-0.113676	135
motif_138	P	P	P	X	X	ST	P				-0.12636	136
motif_18					P	ST	P	P			-0.127842	137
motif_36				SAT	X	S	P	RQN	SAT		-0.13106	138
motif_34						T	P	P	AS		-0.139081	139
motif_73						ST	P	P	X	P	-0.145048	140
motif_3						ST	P	X	P		-0.148687	141	-0.171215	0	6
motif_49						T	P	P	RK		-0.153291	142
motif_14					P	ST	PA	X	P		-0.169536	143
motif_106				P	G	ST	P				-0.170432	144
motif_61						ST	P	X	P	P	-0.170528	145
motif_81						S	P	E	ED		-0.174581	146
motif_13						S	S	P			-0.175316	147
motif_159						Y	MV	P	MLF	X	-0.175405	148
motif_83					P	S	X	P			-0.181659	149
motif_104				P	X	T	P				-0.192711	150
motif_139		P	X	P	X	ST					-0.194238	151	-0.228915	0	6
motif_5					P	ST	X	P			-0.208957	152
motif_8				P	X	ST	P	X	P		-0.220478	153
motif_64						ST	P	P	P	P	-0.222414	154
motif_60					P	ST	P	X	X	X	-0.225136	155
motif_38			P	X	P	ST	P	P			-0.226519	156
motif_46			LVFI	SANK	SET	S	P	RQE	ASN		-0.234105	157
motif_69					P	ST	X	P	X	X	-0.235218	158
motif_11			P	X	X	ST	P	X	P		-0.256233	159
motif_51			P	X	P	S	ST	X	P		-0.265851	160
motif_39			RKNQ	SEDGN	LVIM	S	X	STANR	P		-0.283939	161	-0.336369	0	5
motif_181				P	E	ST	P				-0.299585	162
motif_92						T	X	P	X	X	-0.323512	163
motif_90					G	S	P	X	X	P	-0.326962	164
motif_78						T	P	X	P	RK	-0.337757	165
motif_25						ST	P	P	G		-0.339098	166
motif_150						Y	X	X	P	P	-0.34651	167
motif_62					G	ST	P	X	P		-0.357109	168
motif_40				P	X	ST	ST	P			-0.372255	169
motif_94					P	S	S	P	P	P	-0.376962	170
motif_95						S	STH	D	STH	E	-0.376962	171	-0.541606	0	5
motif_57			G	X	X	S	P	R			-0.419215	172
motif_96					P	S	P	X	X	P	-0.429593	173
motif_91						T	X	P	X	P	-0.443717	174
motif_70						S	S	P	X	P	-0.466617	175
motif_50			G	X	G	S	P	X	P		-0.543629	176
motif_74					G	ST	P	P	P		-0.732025	177
motif_84						T	P	P	R	R	-0.92109	178
*1: Phospho-motifs, including R/K-X-X-X-S/T, R/K-X-X-S/T or R/K-X-S/T
*2: Phospho-motifs, including S/T-P
