# Supplementary material for: Large-scale analysis of the evolutionary histories of phosphorylation motifs in the human genome
Source: Gigascience. 2015 May 6;4:21. doi: 10.1186/s13742-015-0057-6 (PMC4422407; doi:10.1186/s13742-015-0057-6)
Supplement: Additional file 4: — Data used to generate Table1. Data 4–1: Relationships between phosphorylation motifs and respective protein kinases. Numbers of known phosphosites in each phosphomotif are shown. Among these phosphosites the numbers of phosphosites with defined kinase-substrate relationships in public databases are shown and the fractions of kinase families are calculated: the top five fractions are shown and phosphomotifs with fewer than ten kinase-substrate relationships are omitted. Data 4–2: Relationships between the phosphorylation motifs and their respective protein kinases. Annotations of kinase group names were determined on the basis of known kinase-substrate relationships from the phosphorylation database PhosphositePlus [13,14]. Data 4–3: List of kinase groups. [file 13742_2015_57_MOESM4_ESM.xlsx]

## Sheet: Data4-1
Data 4-1 Relationships between phosphorylation motifs and respective protein kinases
Motif-id	Number of substrates	Kinase-classification	1st		2nd		3rd		4th		5th
2	312	group	Other	0.631	AGC	0.17	CAMK	0.109	CMGC	0.042	CK1	0.029
2	312	family	CK2	0.577	PKA	0.074	CAMK2	0.035	MAPKAPK	0.029	CK1	0.029
3	440	group	CMGC	0.895	ATYPICAL	0.045	Other	0.025	STE	0.014	AGC	0.014
3	440	family	MAPK	0.495	CDK	0.314	GSK	0.048	PIKK	0.041	DYRK	0.039
4	516	group	CMGC	0.888	ATYPICAL	0.037	AGC	0.021	CAMK	0.019	Other	0.016
4	516	family	MAPK	0.484	CDK	0.314	GSK	0.07	PIKK	0.031	DYRK	0.019
5	152	group	CMGC	0.599	AGC	0.204	CAMK	0.086	ATYPICAL	0.046	Other	0.039
5	152	family	MAPK	0.25	CDK	0.211	PKA	0.112	GSK	0.112	CAMKL	0.039
6	46	group	Other	0.696	AGC	0.174	CAMK	0.043	CMGC	0.043	CK1	0.022
6	46	family	CK2	0.674	GRK	0.087	PKA	0.043	CAMKL	0.043	AKT	0.022
7	141	group	CMGC	0.887	Other	0.021	ATYPICAL	0.021	AGC	0.021	STE	0.014
7	141	family	MAPK	0.447	CDK	0.34	GSK	0.078	PIKK	0.021	DYRK	0.021
8	169	group	CMGC	0.947	STE	0.024	ATYPICAL	0.018	CK1	0.006	AGC	0.006
8	169	family	MAPK	0.604	CDK	0.272	GSK	0.047	STE20	0.024	DYRK	0.024
9	182	group	CMGC	0.874	CAMK	0.033	AGC	0.027	STE	0.027	ATYPICAL	0.027
9	182	family	MAPK	0.571	CDK	0.198	GSK	0.093	PIKK	0.027	STE20	0.022
10	372	group	CMGC	0.863	AGC	0.059	ATYPICAL	0.035	Other	0.019	CK1	0.011
10	372	family	MAPK	0.462	CDK	0.266	GSK	0.089	DYRK	0.046	PKA	0.04
11	98	group	CMGC	0.918	STE	0.041	AGC	0.02	ATYPICAL	0.01	Other	0.01
11	98	family	MAPK	0.592	CDK	0.235	GSK	0.051	STE20	0.041	DYRK	0.041
12	3671	group	CMGC	0.838	AGC	0.055	ATYPICAL	0.036	Other	0.028	CAMK	0.019
12	3671	family	MAPK	0.408	CDK	0.348	GSK	0.056	PIKK	0.033	DYRK	0.025
13	82	group	AGC	0.293	CMGC	0.28	CAMK	0.244	Other	0.073	CK1	0.037
13	82	family	CDK	0.232	PKA	0.11	CAMKL	0.085	PKD	0.073	PKC	0.061
14	73	group	CMGC	0.918	ATYPICAL	0.041	CK1	0.014	Other	0.014	AGC	0.014
14	73	family	MAPK	0.397	CDK	0.37	GSK	0.082	DYRK	0.068	PIKK	0.027
15	84	group	CMGC	0.917	ATYPICAL	0.06	STE	0.012	Other	0.012
15	84	family	MAPK	0.476	CDK	0.345	GSK	0.083	PIKK	0.048	STE7	0.012
16	72	group	CMGC	0.736	AGC	0.167	Other	0.042	ATYPICAL	0.042	CK1	0.014
16	72	family	MAPK	0.5	PKA	0.167	CDK	0.153	DYRK	0.042	PIKK	0.042
17	56	group	CMGC	0.929	CK1	0.018	Other	0.018	ATYPICAL	0.018	AGC	0.018
17	56	family	MAPK	0.554	CDK	0.232	GSK	0.107	DYRK	0.036	CK1	0.018
18	77	group	CMGC	0.909	ATYPICAL	0.065	CK1	0.013	AGC	0.013
18	77	family	MAPK	0.429	CDK	0.234	GSK	0.195	DYRK	0.052	PIKK	0.052
19	45	group	CMGC	0.911	ATYPICAL	0.067	STE	0.022
19	45	family	MAPK	0.511	GSK	0.178	CDK	0.178	PIKK	0.067	DYRK	0.044
20	106	group	CMGC	0.877	ATYPICAL	0.057	CAMK	0.038	Other	0.009	CK1	0.009
20	106	family	MAPK	0.538	CDK	0.302	PIKK	0.057	GSK	0.038	CAMKL	0.028
21	47	group	CMGC	0.766	Other	0.128	AGC	0.085	CAMK	0.021
21	47	family	MAPK	0.553	CDK	0.191	PKC	0.064	CK2	0.043	IKK	0.043
22	57	group	CMGC	0.93	STE	0.07
22	57	family	MAPK	0.667	CDK	0.193	STE20	0.07	GSK	0.07
25	17	group	CMGC	0.882	CAMK	0.059	ATYPICAL	0.059
25	17	family	MAPK	0.588	GSK	0.176	CDK	0.118	CAMKL	0.059	PIKK	0.059
27	28	group	CMGC	0.893	ATYPICAL	0.107
27	28	family	CDK	0.393	MAPK	0.321	GSK	0.143	PIKK	0.071	GTF2F1	0.036
28	22	group	CMGC	0.818	AGC	0.091	CK1	0.045	STE	0.045
28	22	family	MAPK	0.636	CDK	0.182	STE11	0.045	CK1	0.045	AKT	0.045
31	193	group	CMGC	0.482	AGC	0.264	CAMK	0.145	ATYPICAL	0.052	Other	0.036
31	193	family	CDK	0.28	MAPK	0.15	PKC	0.124	PKA	0.083	CAMKL	0.073
32	58	group	CMGC	0.793	Other	0.103	ATYPICAL	0.069	AGC	0.034
32	58	family	MAPK	0.397	CDK	0.345	PIKK	0.069	IKK	0.069	GSK	0.052
33	24	group	CMGC	0.75	AGC	0.083	ATYPICAL	0.083	CAMK	0.042	Other	0.042
33	24	family	CDK	0.375	DYRK	0.167	MAPK	0.167	PKA	0.083	PIKK	0.083
34	29	group	CMGC	0.931	ATYPICAL	0.034	AGC	0.034
34	29	family	MAPK	0.517	CDK	0.241	GSK	0.138	PIKK	0.034	DYRK	0.034
35	16	group	CMGC	0.875	STE	0.062	ATYPICAL	0.062
35	16	family	MAPK	0.5	CDK	0.25	GSK	0.125	STE7	0.062	PIKK	0.062
36	12	group	CMGC	0.833	ATYPICAL	0.083	AGC	0.083
36	12	family	CDK	0.667	GSK	0.167	PIKK	0.083	PKC	0.083
41	214	group	CMGC	0.822	ATYPICAL	0.042	AGC	0.033	Other	0.028	CK1	0.023
41	214	family	MAPK	0.444	CDK	0.252	GSK	0.089	PIKK	0.037	DYRK	0.037
44	22	group	CMGC	0.818	AGC	0.091	ATYPICAL	0.045	Other	0.045
44	22	family	MAPK	0.409	CDK	0.273	DYRK	0.136	PKA	0.091	PIKK	0.045
48	88	group	CMGC	0.864	AGC	0.068	ATYPICAL	0.023	CK1	0.011	CAMK	0.011
48	88	family	MAPK	0.432	CDK	0.352	DYRK	0.034	AKT	0.034	GSK	0.023
49	52	group	CMGC	0.654	CAMK	0.115	AGC	0.096	ATYPICAL	0.077	TK	0.038
49	52	family	CDK	0.442	GSK	0.096	MAPK	0.096	PIKK	0.077	PKC	0.058
52	29	group	CMGC	0.862	AGC	0.069	CK1	0.034	TKL	0.034
52	29	family	CDK	0.517	MAPK	0.207	GSK	0.138	PKC	0.069	STKR	0.034
55	14	group	AGC	0.5	CAMK	0.429	STE	0.071
55	14	family	CAMKL	0.429	PKB	0.214	PKN	0.143	PKC	0.071	STE20	0.071
57	30	group	CMGC	0.667	AGC	0.167	CAMK	0.133	CK1	0.033
57	30	family	GSK	0.233	MAPK	0.2	CDK	0.133	CAMK2	0.133	PKC	0.133
58	294	group	CMGC	0.861	Other	0.044	AGC	0.037	ATYPICAL	0.024	CAMK	0.014
58	294	family	MAPK	0.374	CDK	0.374	GSK	0.099	PKC	0.017	DYRK	0.014
59	100	group	CMGC	0.82	AGC	0.07	CAMK	0.05	ATYPICAL	0.04	STE	0.01
59	100	family	MAPK	0.31	GSK	0.26	CDK	0.24	PKA	0.04	PIKK	0.03
60	68	group	CMGC	0.926	AGC	0.029	ATYPICAL	0.029	Other	0.015
60	68	family	MAPK	0.412	CDK	0.279	GSK	0.191	DYRK	0.044	PIKK	0.015
61	62	group	CMGC	0.903	ATYPICAL	0.097
61	62	family	MAPK	0.677	CDK	0.161	PIKK	0.065	DYRK	0.048	GTF2F1	0.032
62	35	group	CMGC	0.857	ATYPICAL	0.143
62	35	family	MAPK	0.457	CDK	0.314	PIKK	0.143	GSK	0.057	DYRK	0.029
63	60	group	CMGC	0.883	Other	0.033	AGC	0.033	ATYPICAL	0.017	STE	0.017
63	60	family	CDK	0.45	MAPK	0.383	PKA	0.033	GSK	0.033	TLK	0.017
64	21	group	CMGC	0.905	ATYPICAL	0.095
64	21	family	MAPK	0.571	CDK	0.238	PIKK	0.048	DYRK	0.048	GTF2F1	0.048
65	27	group	CMGC	0.889	ATYPICAL	0.074	Other	0.037
65	27	family	CDK	0.704	MAPK	0.148	PIKK	0.074	DYRK	0.037	BUB	0.037
67	39	group	CMGC	0.821	ATYPICAL	0.077	STE	0.026	CAMK	0.026	Other	0.026
67	39	family	MAPK	0.385	CDK	0.359	PIKK	0.077	DYRK	0.051	PKA	0.026
68	76	group	AGC	0.408	Other	0.184	CAMK	0.158	STE	0.105	ATYPICAL	0.092
68	76	family	PKB	0.197	CAMKL	0.132	PKC	0.105	STE20	0.092	CAMKK	0.079
69	58	group	CMGC	0.621	AGC	0.293	CAMK	0.034	ATYPICAL	0.034	Other	0.017
69	58	family	MAPK	0.224	CDK	0.207	GSK	0.19	PKA	0.121	RSK	0.069
71	21	group	CMGC	0.714	AGC	0.286
71	21	family	CDK	0.524	PKA	0.143	PKC	0.143	MAPK	0.095	DYRK	0.095
73	49	group	CMGC	0.857	ATYPICAL	0.082	CK1	0.02	CAMK	0.02	AGC	0.02
73	49	family	MAPK	0.469	CDK	0.306	GSK	0.061	PIKK	0.061	CK1	0.02
76	40	group	CMGC	0.85	STE	0.075	Other	0.025	ATYPICAL	0.025	AGC	0.025
76	40	family	CDK	0.425	MAPK	0.35	DYRK	0.075	STE20	0.075	PKC	0.025
77	27	group	CMGC	0.667	AGC	0.148	Other	0.074	ATYPICAL	0.074	CAMK	0.037
77	27	family	CDK	0.444	MAPK	0.148	AKT	0.074	Other-Unique	0.074	DYRK	0.074
78	12	group	CMGC	0.833	ATYPICAL	0.083	AGC	0.083
78	12	family	CDK	0.667	MAPK	0.167	PIKK	0.083	PKC	0.083
80	130	group	CMGC	0.562	AGC	0.208	ATYPICAL	0.108	CAMK	0.085	STE	0.015
80	130	family	GSK	0.2	MAPK	0.185	CDK	0.146	PKA	0.1	PIKK	0.062
81	23	group	CMGC	0.783	CAMK	0.087	ATYPICAL	0.043	Other	0.043	AGC	0.043
81	23	family	MAPK	0.739	PKC	0.043	TSSK	0.043	DYRK	0.043	CK2	0.043
83	120	group	CMGC	0.533	AGC	0.242	CAMK	0.108	Other	0.05	ATYPICAL	0.042
83	120	family	CDK	0.225	MAPK	0.2	PKA	0.133	GSK	0.092	CAMKL	0.05
85	25	group	AGC	0.44	CMGC	0.36	CAMK	0.08	ATYPICAL	0.08	CK1	0.04
85	25	family	PKA	0.28	CDK	0.2	MAPK	0.08	CAMKL	0.08	SGK	0.08
86	29	group	CMGC	0.69	AGC	0.138	Other	0.069	ATYPICAL	0.034	TKL	0.034
86	29	family	MAPK	0.552	CDK	0.138	PKA	0.103	CK1	0.034	PKG	0.034
87	213	group	CMGC	0.845	AGC	0.056	Other	0.033	STE	0.028	ATYPICAL	0.019
87	213	family	MAPK	0.488	CDK	0.305	GSK	0.028	PKA	0.023	DYRK	0.019
89	13	group	CMGC	1
89	13	family	MAPK	0.923	CDK	0.077
91	28	group	CMGC	0.607	AGC	0.25	CAMK	0.036	CK1	0.036	ATYPICAL	0.036
91	28	family	MAPK	0.393	AKT	0.179	CDK	0.143	PKA	0.071	ULK	0.036
92	54	group	CMGC	0.63	AGC	0.148	CAMK	0.093	ATYPICAL	0.074	Other	0.056
92	54	family	GSK	0.278	MAPK	0.185	CDK	0.148	PKA	0.074	CAMK2	0.056
97	102	group	CMGC	0.833	AGC	0.049	ATYPICAL	0.039	Other	0.029	CAMK	0.029
97	102	family	CDK	0.353	MAPK	0.324	GSK	0.118	DYRK	0.039	PKA	0.029
98	682	group	CMGC	0.862	AGC	0.047	ATYPICAL	0.034	CAMK	0.018	STE	0.015
98	682	family	MAPK	0.51	CDK	0.279	GSK	0.057	PIKK	0.031	PKC	0.023
100	18	group	Other	0.722	CMGC	0.111	AGC	0.111	CK1	0.056
100	18	family	CK2	0.667	CDK	0.111	GRK	0.111	CK1	0.056	CDC7	0.056
102	99	group	CMGC	0.879	ATYPICAL	0.03	Other	0.03	AGC	0.03	STE	0.01
102	99	family	MAPK	0.525	CDK	0.303	PIKK	0.03	DYRK	0.03	PKC	0.03
103	11	group	CMGC	1
103	11	family	CDK	0.545	MAPK	0.455
104	348	group	CMGC	0.931	AGC	0.026	Other	0.011	ATYPICAL	0.011	TKL	0.006
104	348	family	MAPK	0.517	CDK	0.339	GSK	0.046	DYRK	0.029	PKC	0.017
105	160	group	CMGC	0.912	AGC	0.031	STE	0.013	ATYPICAL	0.013	CK1	0.013
105	160	family	MAPK	0.506	CDK	0.325	GSK	0.062	PKC	0.025	DYRK	0.019
106	108	group	CMGC	0.88	ATYPICAL	0.037	CK1	0.028	AGC	0.019	CAMK	0.019
106	108	family	MAPK	0.454	CDK	0.278	GSK	0.111	DYRK	0.037	PIKK	0.028
107	353	group	CMGC	0.844	ATYPICAL	0.045	AGC	0.031	CAMK	0.028	Other	0.023
107	353	family	MAPK	0.445	CDK	0.312	GSK	0.071	PIKK	0.037	DYRK	0.017
108	268	group	CMGC	0.881	Other	0.049	ATYPICAL	0.026	AGC	0.026	TKL	0.007
108	268	family	MAPK	0.44	CDK	0.354	GSK	0.045	DYRK	0.041	PIKK	0.026
109	264	group	CMGC	0.86	ATYPICAL	0.049	AGC	0.034	Other	0.027	CAMK	0.011
109	264	family	MAPK	0.443	CDK	0.364	GSK	0.049	PIKK	0.045	PKA	0.019
110	38	group	CMGC	0.842	ATYPICAL	0.105	CK1	0.053
110	38	family	MAPK	0.368	CDK	0.289	GSK	0.158	PIKK	0.079	CK1	0.053
111	45	group	CMGC	0.911	CK1	0.022	Other	0.022	ATYPICAL	0.022	AGC	0.022
111	45	family	MAPK	0.511	CDK	0.289	GSK	0.067	DYRK	0.044	CK1	0.022
112	42	group	CMGC	0.857	Other	0.071	CK1	0.024	ATYPICAL	0.024	AGC	0.024
112	42	family	MAPK	0.429	CDK	0.357	GSK	0.071	IKK	0.048	CK1	0.024
113	93	group	CMGC	0.914	CK1	0.032	AGC	0.022	ATYPICAL	0.022	CAMK	0.011
113	93	family	MAPK	0.452	CDK	0.226	GSK	0.204	CK1	0.032	DYRK	0.032
114	34	group	CMGC	0.824	ATYPICAL	0.088	TKL	0.059	AGC	0.029
114	34	family	MAPK	0.588	CDK	0.176	PIKK	0.088	GSK	0.059	MLK	0.029
115	93	group	CMGC	0.86	Other	0.065	ATYPICAL	0.043	AGC	0.022	STE	0.011
115	93	family	MAPK	0.473	CDK	0.312	GSK	0.065	IKK	0.043	PIKK	0.043
116	11	group	AGC	0.818	CMGC	0.091	CAMK	0.091
116	11	family	PKA	0.364	AKT	0.182	SGK	0.182	MAPK	0.091	PKC	0.091
118	24	group	CMGC	0.917	ATYPICAL	0.083
118	24	family	MAPK	0.542	CDK	0.292	PIKK	0.083	GSK	0.083
120	23	group	CMGC	0.522	AGC	0.435	ATYPICAL	0.043
120	23	family	PKA	0.435	MAPK	0.261	CDK	0.174	DYRK	0.087	PIKK	0.043
123	40	group	CMGC	0.825	Other	0.05	AGC	0.05	ATYPICAL	0.05	CAMK	0.025
123	40	family	CDK	0.575	MAPK	0.25	PIKK	0.05	CDC7	0.025	CK2	0.025
126	26	group	CMGC	0.5	AGC	0.423	CAMK	0.077
126	26	family	MAPK	0.231	CDK	0.192	AKT	0.154	PKA	0.115	PKC	0.077
127	18	group	CMGC	0.778	ATYPICAL	0.111	CK1	0.111
127	18	family	GSK	0.333	CDK	0.333	PIKK	0.111	CK1	0.111	MAPK	0.111
128	18	group	CMGC	0.944	CK1	0.056
128	18	family	MAPK	0.556	GSK	0.278	CDK	0.111	CK1	0.056
130	41	group	CMGC	0.829	Other	0.049	AGC	0.049	ATYPICAL	0.049	CAMK	0.024
130	41	family	CDK	0.585	MAPK	0.244	PIKK	0.049	CDC7	0.024	CK2	0.024
131	267	group	CMGC	0.798	AGC	0.071	ATYPICAL	0.041	Other	0.034	CAMK	0.022
131	267	family	CDK	0.371	MAPK	0.367	PKC	0.045	GSK	0.041	PIKK	0.037
133	139	group	CMGC	0.647	AGC	0.23	Other	0.043	CAMK	0.036	ATYPICAL	0.036
133	139	family	CDK	0.281	MAPK	0.216	PKA	0.129	DYRK	0.079	AKT	0.05
134	237	group	CMGC	0.793	AGC	0.08	CAMK	0.076	ATYPICAL	0.021	Other	0.021
134	237	family	CDK	0.388	MAPK	0.3	GSK	0.08	PKC	0.046	CAMKL	0.038
136	11	group	CMGC	0.818	STE	0.091	ATYPICAL	0.091
136	11	family	CDK	0.545	MAPK	0.273	PIKK	0.091	STE7	0.091
137	17	group	CMGC	0.824	ATYPICAL	0.176
137	17	family	CDK	0.412	MAPK	0.353	PIKK	0.176	GSK	0.059
138	15	group	CMGC	0.933	Other	0.067
138	15	family	CDK	0.533	MAPK	0.333	IKK	0.067	GSK	0.067
139	196	group	CMGC	0.821	AGC	0.061	CAMK	0.031	CK1	0.026	ATYPICAL	0.026
139	196	family	MAPK	0.423	CDK	0.291	GSK	0.066	DYRK	0.041	PKC	0.036
145	772	group	CMGC	0.348	AGC	0.29	CAMK	0.148	ATYPICAL	0.08	Other	0.063
145	772	family	MAPK	0.136	CDK	0.135	PKA	0.135	PIKK	0.07	GSK	0.066
146	522	group	AGC	0.563	CAMK	0.291	CMGC	0.048	Other	0.027	STE	0.025
146	522	family	PKA	0.257	CAMKL	0.119	PKC	0.096	CAMK2	0.073	AKT	0.065
147	47	group	TK	0.894	Other	0.043	CMGC	0.021	STE	0.021	TKL	0.021
147	47	family	Src	0.319	Syk	0.17	ABL	0.149	Trk	0.043	Tec	0.043
148	577	group	TK	0.993	CMGC	0.003	Other	0.002	TKL	0.002
148	577	family	Src	0.574	ABL	0.116	Tec	0.04	Fak	0.036	EGFR	0.031
150	56	group	TK	1
150	56	family	Src	0.607	ABL	0.125	Syk	0.107	EGFR	0.036	Fak	0.036
152	46	group	TK	0.87	Other	0.13
152	46	family	Src	0.63	WEE	0.13	JakA	0.087	PDGFR	0.043	ABL	0.043
153	20	group	TK	1
153	20	family	Src	0.5	ABL	0.15	JakA	0.1	PDGFR	0.05	InsR	0.05
154	31	group	TK	0.903	STE	0.032	Other	0.032	TKL	0.032
154	31	family	Src	0.387	ABL	0.194	Eph	0.129	FGFR	0.097	STKR	0.032
155	11	group	AGC	0.455	CMGC	0.273	CAMK	0.091	ATYPICAL	0.091	STE	0.091
155	11	family	PKC	0.273	MAPK	0.273	RSK	0.182	MAPKAPK	0.091	PDHK	0.091
156	1801	group	AGC	0.523	CMGC	0.266	CAMK	0.073	Other	0.051	ATYPICAL	0.036
156	1801	family	PKC	0.38	CDK	0.133	MAPK	0.098	PKA	0.064	PIKK	0.025
157	87	group	TK	0.989	AGC	0.011
157	87	family	Src	0.54	InsR	0.069	Fak	0.057	Fer	0.046	Tec	0.046
158	61	group	AGC	0.607	CAMK	0.279	TKL	0.066	Other	0.033	STE	0.016
158	61	family	PKA	0.311	CAMKL	0.197	PKC	0.115	AKT	0.082	SGK	0.049
159	14	group	TK	1
159	14	family	EGFR	0.429	InsR	0.357	Met	0.214
160	158	group	TK	0.937	Other	0.044	STE	0.006	CAMK	0.006	TKL	0.006
160	158	family	Src	0.506	ABL	0.101	EGFR	0.063	Syk	0.044	WEE	0.038
161	252	group	TK	0.905	STE	0.06	CMGC	0.024	TKL	0.008	Other	0.004
161	252	family	Src	0.369	JakA	0.107	ABL	0.103	Tec	0.075	STE7	0.06
162	63	group	CAMK	0.73	AGC	0.175	TKL	0.063	ATYPICAL	0.016	CMGC	0.016
162	63	family	CAMKL	0.27	PKD	0.238	CAMK1	0.143	PKA	0.079	PKC	0.063
164	32	group	TK	1
164	32	family	Src	0.625	ABL	0.156	EGFR	0.062	Tec	0.031	Trk	0.031
166	1873	group	AGC	0.654	CAMK	0.104	Other	0.098	CMGC	0.065	STE	0.036
166	1873	family	PKA	0.327	PKC	0.186	AUR	0.072	RSK	0.041	STE20	0.033
167	1117	group	AGC	0.766	CAMK	0.121	Other	0.051	CMGC	0.026	STE	0.022
167	1117	family	PKA	0.413	PKC	0.131	PKG	0.073	RSK	0.061	AKT	0.054
168	226	group	AGC	0.659	CAMK	0.226	Other	0.049	CMGC	0.031	ATYPICAL	0.018
168	226	family	PKA	0.27	PKC	0.146	AKT	0.088	CAMKL	0.08	RSK	0.053
169	289	group	AGC	0.64	CAMK	0.208	CMGC	0.093	Other	0.024	STE	0.014
169	289	family	PKA	0.246	AKT	0.131	RSK	0.125	CAMKL	0.107	PKC	0.048
170	678	group	AGC	0.795	CAMK	0.105	CMGC	0.049	Other	0.021	TKL	0.013
170	678	family	AKT	0.316	PKA	0.174	RSK	0.117	PKC	0.103	SGK	0.058
171	238	group	AGC	0.693	CAMK	0.181	CMGC	0.088	Other	0.017	STE	0.013
171	238	family	PKC	0.315	PKA	0.164	RSK	0.097	AKT	0.071	CAMK2	0.059
172	868	group	AGC	0.449	CAMK	0.372	CMGC	0.086	Other	0.031	STE	0.022
172	868	family	PKA	0.195	PKC	0.153	CAMKL	0.109	CAMK2	0.108	PKD	0.056
173	2908	group	AGC	0.608	CAMK	0.212	CMGC	0.084	Other	0.04	STE	0.026
173	2908	family	PKA	0.236	PKC	0.13	AKT	0.1	CAMK2	0.069	CAMKL	0.06
174	185	group	AGC	0.573	CAMK	0.243	CMGC	0.059	Other	0.049	STE	0.027
174	185	family	PKA	0.27	CAMK2	0.108	CAMKL	0.092	AKT	0.086	PKC	0.081
175	1867	group	CMGC	0.34	AGC	0.301	CAMK	0.103	Other	0.092	ATYPICAL	0.085
175	1867	family	MAPK	0.158	CDK	0.124	PKA	0.112	PKC	0.087	PIKK	0.072
176	1611	group	CMGC	0.384	AGC	0.3	Other	0.104	CAMK	0.099	ATYPICAL	0.051
176	1611	family	MAPK	0.131	CDK	0.123	PKC	0.121	GSK	0.113	PKA	0.069
177	1036	group	AGC	0.33	Other	0.318	CMGC	0.142	CAMK	0.105	ATYPICAL	0.051
177	1036	family	CK2	0.255	PKA	0.135	PKC	0.098	MAPK	0.088	PIKK	0.042
178	796	group	CMGC	0.892	ATYPICAL	0.026	AGC	0.026	CAMK	0.023	Other	0.02
178	796	family	CDK	0.675	MAPK	0.18	PIKK	0.024	GSK	0.018	DYRK	0.016
179	1030	group	CMGC	0.885	AGC	0.04	ATYPICAL	0.026	STE	0.012	CAMK	0.012
179	1030	family	MAPK	0.513	CDK	0.299	GSK	0.053	PIKK	0.023	PKC	0.021
180	223	group	CMGC	0.839	ATYPICAL	0.049	AGC	0.04	CAMK	0.04	STE	0.013
180	223	family	MAPK	0.408	CDK	0.354	GSK	0.049	PIKK	0.045	PKC	0.031
181	44	group	CMGC	0.864	CAMK	0.068	ATYPICAL	0.045	AGC	0.023
181	44	family	MAPK	0.477	CDK	0.295	DYRK	0.091	PIM	0.045	PIKK	0.045
182	34	group	TK	1
182	34	family	Src	0.735	ABL	0.088	Tec	0.029	Alk	0.029	InsR	0.029
183	152	group	TK	1
183	152	family	Src	0.546	ABL	0.23	Syk	0.039	EGFR	0.033	PDGFR	0.026
184	141	group	TK	0.979	CAMK	0.007	ATYPICAL	0.007	Other	0.007
184	141	family	Src	0.553	EGFR	0.071	Csk	0.057	Syk	0.05	Fer	0.043
185	675	group	TK	0.976	Other	0.013	CMGC	0.004	TKL	0.004	CK1	0.001
185	675	family	Src	0.513	ABL	0.059	JakA	0.049	EGFR	0.046	InsR	0.044
186	557	group	TK	0.987	Other	0.005	ATYPICAL	0.002	CK1	0.002	STE	0.002
186	557	family	Src	0.449	Syk	0.084	ABL	0.074	EGFR	0.07	JakA	0.056
187	698	group	ATYPICAL	0.467	AGC	0.231	CAMK	0.11	Other	0.063	CMGC	0.05
187	698	family	PIKK	0.463	PKC	0.113	PKA	0.06	CAMKL	0.052	CK1	0.036
All phospho-sites	35060	group	CMGC	0.434	AGC	0.268	CAMK	0.084	TK	0.081	Other	0.056
All phospho-sites	35060	family	MAPK	0.206	CDK	0.17	PKA	0.1	PKC	0.081	Src	0.042
The top five fractions of kinase groups and families are shown.

## Sheet: Data4-2
Data 4-2: Relationships between the phosphorylation motifs and their respective protein kinases.
Substrate	Phosphosite	Sequence of substrates	Motif ID	Kinase	Group	Family
ATM	S2996	QECKRNLsDIDQSFN	2	ATM	ATYPICAL	PIKK
NPM1	S125	AVEEDAEsEDEEEED	2	ATR	ATYPICAL	PIKK
CELF1	S28	GQVPRTWsEKDLREL	2	Akt1	AGC	AKT
MDM2	S166	SsRRRAIsEtEENsD	2	Akt1	AGC	AKT
DNMT1	S143	RtPRRsksDGEAkPE	2	Akt1	AGC	AKT
PDCD4	S457	RGRKRFVsEGDGGRL	2	Akt1	AGC	AKT
VCP	S748	RFARRsVsDNDIRky	2	Akt1	AGC	AKT
PEA-15	S116	KDIIRQPsEEEIIKL	2	Akt1	AGC	AKT
FAF1	S289	ITDVHMVsDsDGDDF	2	AurA	Other	AUR
FAF1	S291	DVHMVsDsDGDDFED	2	AurA	Other	AUR
HSP90B	S255	PKIEDVGsDEEDDsG	2	AurB	Other	AUR
p53	S183	CPHHERCsDSDGLAP	2	AurB	Other	AUR
ARHGEF7	S516	RKPERKPsDEEFAVR	2	CAMK1A	CAMK	CAMK1
TH	S19	KGFRRAVsEQDAKQA	2	CAMK1A	CAMK	CAMK1
TH iso2	S19	KGFRRAVsELDAKQA	2	CAMK2A	CAMK	CAMK2
TH iso3	S19	KGFRRAVsELDAKQA	2	CAMK2A	CAMK	CAMK2
PEA-15	S116	KDIIRQPsEEEIIKL	2	CAMK2A	CAMK	CAMK2
SRF	S103	RGLKRsLsEMEIGMV	2	CAMK2A	CAMK	CAMK2
TH	S19	KGFRRAVsELDAKQA	2	CAMK2A	CAMK	CAMK2
TH iso4	S19	KGFRRAVsELDAKQA	2	CAMK2A	CAMK	CAMK2
PEA-15	S116	KDIIRQPsEEEIIKL	2	CAMK2A	CAMK	CAMK2
TH iso4	S19	KGFRRAVsELDAKQA	2	CAMK2A	CAMK	CAMK2
TH	S19	KGFRRAVsEQDAKQA	2	CAMK2A	CAMK	CAMK2
TH	S19	KGFRRAVsELDAKQA	2	CAMK2A	CAMK	CAMK2
VAMP2	S61	LERDQkLsELDDRAD	2	CAMK2A	CAMK	CAMK2
RAD18	S434	IQEVLSSsESDSCNS	2	CDC7	Other	CDC7
MCM2	S139	RRGLLyDsDEEDEER	2	CDC7	Other	CDC7
LEDGF	S206	MVKQPCPsESDIITE	2	CDC7	Other	CDC7
APC4	S779	kEEVLsEsEAENQQA	2	CDK1	CMGC	CDK
CREM iso3	S156	PKIEEEKsEEEGTPP	2	CDK1	CMGC	CDK
PAK1	S174	TPAVPPVsEDEDDDD	2	CDK19	CMGC	CDK
MCM2	S139	RRGLLyDsDEEDEER	2	CDK2	CMGC	CDK
GMPS	S313	GTTTLPIsDEDRtPR	2	CDK2	CMGC	CDK
MCM2	S139	RRGLLyDsDEEDEER	2	CDK7	CMGC	CDK
CREM iso3	S156	PKIEEEKsEEEGTPP	2	CK1A	CK1	CK1
ECE1	S36	EDLVDsLsEGDAyPN	2	CK1A	CK1	CK1
SLC18A2	S512	PIGDDEEsEsD____	2	CK1A	CK1	CK1
CREB	S156	PRIEEEKsEEETSAP	2	CK1A	CK1	CK1
ATF-1	S36	AQQVSSLsESEEsQD	2	CK1A	CK1	CK1
calsenilin	S63	APQGSDSsDSELELS	2	CK1A	CK1	CK1
MDM2	S166	SsRRRAIsEtEENsD	2	CK1D	CK1	CK1
MDM2	S269	sEEGQELsDEDDEVy	2	CK1D	CK1	CK1
Per1	S663	SYTASsAsDDDKQRA	2	CK1E	CK1	CK1
AP-2 alpha	S429	TDNNAKssDKEEKHR	2	CK2A1	Other	CK2
STX1A	S14	ELRTAKDsDDDDDVt	2	CK2A1	Other	CK2
PLD1	S611	FKLFHPssESEQGLT	2	CK2A1	Other	CK2
MAX	S11	NDDIEVEsDEEQPRF	2	CK2A1	Other	CK2
TNFAIP1	S280	SRSQAsPsEDEEtFE	2	CK2A1	Other	CK2
CD5	S485	QPDNssDsDyDLHGA	2	CK2A1	Other	CK2
IkB-beta	S315	SGPCSsSsDSDSGDE	2	CK2A1	Other	CK2
CDH1	S853	sLssLNSsEsDQDQD	2	CK2A1	Other	CK2
JNK2	S407	STEQtLAsDTDSSLD	2	CK2A1	Other	CK2
TWIST1	S20	ADDSLsNsEEEPDRQ	2	CK2A1	Other	CK2
Myc	S252	PPTTssDsEEEQEDE	2	CK2A1	Other	CK2
RanGAP1	S358	AKVLASLsDDEDEEE	2	CK2A1	Other	CK2
PEA-15	S116	KDIIRQPsEEEIIKL	2	CK2A1	Other	CK2
HSP90B	S226	kEREKEIsDDEAEEE	2	CK2A1	Other	CK2
SIRT1	S651	GAEVYsDsEDDVLSS	2	CK2A1	Other	CK2
TOP2A	S1525	PIKyLEEsDEDDLF_	2	CK2A1	Other	CK2
CADPS	S7	_MLDPsssEEESDEI	2	CK2A1	Other	CK2
SIRT1	S661	GAEVYsDsEDDVLSS	2	CK2A1	Other	CK2
GYS1	S657	RHSsPHQsEDEEEPR	2	CK2A1	Other	CK2
eEF1B	S106	DDIDLFGsDDEEEsE	2	CK2A1	Other	CK2
polycystin 2	S812	FPRSLDDsEEDDDED	2	CK2A1	Other	CK2
SCN2A	S1124	LNTEEFSsEsDMEES	2	CK2A1	Other	CK2
IkB-alpha	S283	NLQMLPEsEDEEsYD	2	CK2A1	Other	CK2
CDH1	S855	ssLNSsEsDQDQDYD	2	CK2A1	Other	CK2
HSP90B	S255	PKIEDVGsDEEDDsG	2	CK2A1	Other	CK2
IHPK2	S347	RPEVVLDsDAEDLED	2	CK2A1	Other	CK2
S100B	S63	KVMETLDsDGDGECD	2	CK2A1	Other	CK2
DDHD1	S716	AKDPTSIsENEGIST	2	CK2A1	Other	CK2
HDAC1	S423	CEEEFsDsEEEGEGG	2	CK2A1	Other	CK2
Cdc37	S13	VWDHIEVsDDEDETH	2	CK2A1	Other	CK2
Rad9	S387	sPVLAEDsEGEG___	2	CK2A1	Other	CK2
RFC1	S69	KKRIIyDsDsESEET	2	CK2A1	Other	CK2
NIPP-1	S204	KNsRVTFsEDDEIIN	2	CK2A1	Other	CK2
SIRT1	S154	NGFHsCEsDDDDRTS	2	CK2A1	Other	CK2
NCL	S34	DsEDEEMsEDEDDss	2	CK2A1	Other	CK2
PAX3	S205	APQsDEGsDIDsEPD	2	CK2A1	Other	CK2
SIRT1	S659	FHGAEVYsDsEDDVL	2	CK2A1	Other	CK2
FCP1	S944	NEDEGsssEADEMAK	2	CK2A1	Other	CK2
MCM2	S139	RRGLLyDsDEEDEER	2	CK2A1	Other	CK2
StARD10	S284	GGAGGEGsDDDTSLT	2	CK2A1	Other	CK2
WAVE2	S482	RRIAVEYsDsEDDss	2	CK2A1	Other	CK2
WAVE2	S484	IAVEYsDsEDDssEF	2	CK2A1	Other	CK2
Myb	S12	PRHSIYssDEDDEDF	2	CK2A1	Other	CK2
Myf-5	S49	HKAELQGsDEDEHVR	2	CK2A1	Other	CK2
Per2	S53	TGRDSQGsDCDDNGK	2	CK2A1	Other	CK2
CREM iso3	S156	PKIEEEKsEEEGTPP	2	CK2A1	Other	CK2
FAF1	S291	DVHMVsDsDGDDFED	2	CK2A1	Other	CK2
N-Myc	S261	TSGEDTLsDsDDEDD	2	CK2A1	Other	CK2
SHOX	S106	EKREDVKsEDEDGQT	2	CK2A1	Other	CK2
NHE3	S719	KERELELsDPEEAPD	2	CK2A1	Other	CK2
HDAC1	S421	IACEEEFsDsEEEGE	2	CK2A1	Other	CK2
PIAS1	S468	DLTIDsssDEEEEEP	2	CK2A1	Other	CK2
eEF1D	S162	DDIDLFGsDEEEDKE	2	CK2A1	Other	CK2
TEBP	S113	WKDWEDDsDEDMsNF	2	CK2A1	Other	CK2
MDC1	S376	LQEsQAGsDtDVEEG	2	CK2A1	Other	CK2
PSEN2	S9	LTFMAsDsEEEVCDE	2	CK2A1	Other	CK2
FURIN	S773	AWQEECPsDsEEDEG	2	CK2A1	Other	CK2
SLC9A5	S712	EEEEsDssEtEKEDD	2	CK2A1	Other	CK2
SSRP1	S688	KRRRSEDsEEEELAS	2	CK2A1	Other	CK2
MDM2	S269	sEEGQELsDEDDEVy	2	CK2A1	Other	CK2
ODC	S303	VWKEQTGsDDEDESN	2	CK2A1	Other	CK2
OAZ2	S186	YPLDQNLsDED____	2	CK2A1	Other	CK2
Daxx	S737	PEEIIVLsDsD____	2	CK2A1	Other	CK2
MDC1	S402	QAsMVINsDtDDEEE	2	CK2A1	Other	CK2
POLR2F	S2	______MsDNEDNFD	2	CK2A1	Other	CK2
SCN2A	S1126	TEEFSsEsDMEESKE	2	CK2A1	Other	CK2
MYH10	S1956	EGAsLELsDDDtESK	2	CK2A1	Other	CK2
MRE11A	S649	EVIEVDEsDVEEDIF	2	CK2A1	Other	CK2
ARNT	S77	DKERFARsDDEQSSA	2	CK2A1	Other	CK2
CAPZA1	S9	ADFDDRVsDEEKVRI	2	CK2A1	Other	CK2
IGFBP3	S138	PPAPGNAsEsEEDRs	2	CK2A1	Other	CK2
Bik	S35	EVLGMtDsEEDLDPM	2	CK2A1	Other	CK2
IGFBP3	S140	APGNAsEsEEDRsAG	2	CK2A1	Other	CK2
SIRT1	S683	EEPLEDEsEIEEFYN	2	CK2A1	Other	CK2
Sialoprotein-2	S76	ENGNGDssEEEEEEE	2	CK2A1	Other	CK2
PTEN	S370	TSVtPDVsDNEPDHY	2	CK2A1	Other	CK2
TFPI	S30	PAPLNADsEEDEEHT	2	CK2A1	Other	CK2
ABCF1	S109	KKLsVPtsDEEDEVP	2	CK2A1	Other	CK2
SIRT1	S649	FHGAEVYsDsEDDVL	2	CK2A1	Other	CK2
PhLP	S25	sssEDEDsDHEDKDR	2	CK2A1	Other	CK2
SSRP1	S510	SSSNEGDsDRDEKKR	2	CK2A1	Other	CK2
WAVE2	S489	sDsEDDssEFDEDDW	2	CK2A1	Other	CK2
MDC1	S453	QtttERDsDtDVEEE	2	CK2A1	Other	CK2
Snail1	S92	VAELTsLsDEDsGKG	2	CK2A1	Other	CK2
MDC1	S329	QPFGFIDsDtDAEEE	2	CK2A1	Other	CK2
N-Myc	S263	GEDTLsDsDDEDDEE	2	CK2A1	Other	CK2
ANP32A	S158	DDKEAPDsDAEGyVE	2	CK2A1	Other	CK2
PhLP	S296	AtCHsEDsDLEID__	2	CK2A1	Other	CK2
CADPS	S1281	QGISMKDsDEEDEED	2	CK2A1	Other	CK2
LIG1	S66	KAARVLGsEGEEEDE	2	CK2A1	Other	CK2
Myc	S348	KCtsPRssDTEENVk	2	CK2A1	Other	CK2
CDH1	S853	SsLNsSEsDKDQDYD	2	CK2A1	Other	CK2
IRS1	S99	HFAIAADsEAEQDSW	2	CK2A1	Other	CK2
FURIN	S775	QEECPsDsEEDEGRG	2	CK2A1	Other	CK2
MDC1	S218	PFAFNLNsDtDVEEG	2	CK2A1	Other	CK2
NCL	S187	AAPAAPAsEDEDEED	2	CK2A1	Other	CK2
Sialoprotein-2	S106	DENEDEEsEAENTTL	2	CK2A1	Other	CK2
FAF1	S289	ITDVHMVsDsDGDDF	2	CK2A1	Other	CK2
PAX3	S205	APQSDEGsDIDSEPD	2	CK2A1	Other	CK2
FMR1	S500	NSEASNAsETESDHR	2	CK2A1	Other	CK2
MDC1	S299	sQPPGEDsDtDVDDD	2	CK2A1	Other	CK2
Caveolin-2	S36	DPEKFADsDQDRDPH	2	CK2A1	Other	CK2
NCAM-L1	S1181	GEyRSLEsDNEEKAF	2	CK2A1	Other	CK2
VDR	S208	SFSNLDLsEEDSDDP	2	CK2A1	Other	CK2
NCAPH	S570	PGLQAADsDDEDLDD	2	CK2A1	Other	CK2
IGF2R	S2484	LVsFHDDsDEDLLHI	2	CK2A1	Other	CK2
Myc	S250	ETPPTTssDsEEEQE	2	CK2A1	Other	CK2
TR-alpha iso5	S475	SSLSSSssDEDTEVF	2	CK2A1	Other	CK2
CTCF	S610	RsKKEDssDsEENAE	2	CK2A1	Other	CK2
ABCF1	S140	AALIQDQsEEEEEEE	2	CK2A1	Other	CK2
TIF1A	S170	KEGDVDVsDsDDEDD	2	CK2A1	Other	CK2
Ikaros	S63	NVkVETQsDEENGRA	2	CK2A1	Other	CK2
SLC18A2	S512	PIGDDEEsEsD____	2	CK2A1	Other	CK2
FGA	S542	PMLGEFVsETESRGs	2	CK2A1	Other	CK2
STC2	S288	AQGPSGssEWEDEQS	2	CK2A1	Other	CK2
calsequestrin 2	S385	DDDDDDNsDEEDNDD	2	CK2A1	Other	CK2
HDAC3	S424	DHDNDKEsDVEI___	2	CK2A1	Other	CK2
SLC9A5	S702	AVILTVEsEEEEEEs	2	CK2A1	Other	CK2
NCL	S213	EEEEEDDsEEEVMEI	2	CK2A1	Other	CK2
TIF1A	S172	GDVDVsDsDDEDDNL	2	CK2A1	Other	CK2
CD5	S483	sMQPDNssDsDyDLH	2	CK2A1	Other	CK2
N-WASP	S481	RSKAIHssDEDEDDD	2	CK2A1	Other	CK2
TOP2A	S1377	KPQKsVVsDLEADDV	2	CK2A1	Other	CK2
factor V	S720	LEPEDEEsDADYDYQ	2	CK2A1	Other	CK2
EXOSC9	S394	APIILsDsEEEEMII	2	CK2A1	Other	CK2
AIP	S43	FHYRTLHsDDEGTVL	2	CK2A1	Other	CK2
SRF	S79	AGALYsGsEGDsEsG	2	CK2A1	Other	CK2
Rad9	S341	PKsPGPHsEEEDEAE	2	CK2A1	Other	CK2
CDK1	S39	MkkIRLEsEEEGVPs	2	CK2A1	Other	CK2
PhLP	S20	LQYyysssEDEDsDH	2	CK2A1	Other	CK2
STX1B	S14	ELRSAKDsDDEEEVV	2	CK2A1	Other	CK2
Sialoprotein-2	S154	KATKEDEsDEEEEEE	2	CK2A1	Other	CK2
PSEN2	S7	_MLTFMAsDsEEEVC	2	CK2A1	Other	CK2
TLE1	S239	KDSSHYDsDGDKsDD	2	CK2A1	Other	CK2
IGF2R	S2409	LHGDDQDsEDEVLTI	2	CK2A1	Other	CK2
Sialoprotein-2	S77	ENGDGDssEEEGEEE	2	CK2A1	Other	CK2
RNPS1	S53	KGATKESsEKDRGRD	2	CK2A1	Other	CK2
STX1A	S14	ELRTAKDsDDDDDVA	2	CK2A1	Other	CK2
Cdc37	S13	VWDHIEVsDDEDETH	2	CK2A1	Other	CK2
TELO2	S487	AQLAGsDsDLDsDDE	2	CK2A1	Other	CK2
PhLP	S20	LQYYYstsEDEDSDH	2	CK2A1	Other	CK2
eIF2B-epsilon	S718	KEAEEEssEDD____	2	CK2A1	Other	CK2
MYH9	S1943	RKGAGDGsDEEVDGK	2	CK2A1	Other	CK2
TELO2	S491	GsDsDLDsDDEFVPY	2	CK2A1	Other	CK2
CTNNA1	S641	tPEELDDsDFEtEDF	2	CK2A1	Other	CK2
MSK2	S324	PFRPQIRsELDVGNF	2	CK2A1	Other	CK2
SCN2A	S1112	VPIALGEsDFENLNT	2	CK2A1	Other	CK2
calsequestrin 2	S393	DEEDNDDsDDDDDE_	2	CK2A1	Other	CK2
ACE	S1299	SHGPQFGsEVELRHS	2	CK2A1	Other	CK2
p70S6K	S40	DQPEDAGsEDELEEG	2	CK2A1	Other	CK2
SMRT	S2522	CSQYETLsDsE____	2	CK2A1	Other	CK2
2015-09-02	S218	yHLPDAEsDEDEDFK	2	CK2A1	Other	CK2
PTEN	S385	RYsDttDsDPENEPF	2	CK2A1	Other	CK2
DDHD1	S105	GSSLRYYsEGESGGG	2	CK2A1	Other	CK2
EXOSC9	S392	QDAPIILsDsEEEEM	2	CK2A1	Other	CK2
A-Myb	S7	_MAKRSRsEDEDDDL	2	CK2A1	Other	CK2
Sialoprotein-2	S153	KAPKMKEsDEEEEEE	2	CK2A1	Other	CK2
PPP1R2	S87	GDDEDACsDtEAtEA	2	CK2A1	Other	CK2
NPHP1	S121	PTEEEEEsEsEDsED	2	CK2A1	Other	CK2
HES6	S183	GPGDDLCsDLEEAPE	2	CK2A1	Other	CK2
PML	S565	VIsssEDsDAENSSS	2	CK2A1	Other	CK2
ATF-1	S36	AQQVSSLsESEEsQD	2	CK2A1	Other	CK2
SSB	S366	GkktKFAsDDEHDEH	2	CK2A1	Other	CK2
ataxin-3 iso2	S335	SDLGDAMsEEDMLQA	2	CK2A1	Other	CK2
MEF2A	S289	KGMMPPLsEEEELEL	2	CK2A1	Other	CK2
DNAJC1	S487	ISEQKEssDEESQKK	2	CK2A1	Other	CK2
SRPK1	S51	QEEEILGsDDDEQED	2	CK2A1	Other	CK2
HSP90A	S263	PEIEDVGsDEEEEKK	2	CK2A1	Other	CK2
PACSIN1	S358	QTYATEWsDDEsGNP	2	CK2A1	Other	CK2
eEF1D	S162	DDIDLFGsDNEEEDK	2	CK2A1	Other	CK2
MAX	S2	______MsDNDDIEV	2	CK2A1	Other	CK2
PACS-1	S278	SPDIDNYsEEEEESF	2	CK2A1	Other	CK2
RFC1	S71	RIIyDsDsESEETVQ	2	CK2A1	Other	CK2
FGA	S609	KMADEAGsEADHEGt	2	CK2A1	Other	CK2
PR	S81	TQDQQSLsDVEGAys	2	CK2A1	Other	CK2
PDCD5	S119	NRRKVMDsDEDDDy_	2	CK2A1	Other	CK2
PDIA6	S428	VEDDIDLsDVELDDL	2	CK2A1	Other	CK2
SRPK1	S51	QEEEILGsDDDEQED	2	CK2A2	Other	CK2
Cdc37	S13	VWDHIEVsDDEDETH	2	CK2A2	Other	CK2
Cdc37	S13	VWDHIEVsDDEDETH	2	CK2A2	Other	CK2
hnRNP M	S432	HGMDRVGsEIERMGL	2	Chk1	CAMK	CAMKL
CDK1	S208	kPLFHGDsEIDQLFR	2	Chk1	CAMK	CAMKL
DDX24	S82	KRKAQAVsEEEEEEE	2	Chk1	CAMK	CAMKL
CAAP1	S203	EGDNGMDsDMEEEAD	2	Chk1	CAMK	CAMKL
SFRS2IP	S1127	QQSYkRKsEQEFsFD	2	Chk1	CAMK	CAMKL
SH2BP1	S1081	RRPRRQRsDQDsDsD	2	Chk1	CAMK	CAMKL
ANKRD12 iso2	S76	SRNEERDsDTEKEGP	2	Chk1	CAMK	CAMKL
MDM2	S166	SsRRRAIsEtEENsD	2	DAPK3	CAMK	DAPK
AML3	S340	TDVPRRIsDDDTATs	2	ERK1	CMGC	MAPK
MARS	S229	EEELATLsEEEIAMA	2	GCN2	Other	PEK
TXA2-R iso2	S239	AQQRPRDsEVEMMAQ	2	GRK2	AGC	GRK
SLC9A5	S712	EEEEsDssEtEKEDD	2	GRK2	AGC	GRK
SLC9A5	S702	AVILTVEsEEEEEEs	2	GRK2	AGC	GRK
RPLP2	S105	KKEEsEEsDDDMGFG	2	GRK2	AGC	GRK
TXA2-R iso2	S239	AQQRPRDsEVEMMAQ	2	GRK3	AGC	GRK
LPCAT1	S178	RPVFVSRsDQDsRRK	2	GSK3B	CMGC	GSK
NFkB-p100	S711	PLPsPPTsDsDsDsE	2	GSK3B	CMGC	GSK
LPCAT1	S178	RPVFVSRsDQDsRRK	2	GSK3B	CMGC	GSK
PAM	S949	DRVStEGsDQEKDED	2	KIS	Other	Other-Unique
YAP1 iso2	S61	IVHVRGDsEtDLEAL	2	LATS1	AGC	NDR
TH iso2	S19	KGFRRAVsELDAKQA	2	MAPKAPK2	CAMK	MAPKAPK
TH	S19	KGFRRAVsELDAKQA	2	MAPKAPK2	CAMK	MAPKAPK
MDM2	S166	SsRRRAIsEtEENsD	2	MAPKAPK2	CAMK	MAPKAPK
TH iso4	S19	KGFRRAVsELDAKQA	2	MAPKAPK2	CAMK	MAPKAPK
SRF	S103	RGLKRsLsEMEIGMV	2	MAPKAPK2	CAMK	MAPKAPK
MDM2	S166	SsRRRAIsEtEENsD	2	MAPKAPK2	CAMK	MAPKAPK
PDE4A	S147	sFLYRSDsDYDMSPK	2	MAPKAPK2	CAMK	MAPKAPK
TH iso3	S19	KGFRRAVsELDAKQA	2	MAPKAPK2	CAMK	MAPKAPK
TH iso3	S19	KGFRRAVsELDAKQA	2	MAPKAPK5	CAMK	MAPKAPK
JNK2	S407	STEQtLAsDTDSSLD	2	MKK7	STE	STE7
NFkB-p65	S276	SMQLRRPsDRELsEP	2	MSK1	AGC	RSK
NFkB-p65	S276	SMQLRRPsDRELSEP	2	MSK1	AGC	RSK
SRF	S103	RGLKRsLsEMEIGMV	2	MSK1	AGC	RSK
NFkB-p65	S276	SMQLRRPsDRELSEP	2	MSK1	AGC	RSK
NFkB-p65	S276	SMQLRRPsDRELsEP	2	MSK2	AGC	RSK
NEK2	S428	QLRAQALsDIEKNYQ	2	NEK2	Other	NEK
IWS1	S185	PKPRIsDsEsEELPK	2	P38A	CMGC	MAPK
IWS1	S183	EPPKPRIsDsEsEEL	2	P38A	CMGC	MAPK
PGRMC1	S181	GEEPtVysDDEEPKD	2	P38A	CMGC	MAPK
TNNT3	S2	______MsDEEVEHV	2	PHKG1	CAMK	PHK
NFkB-p65	S276	SMQLRRPsDRELSEP	2	PKACA	AGC	PKA
SLC23A2	S640	KSENSRSsDKDSQAt	2	PKACA	AGC	PKA
SOX9	S64	EPDLKKEsEEDKFPV	2	PKACA	AGC	PKA
NFkB-p65	S276	SMQLRRPsDRELSEP	2	PKACA	AGC	PKA
TPH1	S58	RKSKRRNsEFEIFVD	2	PKACA	AGC	PKA
TPH1	S58	RKSKRRNsEFEIFVD	2	PKACA	AGC	PKA
eEF1B	S106	DDIDLFGsDDEEESE	2	PKACA	AGC	PKA
ARHGEF7	S516	RKPERKPsDEEFAVR	2	PKACA	AGC	PKA
NFkB-p105	S335	FVQLRRKsDLETSEP	2	PKACA	AGC	PKA
SOX9	S64	EPDLkKEsEEDKFPV	2	PKACA	AGC	PKA
HSP90A	S263	PEIEDVGsDEEEEEK	2	PKACA	AGC	PKA
NFkB-p65	S276	SMQLRRPsDRELSEP	2	PKACA	AGC	PKA
GRK7	S23	YLQARKPsDCDSKEL	2	PKACA	AGC	PKA
PKACA	S11	AAAAKKGsEQEsVKE	2	PKACA	AGC	PKA
SHIP	S775	EGENEEGsEGELVVR	2	PKACA	AGC	PKA
PKACA	S11	AAAAKKGsEQESVKE	2	PKACA	AGC	PKA
NFkB-p105	S337	FVQLRRKsDLETSEP	2	PKACA	AGC	PKA
NFkB-p65	S276	SMQLRRPsDRELSEP	2	PKACA	AGC	PKA
ADD1	S408	REKSKKYsDVEVPAS	2	PKACA	AGC	PKA
TPH2	S104	RKSRRRSsEVEIFVD	2	PKACA	AGC	PKA
STXBP5	S724	GSSSPHNsDDEQKVN	2	PKACA	AGC	PKA
NFkB-p65	S276	SMQLRRPsDRELsEP	2	PKACA	AGC	PKA
NFkB-p65	S276	SMQLRRPsDRELsEP	2	PKACA	AGC	PKA
HuR	S158	FIRFDKRsEAEEAIT	2	PKCA	AGC	PKC
RALBP1	S509	FLRRQIAsEKEEIER	2	PKCA	AGC	PKC
TRPV5	S654	YVEAFKCsDKEDGQE	2	PKCA	AGC	PKC
SLC18A3	S480	GLLTRSRsERDVLLD	2	PKCA	AGC	PKC
TRPV5	S654	yVEVFKNsDKEDDQE	2	PKCA	AGC	PKC
OSBP	S240	tALQRSLsELESLKL	2	PKD1	CAMK	PKD
PKG1	S27	KELEKRLsEKEEEIQ	2	PKG1	AGC	PKG
AKAP12	S614	KKRVRRPsESDKEEE	2	PKG1	AGC	PKG
TOP2A	S1337	LDsDEDFsDFDEKtD	2	PLK1	Other	PLK
TRF1	S435	KKLKLIssDsED___	2	PLK1	Other	PLK
TOP2A	S1525	PIKyLEEsDEDDLF_	2	PLK1	Other	PLK
APC4	S779	kEEVLsEsEAENQQA	2	PLK1	Other	PLK
separase	S1399	KVNFsDDsDLEDPVS	2	PLK1	Other	PLK
PTEN	S370	TSVtPDVsDNEPDHY	2	PLK3	Other	PLK
PTEN	S370	TSVtPDVsDNEPDHY	2	PLK3	Other	PLK
MDM2	S166	SsRRRAIsEtEENsD	2	Pim1	CAMK	PIM
NFkB-p65	S276	SMQLRRPsDRELsEP	2	Pim1	CAMK	PIM
SRF	S99	RGLKRSLsEMELGVV	2	SGK1	AGC	SGK
SRF	S75	AGALYsGsEGDSESG	2	SGK1	AGC	SGK
SRF	S99	RGLKRSLsEMELGVV	2	SGK1	AGC	SGK
GTF2A1	S321	LNsEDDVsDEEGQEL	2	TAF1	ATYPICAL	TAF1
GTF2A1	S316	VEEEPLNsEDDVsDE	2	TAF1	ATYPICAL	TAF1
OSR1	S339	EDGGWEWsDDEFDEE	2	mTOR	ATYPICAL	PIKK
MDM2	S163	SSRRRsIsEtEENTD	2	p70S6K	AGC	RSK
MDM2	S163	SSRRRsIsEtEENTD	2	p70S6K	AGC	RSK
SRF	S103	RGLKRsLsEMEIGMV	2	p90RSK	AGC	RSK
RFA2	S29	QsPGGFGsPAPsQAE	3	ATM	ATYPICAL	PIKK
BRCA1	S1189	QKGELsRsPsPFtHT	3	ATM	ATYPICAL	PIKK
p53	S315	LPNNtsssPQPkkkP	3	AurA	Other	AUR
Rb	S780	stRPPtLsPIPHIPR	3	AurB	Other	AUR
STI1	T198	DEEEEAAtPPPPPPP	3	CDK1	CMGC	CDK
Caldesmon	S717	KtPEGNKsPAPKPSD	3	CDK1	CMGC	CDK
Caldesmon	S497	KsPDGNKsPAPKPSD	3	CDK1	CMGC	CDK
lamin A/C	S390	EEERLRLsPsPtsQR	3	CDK1	CMGC	CDK
RFA2	S29	QsPGGFGsPAPsQAE	3	CDK1	CMGC	CDK
NUP98 iso2	T536	tPTHYKLtPRPATRV	3	CDK1	CMGC	CDK
LATS1	T490	ATTVTAItPAPIQQP	3	CDK1	CMGC	CDK
BRCA1	S1189	QKGELsRsPsPFtHT	3	CDK1	CMGC	CDK
APC1	S555	LDEVVLLsPVPELRD	3	CDK1	CMGC	CDK
Cortactin	S405	KtQtPPVsPAPQPtE	3	CDK1	CMGC	CDK
Bcl-2	T56	FSSQPGHtPHPAASR	3	CDK1	CMGC	CDK
Rad9	S328	VLPsISLsPGPQPPK	3	CDK1	CMGC	CDK
IRS2	S391	sVAGsPLsPGPVRAP	3	CDK1	CMGC	CDK
NEDD1	T550	PPINGsstPNPKIAs	3	CDK1	CMGC	CDK
Rad9	S336	PGPQPPKsPGPHsEE	3	CDK1	CMGC	CDK
Rad9	T292	PQLQAHStPHPDDFA	3	CDK1	CMGC	CDK
CK2A1	T360	SGISSVPtPsPLGPL	3	CDK1	CMGC	CDK
TFPT	S180	PAPPEPGsPAPGEGP	3	CDK1	CMGC	CDK
Rad9	T355	EPStVPGtPPPKKFR	3	CDK1	CMGC	CDK
TOP1	S394	SKDAKVPsPPPGHkW	3	CDK1	CMGC	CDK
Bim iso2	S44	QTEPQDRsPAPMSCD	3	CDK1	CMGC	CDK
RARA	S77	EIVPSPPsPPPLPRI	3	CDK1	CMGC	CDK
APC1	T537	tPLDGVstPKPLsKL	3	CDK1	CMGC	CDK
E2F1	S332	TDSATIVsPPPSsPP	3	CDK1	CMGC	CDK
CCNB1	S126	PILVDTAsPsPMETs	3	CDK1	CMGC	CDK
NICE-4	S454	AAPPPPssPLPsKsT	3	CDK1	CMGC	CDK
MAP4	T892	VPSRVKAtPMPsRPs	3	CDK1	CMGC	CDK
lamin A/C	S390	EEERLRLsPsPtsQR	3	CDK1	CMGC	CDK
DYN2	S764	LQsAsSHsPtPQRRP	3	CDK1	CMGC	CDK
Cdc25A	S18	RRLLFACsPPPASQP	3	CDK1	CMGC	CDK
palladin	S766	SSLPsPMsPTPRQFG	3	CDK1	CMGC	CDK
p53	S315	LPNNtsssPQPkkkP	3	CDK1	CMGC	CDK
CUTL1	S1232	IDYSQGAsPQPQHQL	3	CDK1	CMGC	CDK
ECT2	T444	TKSSKSStPVPSKQS	3	CDK1	CMGC	CDK
amphiphysin	S285	NHTLAPAsPAPARPR	3	CDK1	CMGC	CDK
Cdc27	T289	FGILPLEtPsPGDGs	3	CDK1	CMGC	CDK
Casp9	T125	PEVLRPEtPRPVDIG	3	CDK1	CMGC	CDK
DBNL	S275	MsttsIssPQPGKLR	3	CDK2	CMGC	CDK
NuMA-1	T1776	sLEsLyFtPIPARSQ	3	CDK2	CMGC	CDK
ELF4	T643	SLLTRsPtPAPFsPF	3	CDK2	CMGC	CDK
PKAR1A	S83	DsREDEIsPPPPNPV	3	CDK2	CMGC	CDK
Zyxin	S308	ALsAGtGsPQPPsFt	3	CDK2	CMGC	CDK
MTHFD1L	S357	CLKLQPLsPVPSDIE	3	CDK2	CMGC	CDK
FOXC1	T68	ARAYGPYtPQPQPKD	3	CDK2	CMGC	CDK
CHD-4	T529	PPDADPNtPsPKPLE	3	CDK2	CMGC	CDK
C/EBP-beta	T189	SSSsPPGtPSPADAK	3	CDK2	CMGC	CDK
DYN2	S764	LQsAsSHsPtPQRRP	3	CDK2	CMGC	CDK
MAP2	S136	ETVNLPPsPPPSPAS	3	CDK2	CMGC	CDK
UNG	S12	ktLysFFsPsPARKR	3	CDK2	CMGC	CDK
C17orf49	S110	KVAsGVLsPPPAAPP	3	CDK2	CMGC	CDK
p53	S315	LPNNtsssPQPkkkP	3	CDK2	CMGC	CDK
diaphanous 3	T19	AQGSAAGtPYPSSAS	3	CDK2	CMGC	CDK
C/EBP-beta	T188	sSssPPGtPSPADAK	3	CDK2	CMGC	CDK
MGC22793	S52	sLsPRPDsPQPRHGS	3	CDK2	CMGC	CDK
RALY	S135	FDYrGRLsPVPVPrA	3	CDK2	CMGC	CDK
TANC1	S1564	SSQNPPPsPMPGRIA	3	CDK2	CMGC	CDK
DHX38	S234	RSQWEsPsPtPSYRD	3	CDK2	CMGC	CDK
CHD-4	S531	DADPNtPsPKPLEGR	3	CDK2	CMGC	CDK
ER-alpha	S104	FPPLNsVsPsPLMLL	3	CDK2	CMGC	CDK
Smad3	T179	PQSNIPEtPPPGYLS	3	CDK2	CMGC	CDK
CC2D1A	S208	PAstPtysPAPtQPA	3	CDK2	CMGC	CDK
B-Myb	T522	SMDNtPHtPtPFKNA	3	CDK2	CMGC	CDK
snRNP 70	S226	YDERPGPsPLPHRDR	3	CDK2	CMGC	CDK
MGC22793	S47	PGLDLsLsPRPDsPQ	3	CDK2	CMGC	CDK
B-Myb	T267	ADLGEVRtPEPPESL	3	CDK2	CMGC	CDK
SF3B1	T142	PFADGGktPDPKMNA	3	CDK2	CMGC	CDK
POLL	S230	LEGDCEPsPAPAVLD	3	CDK2	CMGC	CDK
ANKRD17	S2045	YPVssPssPsPPAQP	3	CDK2	CMGC	CDK
E2A	S245	PMLGGGSsPLPLPPG	3	CDK2	CMGC	CDK
FAM122A	S143	RIDFIPVsPAPsPtR	3	CDK2	CMGC	CDK
CDT1	T29	PPKLACRtPsPARPA	3	CDK2	CMGC	CDK
DHX38	S232	SRRSQWEsPsPtPSY	3	CDK2	CMGC	CDK
INCA1	S23	CSRVVSRsPPPRLPS	3	CDK2	CMGC	CDK
TNKS1BP1	S691	WLDDLLAsPPPsGGG	3	CDK2	CMGC	CDK
TFCP2	S289	EITYVNNsPsPGFNS	3	CDK2	CMGC	CDK
MAP2 iso2	S136	ETVNLPPsPPPSPAS	3	CDK2	CMGC	CDK
SF3B1	T434	PARKLtAtPtPLGGM	3	CDK2	CMGC	CDK
ANKRD17	S2401	SSGVRAPsPAPSSVP	3	CDK2	CMGC	CDK
Cortactin	S405	KtQtPPVsPAPQPtE	3	CDK2	CMGC	CDK
MAP2 iso3	S136	ETVNLPPsPPPSPAS	3	CDK2	CMGC	CDK
PRPF3	T167	LsFIsPPtPQPKTPS	3	CDK2	CMGC	CDK
TNRC15	S614	MWGRVPFsPGPAPPP	3	CDK2	CMGC	CDK
CCNE1	S387	LsEQNRAsPLPSGLL	3	CDK2	CMGC	CDK
Rad9	S328	VLPsISLsPGPQPPK	3	CDK2	CMGC	CDK
polybromo 1	T28	DGHHsVstPGPsRKR	3	CDK2	CMGC	CDK
POLL	S167	ALLQTALsPPPPPTR	3	CDK2	CMGC	CDK
CABLES1	S313	RCRtLsGsPRPKNFK	3	CDK3	CMGC	CDK
C/EBP-beta	T189	SSSsPPGtPSPADAK	3	CDK3	CMGC	CDK
Rb	S780	stRPPtLsPIPHIPR	3	CDK4	CMGC	CDK
FOXM1	S704	IDVPKPGsPEPQVSG	3	CDK4	CMGC	CDK
Smad3	T179	PQSNIPEtPPPGYLS	3	CDK4	CMGC	CDK
FOXM1	S508	sWEDSSQsPtPRPKK	3	CDK4	CMGC	CDK
Smad3	T179	PQSNIPEtPPPGYLS	3	CDK4	CMGC	CDK
Rb-like 2	S1035	NMDAPPLsPyPFVRt	3	CDK4	CMGC	CDK
WDR77	T5	___MRKEtPPPLVPP	3	CDK4	CMGC	CDK
Rb-like 1	S964	MMDAPPLsPFPHIKQ	3	CDK4	CMGC	CDK
Smad3	S208	DAGsPNLsPNPMsPA	3	CDK4	CMGC	CDK
FOXM1	T510	EDSSQsPtPRPKKSY	3	CDK4	CMGC	CDK
FOXM1	S489	PPLEEWPsPAPSFKE	3	CDK4	CMGC	CDK
E2A	S245	PMLGGGSsPLPLPPG	3	CDK4	CMGC	CDK
ESYT1	S314	QDVAQLRsPLPRGII	3	CDK5	CMGC	CDK
ESYT1	S314	QDVAQLRsPLPRGII	3	CDK5	CMGC	CDK
Doublecortin	S287	AAAGPKAsPtPQKTS	3	CDK5	CMGC	CDK
coronin 1A	T418	DSARRRAtPEPsGTP	3	CDK5	CMGC	CDK
p53	S33	LPENNVLsPLPsQAM	3	CDK5	CMGC	CDK
eNOS	S114	RKLQGRPsPGPPAPE	3	CDK5	CMGC	CDK
CDK5R2	T84	KKGSKKVtPKPASTG	3	CDK5	CMGC	CDK
MAP2 iso3	S136	ETVNLPPsPPPSPAS	3	CDK5	CMGC	CDK
MAP2	S136	ETVNLPPsPPPSPAS	3	CDK5	CMGC	CDK
DYN1	S778	GRRsPTSsPTPQRRA	3	CDK5	CMGC	CDK
MAP2 iso2	S136	ETVNLPPsPPPSPAS	3	CDK5	CMGC	CDK
DAB1 iso2	T484	PSTNsPPtPAPRQSs	3	CDK5	CMGC	CDK
Doublecortin	S297	PQKTSAKsPGPMRRS	3	CDK5	CMGC	CDK
2015-09-05	S327	tQDSRMEsPIPILPL	3	CDK5	CMGC	CDK
HER3	S1120	RSRSRSRsPRPRGDS	3	CDK5	CMGC	CDK
Lmr2	S1450	LQTSKyFsPPPPARS	3	CDK5	CMGC	CDK
FAK	S910	KLQPQEIsPPPtANL	3	CDK5	CMGC	CDK
DYN1	S778	GRRsPTSsPTPQRRA	3	CDK5	CMGC	CDK
2015-09-05	S327	tQDSRMEsPIPILPL	3	CDK5	CMGC	CDK
amphiphysin	S285	NHTLAPAsPAPARPR	3	CDK5	CMGC	CDK
FOXM1	S508	sWEDSSQsPtPRPKK	3	CDK6	CMGC	CDK
Rb-like 2	S1035	NMDAPPLsPyPFVRt	3	CDK6	CMGC	CDK
FOXM1	S704	IDVPKPGsPEPQVSG	3	CDK6	CMGC	CDK
FOXM1	T510	EDSSQsPtPRPKKSY	3	CDK6	CMGC	CDK
FOXM1	S489	PPLEEWPsPAPSFKE	3	CDK6	CMGC	CDK
Rb	S780	stRPPtLsPIPHIPR	3	CDK6	CMGC	CDK
RARG	S77	SEEMVPSsPsPPPPP	3	CDK7	CMGC	CDK
RARG	S79	EMVPSsPsPPPPPRV	3	CDK7	CMGC	CDK
p53	S33	LPENNVLsPLPsQAM	3	CDK7	CMGC	CDK
RARA	S77	EIVPSPPsPPPLPRI	3	CDK7	CMGC	CDK
RARA	S77	EIVPSPPsPPPLPRI	3	CDK7	CMGC	CDK
Smad3	T179	PQSNIPEtPPPGYLS	3	CDK8	CMGC	CDK
Smad3	S208	DAGsPNLsPNPMsPA	3	CDK8	CMGC	CDK
MBP	T97	KNIVtPRtPPPSQGK	3	CDK9	CMGC	CDK
Smad3	S208	DAGsPNLsPNPMsPA	3	CDK9	CMGC	CDK
p53	S33	LPENNVLsPLPsQAM	3	CDK9	CMGC	CDK
Smad3	T179	PQSNIPEtPPPGYLS	3	CDK9	CMGC	CDK
p53	S315	LPNNtsssPQPkkkP	3	CDK9	CMGC	CDK
Snail1	S107	sQPPsPPsPAPssFS	3	CK1E	CK1	CK1
p53	T150	VQLWVDstPPPGtRV	3	CK2A1	Other	CK2
CLK3	S157	HHCKRyRsPEPDPyL	3	Chk1	CAMK	CAMKL
RFA2	S29	QsPGGFGsPAPsQAE	3	DNAPK	ATYPICAL	PIKK
CCNL2	S330	LDGtSGFsPAPKLVE	3	DYRK1A	CMGC	DYRK
Casp9	T163	PEVLRPEtPRPVDIG	3	DYRK1A	CMGC	DYRK
DYN1	S857	AsPSRPEsPRPPFDL	3	DYRK1A	CMGC	DYRK
SF3B1	T434	PARKLtAtPtPLGGM	3	DYRK1A	CMGC	DYRK
Casp9	T163	PEVLRPEtPRPVDIG	3	DYRK1A	CMGC	DYRK
SF3B1	T434	PARKLtAtPtPLGGM	3	DYRK1B	CMGC	DYRK
CaRHSP1	S30	tPRsRERsPsPLRGN	3	DYRK2	CMGC	DYRK
CaRHSP1	S41	LRGNVVPsPLPtRRt	3	DYRK2	CMGC	DYRK
GLI2	S1011	NLtRNAYsPRPPSIN	3	DYRK2	CMGC	DYRK
KATNA1	S109	VPVERRPsPGPRKRQ	3	DYRK2	CMGC	DYRK
SIAH2	T26	PPPQPQHtPsPAAPP	3	DYRK2	CMGC	DYRK
Bim	S65	GPLAPPAsPGPFATR	3	ERK1	CMGC	MAPK
FAK iso3	S910	KLQPQEIsPPPTANL	3	ERK1	CMGC	MAPK
Casp9	T125	PEVLRPEtPRPVDIG	3	ERK1	CMGC	MAPK
RARG	S79	EMVPSsPsPPPPPRV	3	ERK1	CMGC	MAPK
ER-alpha	S104	FPPLNsVsPsPLMLL	3	ERK1	CMGC	MAPK
ARHGAP26	S494	PMFSAPSsPMPTSST	3	ERK1	CMGC	MAPK
LYL1	S36	APPPKPAsPGPPQVE	3	ERK1	CMGC	MAPK
PXN	S83	yAHQQPPsPLPVyss	3	ERK1	CMGC	MAPK
C/EBP-beta	T188	sSssPPGtPSPADAK	3	ERK1	CMGC	MAPK
PDE4D iso2	S578	YQSTIPQsPSPAPDD	3	ERK1	CMGC	MAPK
Bcl-2	T56	FSSQPGHtPHPAASR	3	ERK1	CMGC	MAPK
MKL1	S454	TGStPPVsPTPsERS	3	ERK1	CMGC	MAPK
Cortactin	S405	KtQtPPVsPAPQPtE	3	ERK1	CMGC	MAPK
ELK1	S423	LSTPVVLsPGPQKP_	3	ERK1	CMGC	MAPK
2015-10-04	S111	EsNsDGAsPEPCtVt	3	ERK1	CMGC	MAPK
SYN1	S549	PAARPPAsPsPQRQA	3	ERK1	CMGC	MAPK
MAP2	S136	ETVNLPPsPPPSPAS	3	ERK1	CMGC	MAPK
TOB1	S152	PASSVSSsPsPPFGH	3	ERK1	CMGC	MAPK
GATA6	S266	VSARFPYsPsPPMAN	3	ERK1	CMGC	MAPK
NG2	T2314	ELLQFCRtPNPALRN	3	ERK1	CMGC	MAPK
Abi-1	T265	GIPIAVPtPsPPTIG	3	ERK1	CMGC	MAPK
CDCA5	S209	DMTLPGIsPPPEKQK	3	ERK1	CMGC	MAPK
NUP50	S315	TQSKPVSsPFPTKPL	3	ERK1	CMGC	MAPK
C/EBP-beta	T188	sSssPPGtPSPADAK	3	ERK1	CMGC	MAPK
Gab2	S623	ALDFQPssPsPHRKP	3	ERK1	CMGC	MAPK
Bim	S100	FSFDTDRsPAPMsCD	3	ERK1	CMGC	MAPK
MCL1	T163	TDGsLPStPPPAEEE	3	ERK1	CMGC	MAPK
Abi-1	S392	VQENIADsPtPPPPP	3	ERK1	CMGC	MAPK
MBP	T97	KNIVtPRtPPPSQGK	3	ERK1	CMGC	MAPK
PML iso4	S36	PSEGRQPsPsPsPTE	3	ERK1	CMGC	MAPK
STIM1	S621	SHSLSPSsPDPDTPs	3	ERK1	CMGC	MAPK
ENaC-beta	T613	QTLPIPGtPPPNYDS	3	ERK1	CMGC	MAPK
NUP153	T369	PPVQRLMtPKPVSIA	3	ERK1	CMGC	MAPK
PML iso4	S38	EGRQPsPsPsPTERA	3	ERK1	CMGC	MAPK
Abi-1	S410	DIPMFDDsPPPPPPP	3	ERK1	CMGC	MAPK
SYN1	S549	PAARPPAsPsPQRQA	3	ERK1	CMGC	MAPK
MAP2 iso2	S136	ETVNLPPsPPPSPAS	3	ERK1	CMGC	MAPK
TAL2	S100	LENYQVPsPGPSHHI	3	ERK1	CMGC	MAPK
WAVE2	T346	VGFGsPGtPPPPsPP	3	ERK1	CMGC	MAPK
CdGAP	T769	RNLsPPLtPAPPPPt	3	ERK1	CMGC	MAPK
Bim	T112	sCDKSTQtPsPPCQA	3	ERK1	CMGC	MAPK
DUSP5	T321	ESEILPStPNPQPPS	3	ERK1	CMGC	MAPK
MCL1	T144	ADGsLPStPPPPEEE	3	ERK1	CMGC	MAPK
EPS8	T628	sAPsPPPtPAPVPVP	3	ERK1	CMGC	MAPK
HSPB8	T87	GVPAEGRtPPPFPGE	3	ERK1	CMGC	MAPK
SPHK2	S387	PATVEPAsPTPAHSL	3	ERK1	CMGC	MAPK
Caldesmon	S759	ktPDGNksPAPKPsD	3	ERK1	CMGC	MAPK
NR0B2	S26	TILYALLsPSPRTRP	3	ERK1	CMGC	MAPK
MBP	T232	KNIVTPRtPPPSQGK	3	ERK1	CMGC	MAPK
Smad2	T220	QSNYIPEtPPPGYIS	3	ERK1	CMGC	MAPK
C/EBP-beta	T235	SSSsPPGtPSPADAK	3	ERK1	CMGC	MAPK
MEK2	S295	DGEPHSVsPRPRPPG	3	ERK1	CMGC	MAPK
SREBP-1	S117	YPSMPAFsPGPGIkE	3	ERK1	CMGC	MAPK
Bim	S69	GPLAPPAsPGPFATR	3	ERK1	CMGC	MAPK
ATF-2	T69	sVIVADQtPtPtRFL	3	ERK1	CMGC	MAPK
Irx2	S326	AALGGRAsPGPPTPA	3	ERK1	CMGC	MAPK
EPS8	S624	ADTPsAPsPPPtPAP	3	ERK1	CMGC	MAPK
Bcl-2	S87	AAAGPALsPVPPVVH	3	ERK1	CMGC	MAPK
Bim	S65	GPLAPPAsPGPFATR	3	ERK1	CMGC	MAPK
Abi-1	T394	ENIADsPtPPPPPPP	3	ERK1	CMGC	MAPK
MAP2 iso3	S136	ETVNLPPsPPPSPAS	3	ERK1	CMGC	MAPK
ENaC-gamma	T623	PGSTVPGtPPPRYNT	3	ERK1	CMGC	MAPK
Smad3	T179	PQSNIPEtPPPGYLS	3	ERK2	CMGC	MAPK
TOB1	S152	PASSVSSsPsPPFGH	3	ERK2	CMGC	MAPK
Casp9	T125	PEVLRPEtPRPVDIG	3	ERK2	CMGC	MAPK
NUP50	S315	TQSKPVSsPFPTKPL	3	ERK2	CMGC	MAPK
ENaC-beta	T613	QTLPIPGtPPPNYDS	3	ERK2	CMGC	MAPK
Bim	S69	GPLAPPAsPGPFATR	3	ERK2	CMGC	MAPK
Gab2	S623	ALDFQPssPsPHRKP	3	ERK2	CMGC	MAPK
GLI2	T885	ATGGPPPtPLPGLDR	3	ERK2	CMGC	MAPK
KSR	S443	TTSSTPSsPAPFLTS	3	ERK2	CMGC	MAPK
STIM1	S621	SHSLSPSsPDPDTPs	3	ERK2	CMGC	MAPK
TH	S8	MPTPSAPsPQPKGFR	3	ERK2	CMGC	MAPK
Bim	T112	sCDKSTQtPsPPCQA	3	ERK2	CMGC	MAPK
CK2A1	T360	SGISSVPtPsPLGPL	3	ERK2	CMGC	MAPK
NG2	T2314	ELLQFCRtPNPALRN	3	ERK2	CMGC	MAPK
C/EBP-beta	T188	sSssPPGtPSPADAK	3	ERK2	CMGC	MAPK
RAPH1 iso4	T879	SQFPPPPtPPPVDSQ	3	ERK2	CMGC	MAPK
Abi-1	T265	GIPIAVPtPsPPTIG	3	ERK2	CMGC	MAPK
HIF1A	S641	DIKILIAsPsPTHIH	3	ERK2	CMGC	MAPK
MCL1	T144	ADGsLPStPPPPEEE	3	ERK2	CMGC	MAPK
Hic-5	S141	SSPTVPPsPFPAPSK	3	ERK2	CMGC	MAPK
FOXO1A	S429	TYGQSSMsPLPQMPM	3	ERK2	CMGC	MAPK
PDE4D iso5	S413	YQSTIPQsPSPAPDD	3	ERK2	CMGC	MAPK
NUP153	T369	PPVQRLMtPKPVSIA	3	ERK2	CMGC	MAPK
ERF	S246	RGGPEPLsPFPVsPL	3	ERK2	CMGC	MAPK
C/EBP-beta	T188	sSssPPGtPSPADAK	3	ERK2	CMGC	MAPK
PML iso4	S36	PSEGRQPsPsPsPTE	3	ERK2	CMGC	MAPK
RBPMS iso3	T118	VGtPNPStPLPNTVP	3	ERK2	CMGC	MAPK
TANC1	S1561	SSQNPPPsPMPGRVS	3	ERK2	CMGC	MAPK
Abi-1	T394	ENIADsPtPPPPPPP	3	ERK2	CMGC	MAPK
MKL1	S454	TGStPPVsPTPsERS	3	ERK2	CMGC	MAPK
2015-10-04	S111	EsNsDGAsPEPCtVt	3	ERK2	CMGC	MAPK
Fe65	S347	TFPAQSLsPEPLPQE	3	ERK2	CMGC	MAPK
PDE4D iso2	S578	YQSTIPQsPSPAPDD	3	ERK2	CMGC	MAPK
PDE4D iso4	S490	YQSTIPQsPSPAPDD	3	ERK2	CMGC	MAPK
p300	S2315	RsPQPVPsPRPQsQP	3	ERK2	CMGC	MAPK
CDCA5	S209	DMTLPGIsPPPEKQK	3	ERK2	CMGC	MAPK
SYN1	S549	PAARPPAsPsPQRQA	3	ERK2	CMGC	MAPK
SPHK2	S387	PATVEPAsPTPAHSL	3	ERK2	CMGC	MAPK
CCNB1	S126	PILVDTAsPsPMETs	3	ERK2	CMGC	MAPK
Irx2	S46	SSSGSAFsPYPGSAA	3	ERK2	CMGC	MAPK
PDE4B iso2	S488	YQSMIPQsPSPPLDE	3	ERK2	CMGC	MAPK
Cortactin	S405	KtQtPPVsPAPQPtE	3	ERK2	CMGC	MAPK
Bcl-2	T56	FSSQPGHtPHPAASR	3	ERK2	CMGC	MAPK
MBP	T232	KNIVTPRtPPPSQGK	3	ERK2	CMGC	MAPK
Smad3	S208	DAGsPNLsPNPMsPA	3	ERK2	CMGC	MAPK
p300	S2312	RsPQPVPsPRPQsQP	3	ERK2	CMGC	MAPK
TNF-R1	T265	EKAGKPLtPAPsPAF	3	ERK2	CMGC	MAPK
FOXO1A	S413	PPNTSLNsPsPNYSK	3	ERK2	CMGC	MAPK
PML iso4	S38	EGRQPsPsPsPTERA	3	ERK2	CMGC	MAPK
Sam68	T71	PPLLPPStPGPDATV	3	ERK2	CMGC	MAPK
Bcl-2	S87	AAAGPALsPVPPVVH	3	ERK2	CMGC	MAPK
SAFB2	S387	RAPtAALsPEPQDsK	3	ERK2	CMGC	MAPK
ARHGAP26	S494	PMFSAPSsPMPTSST	3	ERK2	CMGC	MAPK
RAI1	T1051	TALSEPQtPGPPGLT	3	ERK2	CMGC	MAPK
Sam68	T71	PPLLPPStPGPDATV	3	ERK2	CMGC	MAPK
RIPK3	T399	tLPFRGTtPGPVFTE	3	ERK2	CMGC	MAPK
SREBP-1	S117	YPSMPAFsPGPGIkE	3	ERK2	CMGC	MAPK
FAK iso3	S910	KLQPQEIsPPPTANL	3	ERK2	CMGC	MAPK
CENPE	S2654	sRSKsLPsPHPVRYF	3	ERK2	CMGC	MAPK
Bim	S65	GPLAPPAsPGPFATR	3	ERK2	CMGC	MAPK
GATA6	S266	VSARFPYsPsPPMAN	3	ERK2	CMGC	MAPK
NG2	T2314	ELLQFCRtPNPALRN	3	ERK2	CMGC	MAPK
Abi-1	S410	DIPMFDDsPPPPPPP	3	ERK2	CMGC	MAPK
Abi-1	S392	VQENIADsPtPPPPP	3	ERK2	CMGC	MAPK
TNF-R1	T265	EKAGKPLtPAPsPAF	3	ERK2	CMGC	MAPK
C/EBP-beta	T235	SSSsPPGtPSPADAK	3	ERK2	CMGC	MAPK
PDE4B	S659	YQSMIPQsPSPPLDE	3	ERK2	CMGC	MAPK
TH	S8	MPTPSAPsPQPKGFR	3	ERK2	CMGC	MAPK
KSR	T274	AKLKPPRtPPPPsRK	3	ERK2	CMGC	MAPK
LYL1	S36	APPPKPAsPGPPQVE	3	ERK2	CMGC	MAPK
IEX-1	T18	MTILQAPtPAPSTIP	3	ERK2	CMGC	MAPK
vinexin	T648	SQTQSLNtPGPTLSH	3	ERK2	CMGC	MAPK
DUSP5	T321	ESEILPStPNPQPPS	3	ERK2	CMGC	MAPK
MCL1	T163	TDGsLPStPPPAEEE	3	ERK2	CMGC	MAPK
BAT2	S1002	tPPGGNLsPAPRLRR	3	ERK2	CMGC	MAPK
HIF1A	S641	DIKILIAsPsPTHIH	3	ERK2	CMGC	MAPK
Casp9	T125	PEVLRPEtPRPVDIG	3	ERK2	CMGC	MAPK
ER-alpha	S104	FPPLNsVsPsPLMLL	3	ERK2	CMGC	MAPK
Smad2	T220	QSNYIPEtPPPGYIS	3	ERK2	CMGC	MAPK
ENaC-gamma	T623	PGSTVPGtPPPRYNT	3	ERK2	CMGC	MAPK
Bim	S100	FSFDTDRsPAPMsCD	3	ERK2	CMGC	MAPK
NR0B2	S26	TILYALLsPSPRTRP	3	ERK2	CMGC	MAPK
Bim	S65	GPLAPPAsPGPFATR	3	ERK2	CMGC	MAPK
53BP2	T585	AAAVRPFtPQPSKDT	3	ERK2	CMGC	MAPK
MBP	T97	KNIVtPRtPPPSQGK	3	ERK2	CMGC	MAPK
SAFB1	S366	RAPtAALsPEPQDsK	3	ERK2	CMGC	MAPK
ERK5	S433	SGDCAMEsPPPAPPP	3	ERK5	CMGC	MAPK
NFAT3	S168	QGGGAFFsPsPGSSS	3	ERK5	CMGC	MAPK
NFAT3	S168	QGGGAFFsPsPGSSS	3	ERK5	CMGC	MAPK
ACLY	T446	NASGSTStPAPsRTA	3	GSK3A	CMGC	GSK
C/EBP-alpha	T222	HLQPGHPtPPPtPVP	3	GSK3A	CMGC	GSK
NFM	S604	EKPEKAKsPVPKsPV	3	GSK3A	CMGC	GSK
MAP2 iso3	S136	ETVNLPPsPPPSPAS	3	GSK3A	CMGC	GSK
MAP2 iso2	S136	ETVNLPPsPPPSPAS	3	GSK3A	CMGC	GSK
MAP2	S136	ETVNLPPsPPPSPAS	3	GSK3A	CMGC	GSK
C/EBP-alpha	T226	GHPtPPPtPVPsPHA	3	GSK3A	CMGC	GSK
PDX1	S268	LPSGLSAsPQPsSIA	3	GSK3B	CMGC	GSK
C/EBP-beta	T188	sSssPPGtPSPADAK	3	GSK3B	CMGC	GSK
H1B	T11	tAPAETAtPAPVEks	3	GSK3B	CMGC	GSK
SREBP-1	T426	TEVEDTLtPPPsDAG	3	GSK3B	CMGC	GSK
CABYR	S155	KTTtPPSsPPPTAVS	3	GSK3B	CMGC	GSK
FBX4	S12	EPRSGtNsPPPPFSD	3	GSK3B	CMGC	GSK
axin 1	S485	MRtPGCQsPGPGHRs	3	GSK3B	CMGC	GSK
Snail1	S107	sQPPsPPsPAPssFS	3	GSK3B	CMGC	GSK
C/EBP-beta	T189	SSSsPPGtPSPADAK	3	GSK3B	CMGC	GSK
CLOCK	S427	ALERFDHsPTPsASs	3	GSK3B	CMGC	GSK
RelB	S573	AFGGGLLsPGPEAt_	3	GSK3B	CMGC	GSK
ER-alpha	S104	FPPLNsVsPsPLMLL	3	GSK3B	CMGC	GSK
SPAG5	T937	ADEEPEStPVPLLGS	3	GSK3B	CMGC	GSK
BMAL1	S17	STISDFMsPGPtDLL	3	GSK3B	CMGC	GSK
RARG	S77	SEEMVPSsPsPPPPP	3	GTF2F1	ATYPICAL	GTF2F1
RARG	S79	EMVPSsPsPPPPPRV	3	GTF2F1	ATYPICAL	GTF2F1
ZBTB4	T795	AAERPGGtPtPVIAY	3	HIPK2	CMGC	DYRK
PML	S36	PSEGRQPsPsPsPTE	3	HIPK2	CMGC	DYRK
PML	S8	MEPAPARsPRPQQDP	3	HIPK2	CMGC	DYRK
PML	S38	EGRQPsPsPsPTERA	3	HIPK2	CMGC	DYRK
ZBTB4	T983	AAPPAPPtPPPPTLP	3	HIPK2	CMGC	DYRK
PDX1	S269	LPsGLSVsPQPSSIA	3	HIPK2	CMGC	DYRK
PUMA	S10	RARQEGSsPEPVEGL	3	IKKA	Other	IKK
PUMA	S10	RARQEGSsPEPVEGL	3	IKKB	Other	IKK
SRC-3	S543	SLLSTLSsPGPKLDN	3	JNK1	CMGC	MAPK
Bim	T112	sCDKSTQtPsPPCQA	3	JNK1	CMGC	MAPK
DRPLA	S739	EEYETPEsPVPPARs	3	JNK1	CMGC	MAPK
Cdc25B iso2	S101	DAGLCMDsPsPMDPH	3	JNK1	CMGC	MAPK
MCL1	T163	TDGsLPStPPPAEEE	3	JNK1	CMGC	MAPK
Jun	T91	SNGHITTtPtPTQFL	3	JNK1	CMGC	MAPK
Bim iso2	T56	SCDKSTQtPsPPCQA	3	JNK1	CMGC	MAPK
Jun	T91	SNGHItTtPtPtQFL	3	JNK1	CMGC	MAPK
ATF-2	T51	sVIVADQtPtPtRFL	3	JNK1	CMGC	MAPK
NFAT3	S213	ASRFGLGsPLPsPRA	3	JNK1	CMGC	MAPK
Bim iso2	S44	QTEPQDRsPAPMSCD	3	JNK1	CMGC	MAPK
ATF-2	T69	sVIVADQtPtPtRFL	3	JNK1	CMGC	MAPK
BMAL1	T527	sPLNITStPPPDASS	3	JNK1	CMGC	MAPK
NFAT3	S213	ASRFGLGsPLPsPRA	3	JNK1	CMGC	MAPK
Bcl-2	S87	AAAGPALsPVPPVVH	3	JNK1	CMGC	MAPK
DUSP8	T518	PPLDsPGtPsPDGPW	3	JNK1	CMGC	MAPK
Bim	S65	GPLAPPAsPGPFATR	3	JNK1	CMGC	MAPK
Bim	S65	GPLAPPAsPGPFATR	3	JNK1	CMGC	MAPK
ATF-2	T51	sVIVADQtPtPtRFL	3	JNK1	CMGC	MAPK
CDT1	T29	PPKLACRtPsPARPA	3	JNK1	CMGC	MAPK
JunB	T102	SNGVITTtPtPPGQy	3	JNK1	CMGC	MAPK
Bim	S65	GPLAPPAsPGPFATR	3	JNK1	CMGC	MAPK
JunB	T102	SNGVITTtPtPPGQy	3	JNK1	CMGC	MAPK
TOB1	S152	PASSVSSsPsPPFGH	3	JNK2	CMGC	MAPK
NFAT3	S213	ASRFGLGsPLPsPRA	3	JNK2	CMGC	MAPK
NFAT4	S163	SYRESSLsPsPASSI	3	JNK2	CMGC	MAPK
Bim	S65	GPLAPPAsPGPFATR	3	JNK2	CMGC	MAPK
ATF-2	T51	sVIVADQtPtPtRFL	3	JNK2	CMGC	MAPK
ATF-2	T69	sVIVADQtPtPtRFL	3	JNK2	CMGC	MAPK
BMAL1	T527	sPLNITStPPPDASS	3	JNK2	CMGC	MAPK
Bim	S65	GPLAPPAsPGPFATR	3	JNK2	CMGC	MAPK
NFAT3	S213	ASRFGLGsPLPsPRA	3	JNK2	CMGC	MAPK
Bim	S65	GPLAPPAsPGPFATR	3	JNK3	CMGC	MAPK
Bim	S65	GPLAPPAsPGPFATR	3	JNK3	CMGC	MAPK
MCL1	T144	ADGsLPStPPPPEEE	3	JNK3	CMGC	MAPK
Bcl-2	S87	AAAGPALsPVPPVVH	3	JNK3	CMGC	MAPK
DRPLA	S739	EEYETPEsPVPPARs	3	JNK3	CMGC	MAPK
MCL1	T144	ADGsLPStPPPPEEE	3	JNK3	CMGC	MAPK
Bcl-2	T56	FSSQPGHtPHPAASR	3	JNK3	CMGC	MAPK
SF1	S82	NPEDRsPsPEPIyNs	3	KIS	Other	Other-Unique
SF1	S80	PPNPEDRsPsPEPIy	3	KIS	Other	Other-Unique
BMAL1	T534	SPLNITStPPPDTSS	3	MEK2	STE	STE7
Cdc25A	S88	DsGFCLDsPGPLDSK	3	NEK11	Other	NEK
FOXO3A	S7	_MAEAPAsPAPLsPL	3	P38A	CMGC	MAPK
SRC-3	S543	SLLSTLSsPGPKLDN	3	P38A	CMGC	MAPK
Bcl-2	T56	FSSQPGHtPHPAASR	3	P38A	CMGC	MAPK
RARG iso2	S66	SEEMVPSsPsPPPPP	3	P38A	CMGC	MAPK
ATF-2	T69	sVIVADQtPtPtRFL	3	P38A	CMGC	MAPK
MEF2A	S98	KEHRGCDsPDPDtsy	3	P38A	CMGC	MAPK
NFAT3	S168	QGGGAFFsPsPGsSS	3	P38A	CMGC	MAPK
FOXO1A	S413	PPNTSLNsPsPNYSK	3	P38A	CMGC	MAPK
NFAT3	S168	QGGGAFFsPsPGSSS	3	P38A	CMGC	MAPK
Bcl-2	S87	AAAGPALsPVPPVVH	3	P38A	CMGC	MAPK
PXN	S83	yAHQQPPsPSPIySS	3	P38A	CMGC	MAPK
E2F4	T261	PSSTQPStPtPSSTQ	3	P38A	CMGC	MAPK
Bim	S65	GPLAPPAsPGPFATR	3	P38A	CMGC	MAPK
p53	S33	LPENNVLsPLPsQAM	3	P38A	CMGC	MAPK
ATF-2	T69	sVIVADQtPtPtRFL	3	P38A	CMGC	MAPK
Tel	S22	IsytPPEsPVPsyAs	3	P38A	CMGC	MAPK
SCN10A	S551	QTGPLPRsPLPQsPN	3	P38A	CMGC	MAPK
FOXO1A	S429	TYGQSSMsPLPQMPM	3	P38A	CMGC	MAPK
Bim	S65	GPLAPPAsPGPFATR	3	P38A	CMGC	MAPK
ATF-2	T51	sVIVADQtPtPtRFL	3	P38A	CMGC	MAPK
SCN10A	S556	PRsPLPQsPNPGRRH	3	P38A	CMGC	MAPK
ATF-2	T51	sVIVADQtPtPtRFL	3	P38A	CMGC	MAPK
p57Kip2 iso2	T143	ADATPPAtPAPASDL	3	P38A	CMGC	MAPK
RARG iso2	S68	EMVPSsPsPPPPPRV	3	P38A	CMGC	MAPK
NFAT3	S168	QGGGAFFsPsPGSSS	3	P38A	CMGC	MAPK
KHSRP	T692	QAAyYGQtPGPGGPQ	3	P38A	CMGC	MAPK
P38G	S3	_____MSsPPPARSG	3	P38G	CMGC	MAPK
SNTA1	S201	PLQRQPssPGPtPRN	3	P38G	CMGC	MAPK
SYN1	S551	PATRPPAsPsPQRQA	3	PAK1	STE	STE20
Cortactin	S405	KtQtPPVsPAPQPtE	3	PAK1	STE	STE20
SYN1	S551	PATRPPAsPsPQRQA	3	PAK2	STE	STE20
SYN1	S551	PATRPPAsPsPQRQA	3	PAK3	STE	STE20
CUTL1	S1237	TEysQGAsPQPQHQL	3	PKACA	AGC	PKA
SUN2	S54	SSNMKRLsPAPQLGP	3	PKACA	AGC	PKA
NFM	S604	EKPEKAKsPVPKsPV	3	PKACA	AGC	PKA
Rb	S780	stRPPtLsPIPHIPR	3	PKACA	AGC	PKA
PIK3R1	T86	RKKIsPPtPKPRPPR	3	PKCA	AGC	PKC
DYN1	S778	GRRsPtssPtPQRRA	3	PKCA	AGC	PKC
CCNB1	S126	PILVDTAsPsPMETs	3	PLK1	Other	PLK
ATF-2	T69	sVIVADQtPtPtRFL	3	PLK3	Other	PLK
p63 iso2	S66	SSTFDALsPsPAIPS	3	TGFBR1	TKL	STKR
Rad9	S328	VLPsISLsPGPQPPK	3	TLK1	Other	TLK
TCF7L2	S177	QALkDARsPsPAHIV	3	TNIK	STE	STE20
BRD9	S588	DPYEFLQsPEPAAsA	3	mTOR	ATYPICAL	PIKK
DDX18	T101	ANGEAAPtPPPDSEV	3	mTOR	ATYPICAL	PIKK
ANKRD17	S2045	YPVssPssPsPPAQP	3	mTOR	ATYPICAL	PIKK
SRm160	T572	PPPRRRRtPtPPPRR	3	mTOR	ATYPICAL	PIKK
SRm160	T574	PRRRRtPtPPPRRRt	3	mTOR	ATYPICAL	PIKK
BAG3	S289	RsstPLHsPsPIRVH	3	mTOR	ATYPICAL	PIKK
PHLDB1	S1007	SVATLGRsPsPKSAL	3	mTOR	ATYPICAL	PIKK
eIF4G	T212	SGARtAstPtPPQtG	3	mTOR	ATYPICAL	PIKK
FLNA	S1338	VDVTYDGsPVPSSPF	3	mTOR	ATYPICAL	PIKK
FOXK2	S389	EsLsREGsPAPLEPE	3	mTOR	ATYPICAL	PIKK
MCL1	T144	ADGsLPStPPPPEEE	3	mTOR	ATYPICAL	PIKK
NFAT3	S168	QGGGAFFsPsPGSSS	3	mTOR	ATYPICAL	PIKK
NFAT3	S168	QGGGAFFsPsPGSSS	3	mTOR	ATYPICAL	PIKK
DENND2B	S32	LSRsQsVsPPPVLYP	3	mTOR	ATYPICAL	PIKK
FOXK1	S431	ECLsREGsPIPHDPD	3	mTOR	ATYPICAL	PIKK
Rb	S804	IyIsPLksPyKIsEG	4	AMPKA1	CAMK	CAMKL
Rb	S804	IyIsPLksPyKIsEG	4	AMPKA1	CAMK	CAMKL
ChREBP	S568	TLLRPPEsPDAVPEI	4	AMPKA1	CAMK	CAMKL
p21Cip1	S98	GGRRPGTsPALLQGT	4	ASK1	STE	STE11
CD34	S343	yssGPGAsPETQGkA	4	Akt2	AGC	AKT
Rb	S780	stRPPtLsPIPHIPR	4	AurB	Other	AUR
POLR2A	S1616	TPQSPSYsPtsPSYS	4	BRD4	ATYPICAL	BRD
POLR2A	S1616	TPQSPSYsPtsPsYS	4	BRD4	ATYPICAL	BRD
Cdc20	S41	EAAGPAPsPMRAANR	4	Bub1	Other	BUB
Tau iso8	S235	VVRtPPKsPssAKsR	4	CAMK2A	CAMK	CAMK2
Tau iso6	S177	VVRtPPKsPSSAKSR	4	CAMK2A	CAMK	CAMK2
Tau iso5	S235	VVRtPPKsPSSAKSR	4	CAMK2A	CAMK	CAMK2
IL16	T757	TQGHPDGtPPKLDTA	4	CDK1	CMGC	CDK
AAK1	T389	LPIQPALtPRKRATV	4	CDK1	CMGC	CDK
ZNF261	T826	PPPPPPAtPRKNKAA	4	CDK1	CMGC	CDK
Restin	T286	KIGFPSTtPAKAKAA	4	CDK1	CMGC	CDK
CK2A1	S362	ISSVPtPsPLGPLAG	4	CDK1	CMGC	CDK
Nlp	S589	NRHsPSWsPDGRRRQ	4	CDK1	CMGC	CDK
C/EBP-alpha	S193	PPPHPHAsPAHLAAP	4	CDK1	CMGC	CDK
UNG	S64	EPGtPPssPLsAEQL	4	CDK1	CMGC	CDK
dUTPase iso2	S11	sEEtPAIsPskRARP	4	CDK1	CMGC	CDK
amphiphysin	S272	EEPSPLPsPTAsPNH	4	CDK1	CMGC	CDK
Tau iso8	S235	VVRtPPKsPssAKsR	4	CDK1	CMGC	CDK
APLP2	T736	VEVDPMLtPEERHLN	4	CDK1	CMGC	CDK
E2F1	S337	IVsPPPSsPPSSLTT	4	CDK1	CMGC	CDK
Rb	S811	IyIsPLksPyKIsEG	4	CDK1	CMGC	CDK
Rad9	S336	PGPQPPKsPGPHsEE	4	CDK1	CMGC	CDK
treacle	S583	LQAKPtssPAKGPPQ	4	CDK1	CMGC	CDK
PIK3C3	T159	DGSEPTktPGRtssT	4	CDK1	CMGC	CDK
SAMHD1	T592	DVIAPLItPQKKEWN	4	CDK1	CMGC	CDK
Bcl-2	T56	FSSQPGHtPHPAASR	4	CDK1	CMGC	CDK
p70S6K	S394	TRQtPVDsPDDSTLS	4	CDK1	CMGC	CDK
DNMT1	S154	AkPEPsPsPRITRkS	4	CDK1	CMGC	CDK
Rb	T373	VNVIPPHtPVRTVMN	4	CDK1	CMGC	CDK
dUTPase	S99	GPETPAIsPSKRARP	4	CDK1	CMGC	CDK
amphiphysin	S276	PLPsPTAsPNHTLAP	4	CDK1	CMGC	CDK
MCM4	T7	_MssPAStPSRRSSR	4	CDK1	CMGC	CDK
ERK3	S688	QFHsPVGsPLKSIQA	4	CDK1	CMGC	CDK
MYPT1	S601	AKTPPGSsPAGTQSS	4	CDK1	CMGC	CDK
TNRC15	S30	sItsPPLsPALPKYK	4	CDK1	CMGC	CDK
Cortactin	S405	KtQtPPVsPAPQPtE	4	CDK1	CMGC	CDK
NICE-4	S454	AAPPPPssPLPsKsT	4	CDK1	CMGC	CDK
NPM1	T219	kDskPsstPRskGQE	4	CDK1	CMGC	CDK
AAK1	T388	LPIQPALtPRKRATV	4	CDK1	CMGC	CDK
Jun	S246	PGETPPLsPIDMESQ	4	CDK1	CMGC	CDK
MAP4	T901	MPsRPsttPFIDKKP	4	CDK1	CMGC	CDK
Abl	S569	LDSEPAVsPLLPRKE	4	CDK1	CMGC	CDK
POLR2A	S1616	TPQSPSYsPtsPSYS	4	CDK1	CMGC	CDK
Cdc27	T289	FGILPLEtPsPGDGs	4	CDK1	CMGC	CDK
dynactin 1	S212	GAVPPLPsPsKEEEG	4	CDK1	CMGC	CDK
FANCG	S387	PRFsPPPsPPGPCMP	4	CDK1	CMGC	CDK
NIFK	T238	QGPtPVCtPtFLERR	4	CDK1	CMGC	CDK
HMGA1	S36	PRkQPPVsPGtALVG	4	CDK1	CMGC	CDK
SF3B1	T211	ADQtPGAtPKKLssW	4	CDK2	CMGC	CDK
ZHX1	T568	WNPFPDFtPQKFKEK	4	CDK2	CMGC	CDK
MIRab13	S471	yGItPtssPKTKKRP	4	CDK2	CMGC	CDK
PELP1	S991	PALPPPEsPPKVQPE	4	CDK2	CMGC	CDK
AKIRIN2	S18	LDFDPLLsPAsPKRR	4	CDK2	CMGC	CDK
ADD1	T614	VPHPPPstPIKLEED	4	CDK2	CMGC	CDK
FBXL11	T550	MKPAPRLtPVRPAAA	4	CDK2	CMGC	CDK
HMGA1	S36	PRkQPPVsPGtALVG	4	CDK2	CMGC	CDK
MGC5509	S193	PVKsPPLsPVGttPV	4	CDK2	CMGC	CDK
SF3B1	T248	GsEtPGAtPGsKIWD	4	CDK2	CMGC	CDK
SF3B1	T261	WDPtPsHtPAGAAtP	4	CDK2	CMGC	CDK
SPT6	T1523	QDPVPGItPSssSRt	4	CDK2	CMGC	CDK
ANKRD17	S2042	KEHYPVssPssPsPP	4	CDK2	CMGC	CDK
PR	S294	APMAPGRsPLATTVM	4	CDK2	CMGC	CDK
SF3B1	T426	AGyVPIRtPARKLtA	4	CDK2	CMGC	CDK
PTHrP	T121	YKEQPLKtPGKKKKG	4	CDK2	CMGC	CDK
snRNP 70	S226	YDERPGPsPLPHRDR	4	CDK2	CMGC	CDK
AMOT	T848	PsPVPPstPLLsAHs	4	CDK2	CMGC	CDK
SAMHD1	T592	DVIAPLItPQKKEWN	4	CDK2	CMGC	CDK
SNAPIN	S133	sGIyPPGsPGK____	4	CDK2	CMGC	CDK
POLR2A	S1917	sPtsPtysPtsPKys	4	CDK2	CMGC	CDK
CCDC95	S154	ALQLPEPsPLRPKRE	4	CDK2	CMGC	CDK
B-Myb	T447	NSLtPKStPVkTLPF	4	CDK2	CMGC	CDK
eEF-2	T435	RIMGPNytPGkkEDL	4	CDK2	CMGC	CDK
PARP10	T101	QGLPPGTtPQRLEQH	4	CDK2	CMGC	CDK
C9orf40	S69	TMAEPsAsPsKRRDs	4	CDK2	CMGC	CDK
Cdc6	S74	tPHLPPCsPPKQGKK	4	CDK2	CMGC	CDK
MKL1	T573	PAPAPLGtPVkQENS	4	CDK2	CMGC	CDK
Ctip	T847	FRYIPPNtPENFWEV	4	CDK2	CMGC	CDK
Trap150	T874	EEWDPEytPKsKKYy	4	CDK2	CMGC	CDK
CC2D1A	S208	PAstPtysPAPtQPA	4	CDK2	CMGC	CDK
C/EBP-beta	T189	SSSsPPGtPSPADAK	4	CDK2	CMGC	CDK
Rb	S811	IyIsPLksPyKIsEG	4	CDK2	CMGC	CDK
Rb-like 2	T417	KENsPCVtPVSTATH	4	CDK2	CMGC	CDK
Cortactin	S405	KtQtPPVsPAPQPtE	4	CDK2	CMGC	CDK
ZNF261	T826	PPPPPPAtPRKNKAA	4	CDK2	CMGC	CDK
NOSIP	T168	SFWIPsLtPEAKATK	4	CDK2	CMGC	CDK
C17orf49	S96	GIPLPAEsPKKGPKK	4	CDK2	CMGC	CDK
BMZF-2	S509	AAAFPtAsPANKDVS	4	CDK2	CMGC	CDK
MDC1	S1068	LAPPPLLsPLLPSIK	4	CDK2	CMGC	CDK
NPAT	S779	ILSsPTKsPTKNAEL	4	CDK2	CMGC	CDK
DNMT1	S154	AkPEPsPsPRITRkS	4	CDK2	CMGC	CDK
C/EBP-beta	T188	sSssPPGtPSPADAK	4	CDK2	CMGC	CDK
POLR2A	S1882	sPtsPtysPttPKYs	4	CDK2	CMGC	CDK
E1B-AP5	S718	PPPPPsysPARNPPG	4	CDK2	CMGC	CDK
Rb	S612	MyLsPVRsPKKKGsT	4	CDK2	CMGC	CDK
NUP133	T28	AGLGPGstPRtAsRk	4	CDK2	CMGC	CDK
SF3B1	T354	GGstPVLtPGKTPIG	4	CDK2	CMGC	CDK
Rb	T373	VNVIPPHtPVRTVMN	4	CDK2	CMGC	CDK
eIF2A	T518	PtPAPQstPRNtVsQ	4	CDK2	CMGC	CDK
B-Myb	T447	NSLtPKStPVkTLPF	4	CDK2	CMGC	CDK
ZNF609	T722	FTVNPALtPAKDKKK	4	CDK2	CMGC	CDK
TNRC15	S30	sItsPPLsPALPKYK	4	CDK2	CMGC	CDK
ATF-2	T116	LDLsPLAtPIIRsKI	4	CDK2	CMGC	CDK
ZC3H18	S613	PSPSPTPsPHRPsIR	4	CDK2	CMGC	CDK
NUP153	T388	VyFkPsLtPSGEFRK	4	CDK2	CMGC	CDK
ER-alpha	S118	LHPPPQLsPFLQPHG	4	CDK2	CMGC	CDK
treacle	S583	LQAKPtssPAKGPPQ	4	CDK2	CMGC	CDK
C6orf106	S215	GNFNPFAsPQkNRQS	4	CDK2	CMGC	CDK
TANC1	S1564	SSQNPPPsPMPGRIA	4	CDK2	CMGC	CDK
C/EBP-beta	T189	SSSsPPGtPSPADAK	4	CDK3	CMGC	CDK
Rb	S811	IyIsPLksPyKIsEG	4	CDK3	CMGC	CDK
Rb	S612	MyLsPVRsPKKKGsT	4	CDK4	CMGC	CDK
Rb-like 1	S964	MMDAPPLsPFPHIKQ	4	CDK4	CMGC	CDK
FOXM1	S35	SEEEPKRsPAQQESN	4	CDK4	CMGC	CDK
FOXM1	T600	EVGGPFKtPIKETLP	4	CDK4	CMGC	CDK
Rb	S804	IyIsPLksPyKIsEG	4	CDK4	CMGC	CDK
C/EBP-alpha	S193	PPPHPHAsPAHLAAP	4	CDK4	CMGC	CDK
Rb	S780	stRPPtLsPIPHIPR	4	CDK4	CMGC	CDK
C/EBP-alpha	S193	PPPHPHAsPAHLAAP	4	CDK4	CMGC	CDK
Smad3	S208	DAGsPNLsPNPMsPA	4	CDK4	CMGC	CDK
Rb-like 2	S1035	NMDAPPLsPyPFVRt	4	CDK4	CMGC	CDK
Rb	T373	VNVIPPHtPVRTVMN	4	CDK4	CMGC	CDK
Rb	S811	IyIsPLksPyKIsEG	4	CDK4	CMGC	CDK
amphiphysin	S272	EEPSPLPsPTAsPNH	4	CDK5	CMGC	CDK
Huntingtin	S1179	LTNPPsLsPIRRKGK	4	CDK5	CMGC	CDK
PPP1R1A	S6	__MEPDNsPRKIQFT	4	CDK5	CMGC	CDK
Huntingtin	S1150	LTNPPSLsPIRRKGK	4	CDK5	CMGC	CDK
CTNND2	S300	rGssPKQsPsRLAKS	4	CDK5	CMGC	CDK
ADD2	S604	APAsPVQsPAKEAEt	4	CDK5	CMGC	CDK
DYN1	S778	GRRsPTSsPTPQRRA	4	CDK5	CMGC	CDK
CACNA1B	S2016	TQPAPNAsPMKRSIS	4	CDK5	CMGC	CDK
TPPP	S18	ANRtPPKsPGDPskD	4	CDK5	CMGC	CDK
PIK3C3	T159	DGSEPTktPGRtssT	4	CDK5	CMGC	CDK
CTNND2	S300	rGssPKQsPsRLAKS	4	CDK5	CMGC	CDK
DNMT1	S154	AkPEPsPsPRITRkS	4	CDK5	CMGC	CDK
FZR1	S40	PAssPVSsPsKHGDR	4	CDK5	CMGC	CDK
Rb	S811	IyIsPLksPyKIsEG	4	CDK5	CMGC	CDK
Myc	S62	LLPtPPLsPsRRsGL	4	CDK5	CMGC	CDK
Huntingtin	S1150	LTNPPSLsPIRRKGK	4	CDK5	CMGC	CDK
FZR1	S40	PAssPVSsPsKHGDR	4	CDK5	CMGC	CDK
PPP1R1A	S6	__MEPDNsPRKIQFT	4	CDK5	CMGC	CDK
ODFP1	S193	SPCYPCTsPCNPCNP	4	CDK5	CMGC	CDK
CDK5R2	S173	APPVPGGsPRRVIVQ	4	CDK5	CMGC	CDK
ADD2	S701	PEGsPsKsPsKKKKK	4	CDK5	CMGC	CDK
amphiphysin	S276	PLPsPTAsPNHTLAP	4	CDK5	CMGC	CDK
CACNA1B	S2016	TQPAPNAsPMKRSIS	4	CDK5	CMGC	CDK
nestin iso2	T1495	GETLPDStPLGLYLR	4	CDK5	CMGC	CDK
Doublecortin	S287	AAAGPKAsPtPQKTS	4	CDK5	CMGC	CDK
DYN1	S778	GRRsPTSsPTPQRRA	4	CDK5	CMGC	CDK
PIK3C3	T159	DGSEPTRtPGRTSST	4	CDK5	CMGC	CDK
ADD2	S617	EtKsPLVsPsKsLEE	4	CDK5	CMGC	CDK
Tau iso8	S235	VVRtPPKsPssAKsR	4	CDK5	CMGC	CDK
Rb	S612	MyLsPVRsPKKKGsT	4	CDK6	CMGC	CDK
C/EBP-alpha	S193	PPPHPHAsPAHLAAP	4	CDK6	CMGC	CDK
FOXM1	T600	EVGGPFKtPIKETLP	4	CDK6	CMGC	CDK
Rb	S804	IyIsPLksPyKIsEG	4	CDK6	CMGC	CDK
Rb	S811	IyIsPLksPyKIsEG	4	CDK6	CMGC	CDK
Rb-like 2	S1035	NMDAPPLsPyPFVRt	4	CDK6	CMGC	CDK
Rb	S780	stRPPtLsPIPHIPR	4	CDK6	CMGC	CDK
STF-1	S203	EYPEPYAsPPQPGLP	4	CDK7	CMGC	CDK
MBLR	S30	LPPPPPVsPPALTPA	4	CDK7	CMGC	CDK
STF-1	S203	EYPEPYAsPPQQPGP	4	CDK7	CMGC	CDK
AR	S515	VSRVPYPsPTCVkSE	4	CDK7	CMGC	CDK
ER-alpha	S118	LHPPPQLsPFLQPHG	4	CDK7	CMGC	CDK
POLR2A	S1616	TPQSPSYsPtsPsYS	4	CDK7	CMGC	CDK
Smad3	S208	DAGsPNLsPNPMsPA	4	CDK8	CMGC	CDK
POLR2A	S1616	TPQSPSYsPTsPSYS	4	CDK9	CMGC	CDK
Smad3	S208	DAGsPNLsPNPMsPA	4	CDK9	CMGC	CDK
Rb	S811	IyIsPLksPyKIsEG	4	CDK9	CMGC	CDK
POLR2A	S1616	TPQSPSYsPtsPsYS	4	CDK9	CMGC	CDK
NFAT4	S211	tLGsPLtsPGGsPGG	4	CK1A	CK1	CK1
NFAT4	S215	PLtsPGGsPGGCPGE	4	CK1A	CK1	CK1
ZBED3	S111	MPCPPPPsPtMAAEG	4	CK1E	CK1	CK1
Jun	S243	PGEtPPLsPIDMEsQ	4	CK2A1	Other	CK2
Rb	S612	MyLsPVRsPKKKGsT	4	Chk1	CAMK	CAMKL
Rb	S612	MyLsPVRsPKKKGsT	4	Chk2	CAMK	RAD53
POLR2A	S1616	TPQSPSYsPtsPsYS	4	DNAPK	ATYPICAL	PIKK
RCAN1	T247	QTRRPEYtPIHLS__	4	DYRK1A	CMGC	DYRK
RCAN1	S167	FLIsPPAsPPVGWKQ	4	DYRK1A	CMGC	DYRK
amphiphysin	T310	VPPLPKVtPtKELQQ	4	DYRK1A	CMGC	DYRK
SF2	S238	SRGsPRYsPRHSRSR	4	DYRK1A	CMGC	DYRK
SIAH2	T26	PPPQPQHtPsPAAPP	4	DYRK2	CMGC	DYRK
NELF	S180	AKLVPGPsPRAFGLE	4	ERK1	CMGC	MAPK
Abi-1	S267	PIAVPtPsPPTIGPE	4	ERK1	CMGC	MAPK
CdGAP	T776	tPAPPPPtPLEEEPE	4	ERK1	CMGC	MAPK
Tau iso8	T175	AtRIPAktPPAPktP	4	ERK1	CMGC	MAPK
AR	S515	VSRVPYPsPTCVkSE	4	ERK1	CMGC	MAPK
ER-alpha	S118	LHPPPQLsPFLQPHG	4	ERK1	CMGC	MAPK
CDCA5	S209	DMTLPGIsPPPEKQK	4	ERK1	CMGC	MAPK
Fos	T325	TELEPLCtPVVTCtP	4	ERK1	CMGC	MAPK
WAVE2	S351	PGtPPPPsPPSFPPH	4	ERK1	CMGC	MAPK
ELK1	T337	GGQGPERtPGSGTSS	4	ERK1	CMGC	MAPK
MSK1	S360	TEMDPTYsPAALPQS	4	ERK1	CMGC	MAPK
SYN1	S62	stAAPVAsPAAPsPG	4	ERK1	CMGC	MAPK
Bim	S65	GPLAPPAsPGPFATR	4	ERK1	CMGC	MAPK
Bcl-2	T56	FSSQPGHtPHPAASR	4	ERK1	CMGC	MAPK
NUP50	S315	TQSKPVSsPFPTKPL	4	ERK1	CMGC	MAPK
Bim	S55	GDRCPHGsPQGPLAP	4	ERK1	CMGC	MAPK
STF-1	S203	EYPEPYAsPPQQPGP	4	ERK1	CMGC	MAPK
Jun	S246	PGETPPLsPIDMESQ	4	ERK1	CMGC	MAPK
Ets-1	T38	CADVPLLtPSsKEMM	4	ERK1	CMGC	MAPK
PKCA	T638	TRGQPVLtPPDQLVI	4	ERK1	CMGC	MAPK
JunB	S256	RDAtPPVsPINMEDQ	4	ERK1	CMGC	MAPK
SYN1	S62	stAAPVAsPAAPsPG	4	ERK1	CMGC	MAPK
Bcl-2	T74	ARtsPLQtPAAPGAA	4	ERK1	CMGC	MAPK
SYN1	S549	PAARPPAsPsPQRQA	4	ERK1	CMGC	MAPK
CDCA5	S79	AVQsPRRsPRIsFFL	4	ERK1	CMGC	MAPK
Bcl-2	S87	AAAGPALsPVPPVVH	4	ERK1	CMGC	MAPK
SREBP-1	S117	YPSMPAFsPGPGIkE	4	ERK1	CMGC	MAPK
C/EBP-beta	T235	SSSsPPGtPSPADAK	4	ERK1	CMGC	MAPK
Lck	S59	EGSNPPAsPLQDNLV	4	ERK1	CMGC	MAPK
MAZ	T72	AAPAPPPtPQAPAAE	4	ERK1	CMGC	MAPK
PR	S294	APMAPGRsPLATTVM	4	ERK1	CMGC	MAPK
PML iso4	T28	PTMPPPEtPSEGRQP	4	ERK1	CMGC	MAPK
C/EBP-beta	T188	sSssPPGtPSPADAK	4	ERK1	CMGC	MAPK
MKL1	S454	TGStPPVsPTPsERS	4	ERK1	CMGC	MAPK
Cortactin	S405	KtQtPPVsPAPQPtE	4	ERK1	CMGC	MAPK
JunB	S256	RDAtPPVsPINMEDQ	4	ERK1	CMGC	MAPK
Tau iso8	S235	VVRtPPKsPssAKsR	4	ERK1	CMGC	MAPK
RCAN1	S112	FLIsPPAsPPVGWKQ	4	ERK1	CMGC	MAPK
PML iso4	S40	RQPsPsPsPTERAPA	4	ERK1	CMGC	MAPK
GATA1	S178	PFFSPTGsPLSSAAY	4	ERK1	CMGC	MAPK
PR	S294	SPIAPGRsPLATTVV	4	ERK1	CMGC	MAPK
MSK1	T581	PDNQPLKtPCFTLHY	4	ERK1	CMGC	MAPK
EPS8	T628	sAPsPPPtPAPVPVP	4	ERK1	CMGC	MAPK
PML iso4	S38	EGRQPsPsPsPTERA	4	ERK1	CMGC	MAPK
MAGE-A11	S174	EsPsPPQsPQEESFs	4	ERK1	CMGC	MAPK
C/EBP-beta	T188	sSssPPGtPSPADAK	4	ERK1	CMGC	MAPK
Bim	S69	GPLAPPAsPGPFATR	4	ERK1	CMGC	MAPK
Tau iso8	T50	LkEsPLQtPtEDGsE	4	ERK1	CMGC	MAPK
Myc	S62	LLPtPPLsPsRRsGL	4	ERK1	CMGC	MAPK
DAT	T53	TLINPPQtPVEAQER	4	ERK1	CMGC	MAPK
PR	S294	SPIAPGRsPLATTVV	4	ERK1	CMGC	MAPK
HSL	S900	GNSEPSDsPEMSQSM	4	ERK1	CMGC	MAPK
CdGAP	T769	RNLsPPLtPAPPPPt	4	ERK1	CMGC	MAPK
ER-beta	S105	LYAEPQKsPWCEARS	4	ERK1	CMGC	MAPK
NUP153	T388	VyFkPsLtPSGEFRK	4	ERK1	CMGC	MAPK
Ets-2	T72	SCELPLLtPCSKAVM	4	ERK1	CMGC	MAPK
Kv4.2	T607	IPtPPVTtPEGDDRP	4	ERK1	CMGC	MAPK
PSD-93	S323	KTSLPPIsPGRYsPI	4	ERK1	CMGC	MAPK
HSF1	S307	EPPsPPQsPRVEEAs	4	ERK1	CMGC	MAPK
NUP153	S338	IVssPLNsPLDRsGI	4	ERK1	CMGC	MAPK
GATA4	S105	AYTPPPVsPRFSFPG	4	ERK1	CMGC	MAPK
STIM1	S608	PSVPPGGsPLLDSSH	4	ERK1	CMGC	MAPK
MED1	T1457	HSKSPAYtPQNLDsE	4	ERK1	CMGC	MAPK
p90RSK	S363	TSRtPRDsPGIPPSA	4	ERK1	CMGC	MAPK
Bim	S65	GPLAPPAsPGPFATR	4	ERK1	CMGC	MAPK
HDAC6	S1035	DHQtPPTsPVQGTTP	4	ERK1	CMGC	MAPK
NELF	S180	AKLVPGPsPRAFGLE	4	ERK1	CMGC	MAPK
SYN1	S549	PAARPPAsPsPQRQA	4	ERK1	CMGC	MAPK
PML iso4	S38	EGRQPsPsPsPTERA	4	ERK2	CMGC	MAPK
FOXO1A	T557	NRLtPVKtPLQVPLS	4	ERK2	CMGC	MAPK
Bcl-2	T56	FSSQPGHtPHPAASR	4	ERK2	CMGC	MAPK
DCP1A	S339	LPLsPVLsPTLPAEA	4	ERK2	CMGC	MAPK
PSD-93	S323	KTSLPPIsPGRySPI	4	ERK2	CMGC	MAPK
PSD-93	S323	KTSLPPIsPGRYsPI	4	ERK2	CMGC	MAPK
Jun	S246	PGEtPPLsPIDMESQ	4	ERK2	CMGC	MAPK
RAPH1 iso4	S611	TSLMPPLsPQTKIIT	4	ERK2	CMGC	MAPK
PR	S294	SPIAPGRsPLATTVV	4	ERK2	CMGC	MAPK
p300	S2312	RsPQPVPsPRPQsQP	4	ERK2	CMGC	MAPK
STF-1	S203	EYPEPYAsPPQQPGP	4	ERK2	CMGC	MAPK
Kv4.2	T607	IPtPPVttPEGDDRP	4	ERK2	CMGC	MAPK
TNF-R1	S273	PAPsPAFsPTSGFNP	4	ERK2	CMGC	MAPK
WAVE2	S308	PPAPPLGsPPGPKPG	4	ERK2	CMGC	MAPK
NR4A2	T185	FKQsPPGtPVSSCQM	4	ERK2	CMGC	MAPK
NUP50	S315	TQSKPVSsPFPTKPL	4	ERK2	CMGC	MAPK
Bcl-2	T74	ARtsPLQtPAAPGAA	4	ERK2	CMGC	MAPK
Fos	T325	TELEPLCtPVVTCtP	4	ERK2	CMGC	MAPK
TPPP	S18	ANRtPPKsPGDPskD	4	ERK2	CMGC	MAPK
MSK1	T581	PDNQPLKtPCFTLHY	4	ERK2	CMGC	MAPK
Nogo	T156	EPAAPPStPAAPKRR	4	ERK2	CMGC	MAPK
PHLDB1	S463	MRELPPLsPSLSRRA	4	ERK2	CMGC	MAPK
CK2A1	S362	ISSVPtPsPLGPLAG	4	ERK2	CMGC	MAPK
AR	S515	VSRVPYPsPTCVkSE	4	ERK2	CMGC	MAPK
SYN1	S62	stAAPVAsPAAPsPG	4	ERK2	CMGC	MAPK
MSK1	T645	PDNQPLKtPCFTLHY	4	ERK2	CMGC	MAPK
RCAN1	S112	FLIsPPAsPPVGWKQ	4	ERK2	CMGC	MAPK
p300	S2315	RsPQPVPsPRPQsQP	4	ERK2	CMGC	MAPK
Myc	S62	LLPtPPLsPsRRsGL	4	ERK2	CMGC	MAPK
JunB	S256	RDAtPPVsPINMEDQ	4	ERK2	CMGC	MAPK
SSBP3	T360	GIsNPPGtPRDDGEL	4	ERK2	CMGC	MAPK
Bcl-2	S87	AAAGPALsPVPPVVH	4	ERK2	CMGC	MAPK
SYN1	S549	PAARPPAsPsPQRQA	4	ERK2	CMGC	MAPK
CENPE	S2639	QDPVPKEsPKSCFFD	4	ERK2	CMGC	MAPK
RAPH1 iso4	T879	SQFPPPPtPPPVDSQ	4	ERK2	CMGC	MAPK
STF-1	S203	EYPEPYAsPPQQPGP	4	ERK2	CMGC	MAPK
CDCA5	S209	DMTLPGIsPPPEKQK	4	ERK2	CMGC	MAPK
Myc	S62	LLPtPPLsPsRRsGL	4	ERK2	CMGC	MAPK
GATA4	S105	AYTPPPVsPRFSFPG	4	ERK2	CMGC	MAPK
DDHD1	S730	TIPSPVTsPVLSRRH	4	ERK2	CMGC	MAPK
MSK1	S360	TEMDPTYsPAALPQS	4	ERK2	CMGC	MAPK
Tau iso8	T175	AtRIPAktPPAPktP	4	ERK2	CMGC	MAPK
Kv4.2	T607	IPtPPVTtPEGDDRP	4	ERK2	CMGC	MAPK
Fos	T325	TELEPLCtPVVTCtP	4	ERK2	CMGC	MAPK
p300	T1960	QHQMPPMtPMAPMGM	4	ERK2	CMGC	MAPK
Bim	S55	GDRCPHGsPQGPLAP	4	ERK2	CMGC	MAPK
DNCI2	S81	PIVPPPMsPssKsVs	4	ERK2	CMGC	MAPK
AHNAK	S4890	KAEAPLPsPKLEGEI	4	ERK2	CMGC	MAPK
MED1	T1457	HSKSPAYtPQNLDsE	4	ERK2	CMGC	MAPK
TNF-R1	S273	PAPsPAFsPTSGFNP	4	ERK2	CMGC	MAPK
SRC-1	S395	PsVNPsIsPAHGVAR	4	ERK2	CMGC	MAPK
Cdc42EP1	S113	SPAPPPIsPIIKNAI	4	ERK2	CMGC	MAPK
Bim	S65	GPLAPPAsPGPFATR	4	ERK2	CMGC	MAPK
KSR	T274	AKLKPPRtPPPPsRK	4	ERK2	CMGC	MAPK
Lck	S59	EGSNPPAsPLQDNLV	4	ERK2	CMGC	MAPK
BAT2	T609	EEVPPPttPPAPKME	4	ERK2	CMGC	MAPK
NUP153	S338	IVssPLNsPLDRsGI	4	ERK2	CMGC	MAPK
ER-beta	S105	LYAEPQKsPWCEARS	4	ERK2	CMGC	MAPK
WIZ	S1016	GLTHPsSsPLLKKAP	4	ERK2	CMGC	MAPK
Tau iso8	S235	VVRtPPKsPssAKsR	4	ERK2	CMGC	MAPK
FOXO1A	S284	GQEGPGDsPGSQFSK	4	ERK2	CMGC	MAPK
Smad3	S208	DAGsPNLsPNPMsPA	4	ERK2	CMGC	MAPK
C/EBP-beta	T188	sSssPPGtPSPADAK	4	ERK2	CMGC	MAPK
FAM65A	T351	YsQsPPDtPSLREQA	4	ERK2	CMGC	MAPK
Ets-2	T72	SCELPLLtPCSKAVM	4	ERK2	CMGC	MAPK
DCP1A	S339	LPLsPVLsPTLPAEA	4	ERK2	CMGC	MAPK
PKCA	T638	TRGQPVLtPPDQLVI	4	ERK2	CMGC	MAPK
PR	S294	APMAPGRsPLATTVM	4	ERK2	CMGC	MAPK
ER-beta	S105	LYAEPQKsPWCEARS	4	ERK2	CMGC	MAPK
GLI2	T885	ATGGPPPtPLPGLDR	4	ERK2	CMGC	MAPK
Tau iso8	T50	LkEsPLQtPtEDGsE	4	ERK2	CMGC	MAPK
GATA4	S105	AYTPPPVsPRFSFPG	4	ERK2	CMGC	MAPK
ER-alpha	S118	LHPPPQLsPFLQPHG	4	ERK2	CMGC	MAPK
PHF2	S651	KALRPPssPGVFGAL	4	ERK2	CMGC	MAPK
PHLDB1	S445	RTLQPPEsPRLGRRG	4	ERK2	CMGC	MAPK
Jun	S246	PGETPPLsPIDMESQ	4	ERK2	CMGC	MAPK
DNAJC30	T137	PPRPPPYtPRAPGGS	4	ERK2	CMGC	MAPK
NHE1	S785	FtPAPsDsPssQRIQ	4	ERK2	CMGC	MAPK
Cortactin	S405	KtQtPPVsPAPQPtE	4	ERK2	CMGC	MAPK
GATA4	S105	AYTPPPVsPRFSFPG	4	ERK2	CMGC	MAPK
TNRC15	S30	SItsPPLsPALPKYK	4	ERK2	CMGC	MAPK
PDX1	S66	QGsPPDIsPYEVPPL	4	ERK2	CMGC	MAPK
DAZAP1	T315	GVPPPPAtPGAAPLA	4	ERK2	CMGC	MAPK
MAST1	S1260	KSAEPPRsPLLKRVQ	4	ERK2	CMGC	MAPK
TANC1	S1561	SSQNPPPsPMPGRVS	4	ERK2	CMGC	MAPK
Bim	S65	GPLAPPAsPGPFATR	4	ERK2	CMGC	MAPK
DOCK1	T1772	QQtPPPVtPRAKLSF	4	ERK2	CMGC	MAPK
PRDX6	T177	TASNPVAtPVDWKKG	4	ERK2	CMGC	MAPK
Sam68	T71	PPLLPPStPGPDATV	4	ERK2	CMGC	MAPK
MAST2	S1337	KSAEPPRsPLLKRVQ	4	ERK2	CMGC	MAPK
Bim	S69	GPLAPPAsPGPFATR	4	ERK2	CMGC	MAPK
OGA	T709	FFQPPPLtPTSKVYT	4	ERK2	CMGC	MAPK
C/EBP-beta	T235	SSSsPPGtPSPADAK	4	ERK2	CMGC	MAPK
CEP170	T562	EERKPLStPGFHNsE	4	ERK2	CMGC	MAPK
KSR	T260	sFItPPttPQLRRHA	4	ERK2	CMGC	MAPK
E2A iso2	S359	sPStPVGsPQGLAGT	4	ERK2	CMGC	MAPK
Abi-1	S267	PIAVPtPsPPTIGPE	4	ERK2	CMGC	MAPK
MAST4	S1436	KSAEPPRsPLLKRVQ	4	ERK2	CMGC	MAPK
p90RSK	S363	TSRtPRDsPGIPPSA	4	ERK2	CMGC	MAPK
Ets-1	T38	CADVPLLtPSSKEMM	4	ERK2	CMGC	MAPK
MKL1	S454	TGStPPVsPTPsERS	4	ERK2	CMGC	MAPK
TNF-R1	S269	KPLtPAPsPAFsPTS	4	ERK2	CMGC	MAPK
C/EBP-beta	T188	sSssPPGtPSPADAK	4	ERK2	CMGC	MAPK
TNKS1BP1	T131	KEDLPPLtPPARCAA	4	ERK2	CMGC	MAPK
PR	S294	SPIAPGRsPLATTVV	4	ERK2	CMGC	MAPK
NUP153	T388	VyFkPsLtPSGEFRK	4	ERK2	CMGC	MAPK
SREBP-1	S117	YPSMPAFsPGPGIkE	4	ERK2	CMGC	MAPK
MSK1	T764	LssNPLMtPDILGSS	4	ERK2	CMGC	MAPK
Sam68	T71	PPLLPPStPGPDATV	4	ERK2	CMGC	MAPK
PDXDC1	T691	tGVtPPPtPLGTRSK	4	ERK2	CMGC	MAPK
RIMS1	S447	ARVsPPEsPRARAAA	4	ERK2	CMGC	MAPK
CDCA5	S79	AVQsPRRsPRIsFFL	4	ERK2	CMGC	MAPK
STIM1	S608	PSVPPGGsPLLDSSH	4	ERK2	CMGC	MAPK
PML iso4	S40	RQPsPsPsPTERAPA	4	ERK2	CMGC	MAPK
TNF-R1	S269	KPLtPAPsPAFsPTS	4	ERK2	CMGC	MAPK
PML iso4	T28	PTMPPPEtPSEGRQP	4	ERK2	CMGC	MAPK
MEF2A	T312	QATQPLAtPVVSVTt	4	ERK5	CMGC	MAPK
SGK1	S78	ANPsPPPsPSQQINL	4	ERK5	CMGC	MAPK
Ets-1	T38	CADVPLLtPSSKEMM	4	ERK5	CMGC	MAPK
ERK7	T381	DPQLPsRtPVQGPRP	4	ERK7	CMGC	MAPK
C/EBP-alpha	T226	GHPtPPPtPVPsPHA	4	GSK3A	CMGC	GSK
Tau iso8	S235	VVRtPPKsPssAKsR	4	GSK3A	CMGC	GSK
Tau iso5	S235	VVRtPPKsPSSAKSR	4	GSK3A	CMGC	GSK
Bcl-3	S402	LSASPSSsPSQsPPR	4	GSK3A	CMGC	GSK
Tau iso6	S177	VVRtPPKsPSSAKSR	4	GSK3A	CMGC	GSK
CdGAP	T776	tPAPPPPtPLEEEPE	4	GSK3A	CMGC	GSK
NFM	S507	VEKsPVKsPEAKEEE	4	GSK3A	CMGC	GSK
Bcl-3	S406	PSSsPSQsPPRDPPG	4	GSK3A	CMGC	GSK
ER-alpha	S118	LHPPPQLsPFLQPHG	4	GSK3B	CMGC	GSK
gephyrin	S270	LsttPsEsPRAQATs	4	GSK3B	CMGC	GSK
Tau iso8	T175	AtRIPAktPPAPktP	4	GSK3B	CMGC	GSK
CABYR	S155	KTTtPPSsPPPTAVS	4	GSK3B	CMGC	GSK
myocardin	S632	TFLsPQCsPQHsPLG	4	GSK3B	CMGC	GSK
CdGAP	T776	tPAPPPPtPLEEEPE	4	GSK3B	CMGC	GSK
ZBED3	S111	MPCPPPPsPtMAAEG	4	GSK3B	CMGC	GSK
Tau iso8	S235	VVRtPPKsPssAKsR	4	GSK3B	CMGC	GSK
ZAP	S266	EFLsPVVsPLGsGPP	4	GSK3B	CMGC	GSK
NFkB-p100	S707	EPLCPLPsPPTsDsD	4	GSK3B	CMGC	GSK
TNKS	T982	SLIsPAStPSCLsAA	4	GSK3B	CMGC	GSK
gephyrin	S270	LsttPsEsPRAQATs	4	GSK3B	CMGC	GSK
PDX1	S66	QGsPPDIsPYEVPPL	4	GSK3B	CMGC	GSK
Jun	S243	PGEtPPLsPIDMEsQ	4	GSK3B	CMGC	GSK
BORA	S274	TSPsPISsPTFsPIE	4	GSK3B	CMGC	GSK
C/EBP-beta	T188	sSssPPGtPSPADAK	4	GSK3B	CMGC	GSK
Tau iso8	T50	LkEsPLQtPtEDGsE	4	GSK3B	CMGC	GSK
Jun	T239	VPEMPGEtPPLsPID	4	GSK3B	CMGC	GSK
RCAN1	S112	FLIsPPAsPPVGWKQ	4	GSK3B	CMGC	GSK
BORA	S278	PISsPTFsPIEFQIG	4	GSK3B	CMGC	GSK
myocardin	S462	TSSsPPIsPASsDLS	4	GSK3B	CMGC	GSK
C/EBP-beta	T189	SSSsPPGtPSPADAK	4	GSK3B	CMGC	GSK
L-Myc	S42	LVPsPPtsPPWGLGP	4	GSK3B	CMGC	GSK
LRP6	S1490	AILNPPPsPAtERsH	4	GSK3B	CMGC	GSK
Jun	T242	VPEMPGEtPPLsPID	4	GSK3B	CMGC	GSK
Jun	S246	PGEtPPLsPIDMESQ	4	GSK3B	CMGC	GSK
SPAG5	T937	ADEEPEStPVPLLGS	4	GSK3B	CMGC	GSK
myocardin	S636	PQCsPQHsPLGGLKS	4	GSK3B	CMGC	GSK
Daxx	S669	TSVQPMPsPPLASVA	4	HIPK1	CMGC	DYRK
HMGA1	S36	PRkQPPVsPGtALVG	4	HIPK2	CMGC	DYRK
PML	S8	MEPAPARsPRPQQDP	4	HIPK2	CMGC	DYRK
ZBTB4	T795	AAERPGGtPtPVIAY	4	HIPK2	CMGC	DYRK
PML	S38	EGRQPsPsPsPTERA	4	HIPK2	CMGC	DYRK
PIAS1	S90	SPMPPTLsPSTIPQL	4	IKKA	Other	IKK
FOXA2	S111	PHLsPSLsPLGGQAA	4	IKKA	Other	IKK
FOXA2	S107	AGMGPHLsPSLsPLG	4	IKKA	Other	IKK
ER-alpha	S118	LHPPPQLsPFLQPHG	4	IKKA	Other	IKK
NFAT1	S223	PRtsPIMsPRTSLAE	4	JNK1	CMGC	MAPK
ITCH	T222	PSRPPPPtPRRPASV	4	JNK1	CMGC	MAPK
NFAT3	S217	GLGsPLPsPRAsPRP	4	JNK1	CMGC	MAPK
SRC-3	T24	KRKLPCDtPGQGLTC	4	JNK1	CMGC	MAPK
MafB	T62	VSSTPLstPCssVPs	4	JNK1	CMGC	MAPK
FOXO4	T455	ALGtPVLtPPtEAAS	4	JNK1	CMGC	MAPK
Bim	S65	GPLAPPAsPGPFATR	4	JNK1	CMGC	MAPK
NFAT3	S217	GLGsPLPsPRAsPRP	4	JNK1	CMGC	MAPK
4E-T	S301	DAVLPEQsPGDFDFN	4	JNK1	CMGC	MAPK
Bim	S65	GPLAPPAsPGPFATR	4	JNK1	CMGC	MAPK
Bim	S65	GPLAPPAsPGPFATR	4	JNK1	CMGC	MAPK
IRF3	S173	PCPQPLRsPsLDNPt	4	JNK1	CMGC	MAPK
Bim	S55	GDRCPHGsPQGPLAP	4	JNK1	CMGC	MAPK
Bcl-2	S87	AAAGPALsPVPPVVH	4	JNK1	CMGC	MAPK
APLP2	T736	VEVDPMLtPEERHLN	4	JNK1	CMGC	MAPK
Myc	S62	LLPtPPLsPsRRsGL	4	JNK1	CMGC	MAPK
NFAT1	T332	WKtsPDPtPVSTAPS	4	JNK1	CMGC	MAPK
Doublecortin iso2	T331	SKQsPIStPTsPGSL	4	JNK1	CMGC	MAPK
NFAT1	S219	AHYsPRtsPIMsPRT	4	JNK1	CMGC	MAPK
DUSP8	S515	GWVPPLDsPGtPsPD	4	JNK1	CMGC	MAPK
FOXO4	T455	ALGtPVLtPPtEAAS	4	JNK2	CMGC	MAPK
Ets-2	T72	SCELPLLtPCSKAVM	4	JNK2	CMGC	MAPK
NFAT3	S217	GLGsPLPsPRAsPRP	4	JNK2	CMGC	MAPK
PDX1	S66	QGsPPDIsPYEVPPL	4	JNK2	CMGC	MAPK
NFAT3	S217	GLGsPLPsPRAsPRP	4	JNK2	CMGC	MAPK
Doublecortin iso2	T331	SKQsPIStPTsPGSL	4	JNK2	CMGC	MAPK
Myc	S62	LLPtPPLsPsRRsGL	4	JNK2	CMGC	MAPK
Doublecortin iso2	T331	SKQsPIStPTsPGSL	4	JNK2	CMGC	MAPK
APLP2	T736	VEVDPMLtPEERHLN	4	JNK2	CMGC	MAPK
Bim	S65	GPLAPPAsPGPFATR	4	JNK2	CMGC	MAPK
Bim	S65	GPLAPPAsPGPFATR	4	JNK2	CMGC	MAPK
Bcl-2	T74	ARtsPLQtPAAPGAA	4	JNK3	CMGC	MAPK
Bcl-2	S87	AAAGPALsPVPPVVH	4	JNK3	CMGC	MAPK
Myc	S62	LLPtPPLsPsRRsGL	4	JNK3	CMGC	MAPK
Bcl-2	T56	FSSQPGHtPHPAASR	4	JNK3	CMGC	MAPK
Bim	S65	GPLAPPAsPGPFATR	4	JNK3	CMGC	MAPK
Bim	S65	GPLAPPAsPGPFATR	4	JNK3	CMGC	MAPK
APLP2	T736	VEVDPMLtPEERHLN	4	JNK3	CMGC	MAPK
ARHGEF2 iso2	S959	SRLSPPHsPRDFTRM	4	MARK2	CAMK	CAMKL
RCAN1	S167	FLIsPPAsPPVGWKQ	4	MEKK3	STE	STE11
E2A	S359	sPstPVGsPQGLAGt	4	MLK2	TKL	MLK
MSK1	T645	PDNQPLKtPCFTLHY	4	P38A	CMGC	MAPK
MSK1	T581	PDNQPLKtPCFTLHY	4	P38A	CMGC	MAPK
MEF2A	T312	QATQPLAtPVVSVTt	4	P38A	CMGC	MAPK
MSK1	T764	LssNPLMtPDILGSS	4	P38A	CMGC	MAPK
PDX1	S66	QGsPPDIsPYEVPPL	4	P38A	CMGC	MAPK
MSK1	S360	TEMDPTYsPAALPQS	4	P38A	CMGC	MAPK
FOXO1A	S284	GQEGPGDsPGSQFSK	4	P38A	CMGC	MAPK
Bim	S65	GPLAPPAsPGPFATR	4	P38A	CMGC	MAPK
Bcl-2	T56	FSSQPGHtPHPAASR	4	P38A	CMGC	MAPK
PGC-1 alpha	T299	AGLtPPTtPPHKANQ	4	P38A	CMGC	MAPK
Bcl-2	S87	AAAGPALsPVPPVVH	4	P38A	CMGC	MAPK
FOXO1A	T557	NRLtPVKtPLQVPLS	4	P38A	CMGC	MAPK
p57Kip2 iso2	T143	ADATPPAtPAPASDL	4	P38A	CMGC	MAPK
Tel	S22	IsytPPEsPVPsyAs	4	P38A	CMGC	MAPK
Mnk1	T250	NSCTPITtPELTtPC	4	P38A	CMGC	MAPK
SP7	S77	GLLsPAGsPPAPASG	4	P38A	CMGC	MAPK
ER-alpha	S118	LHPPPQLsPFLQPHG	4	P38A	CMGC	MAPK
Mnk1 iso2	T209	NSCTPITtPELTtPC	4	P38A	CMGC	MAPK
PIP4K2B	S326	SYGtPPDsPGNLLSF	4	P38A	CMGC	MAPK
Bim	S65	GPLAPPAsPGPFATR	4	P38A	CMGC	MAPK
SIAH2	T24	KQPPPPQtPHAPsPA	4	P38A	CMGC	MAPK
MafA	T57	LSSTPLStPCSSVPS	4	P38D	CMGC	MAPK
SNTA1	S193	GWDsPPAsPLQRQPs	4	P38G	CMGC	MAPK
HTRA2	S142	VPSPPPAsPRSQYNF	4	P38G	CMGC	MAPK
Cortactin	S405	KtQtPPVsPAPQPtE	4	PAK1	STE	STE20
SYN1	S551	PATRPPAsPsPQRQA	4	PAK1	STE	STE20
SYN1	S551	PATRPPAsPsPQRQA	4	PAK2	STE	STE20
SYN1	S551	PATRPPAsPsPQRQA	4	PAK3	STE	STE20
RSK2	S369	TAKtPKDsPGIPPsA	4	PDK1	ATYPICAL	PDHK
p90RSK	S381	TSRTPKDsPGIPPSA	4	PDK1	AGC	PKB
SHIP	S972	PPsQPPLsPKKFsSS	4	PKACA	AGC	PKA
Tau iso5	S235	VVRtPPKsPSSAKSR	4	PKACA	AGC	PKA
CUTL1	S1270	YQQKPYPsPKTIEDL	4	PKACA	AGC	PKA
Rb	S780	stRPPtLsPIPHIPR	4	PKACA	AGC	PKA
Tau iso8	S235	VVRtPPKsPssAKsR	4	PKCA	AGC	PKC
Tau iso5	S235	VVRtPPKsPSSAKSR	4	PKCA	AGC	PKC
CD34	S343	yssGPGAsPETQGkA	4	PKCA	AGC	PKC
Tau iso6	S177	VVRtPPKsPSSAKSR	4	PKCA	AGC	PKC
DYN1	S778	GRRsPtssPtPQRRA	4	PKCA	AGC	PKC
IRF3	S173	PCPQPLRsPsLDNPt	4	TBK1	Other	IKK
TSKS	S281	GCSGPPGsPEEPPRQ	4	TSSK2	CAMK	TSSK
DENND2B	S42	PVLYPPRsPIYPLsD	4	mTOR	ATYPICAL	PIKK
Myc	S62	LLPtPPLsPsRRsGL	4	mTOR	ATYPICAL	PIKK
Grb10	T155	PGsPPVLtPGSLPPS	4	mTOR	ATYPICAL	PIKK
TOPORS	S1016	EPSRPVPsPRTSLSS	4	mTOR	ATYPICAL	PIKK
N-Myc	S62	LLPtPPLsPsRGFAE	4	mTOR	ATYPICAL	PIKK
Jun	S246	PGEtPPLsPIDMESQ	4	mTOR	ATYPICAL	PIKK
PRAS40	S212	EENGPPssPDLDRIA	4	mTOR	ATYPICAL	PIKK
TAF140	S229	QKtPPVLsPVRVQDR	4	mTOR	ATYPICAL	PIKK
p70S6K	S394	TRQtPVDsPDDSTLS	4	mTOR	ATYPICAL	PIKK
PATL1	T194	VRAVPIGtPPKQMAV	4	mTOR	ATYPICAL	PIKK
IRS2	S616	CPSFPASsPKVAYNP	4	mTOR	ATYPICAL	PIKK
DLG5	S1209	HRVLPCGsPPVPRDA	4	mTOR	ATYPICAL	PIKK
BAG3	S289	RsstPLHsPsPIRVH	4	mTOR	ATYPICAL	PIKK
Jun	T242	VPEMPGEtPPLsPID	4	mTOR	ATYPICAL	PIKK
p70S6K	S394	TRQtPVDsPDDSTLS	4	mTOR	ATYPICAL	PIKK
Tau iso8	S214	GsRsRtPsLPtPPtR	5	AMPKA1	CAMK	CAMKL
FOXO3A	S399	DNItLPPsQPSPTGG	5	AMPKA2	CAMK	CAMKL
Nur77	S351	GRRGRLPsKPKQPPD	5	Akt1	AGC	AKT
Nur77	S350	GRRGRLPsKPKQPPD	5	Akt1	AGC	AKT
Nur77	S351	GRRGRLPsKPKQPPD	5	Akt1	AGC	AKT
AurA	S104	KsKQPLPsAPENNPE	5	AurA	Other	AUR
Cdc20	S72	SkVQttPskPGGDRy	5	Bub1	Other	BUB
CaMK4	S8	MLKVTVPsCPssPCs	5	CAMKK2	Other	CAMKK
CaMK4	S11	VTVPsCPssPCsSVT	5	CAMKK2	Other	CAMKK
TOP1	S394	SKDAKVPsPPPGHkW	5	CDK1	CMGC	CDK
FANCG	S387	PRFsPPPsPPGPCMP	5	CDK1	CMGC	CDK
RARA	S77	EIVPSPPsPPPLPRI	5	CDK1	CMGC	CDK
AML1 iso8	S276	DTRQIQPsPPWSYDQ	5	CDK1	CMGC	CDK
AML1 iso8	S276	DTRQIQPsPPWSYDQ	5	CDK2	CMGC	CDK
ADD1	S613	AVPHPPPstPIKLEE	5	CDK2	CMGC	CDK
MAP2 iso2	S136	ETVNLPPsPPPSPAS	5	CDK2	CMGC	CDK
AMOT	S847	TPsPVPPstPLLsAH	5	CDK2	CMGC	CDK
NIPA	S394	tPGLEVPssPLRKAK	5	CDK2	CMGC	CDK
MAP2 iso3	S136	ETVNLPPsPPPSPAS	5	CDK2	CMGC	CDK
RPS3	T220	PkDEILPttPIsEQk	5	CDK2	CMGC	CDK
ZC3H18	S795	GKSSQQPstPQQAPP	5	CDK2	CMGC	CDK
SDS3	S236	PKRPAsPssPEHLPA	5	CDK2	CMGC	CDK
Skip	S224	KIPRGPPsPPAPVMH	5	CDK2	CMGC	CDK
POLR2A	T1884	tsPtysPttPKYsPt	5	CDK2	CMGC	CDK
PHF6	S154	NEHELEPssPKSKKK	5	CDK2	CMGC	CDK
MCM4	T53	GELQPMPtsPGVDLQ	5	CDK2	CMGC	CDK
PYCR2	S303	TVSTLtPssPGkLLT	5	CDK2	CMGC	CDK
MAP2	S136	ETVNLPPsPPPSPAS	5	CDK2	CMGC	CDK
UBXN1	S199	PEPGPVPssPsQEPP	5	CDK2	CMGC	CDK
ANKRD17	S2044	HYPVssPssPsPPAQ	5	CDK2	CMGC	CDK
WAVE1	S397	APPLVQPsPPVARAA	5	CDK5	CMGC	CDK
MAP2 iso3	S136	ETVNLPPsPPPSPAS	5	CDK5	CMGC	CDK
MAP2 iso2	S136	ETVNLPPsPPPSPAS	5	CDK5	CMGC	CDK
Tau iso8	T217	sRtPsLPtPPtREPK	5	CDK5	CMGC	CDK
MAP2	S136	ETVNLPPsPPPSPAS	5	CDK5	CMGC	CDK
Tau iso8	S214	GsRsRtPsLPtPPtR	5	CDK5	CMGC	CDK
AML1 iso8	S276	DTRQIQPsPPWSYDQ	5	CDK6	CMGC	CDK
RARA	S77	EIVPSPPsPPPLPRI	5	CDK7	CMGC	CDK
RARA	S77	EIVPSPPsPPPLPRI	5	CDK7	CMGC	CDK
RARG	S79	EMVPSsPsPPPPPRV	5	CDK7	CMGC	CDK
POLR2A	T1618	QSPSYsPtsPsYSPT	5	CDK9	CMGC	CDK
MDM2	S220	SESTGTPsNPDLDAG	5	CK1D	CK1	CK1
Snail1	S104	GKGsQPPsPPsPAPs	5	CK1E	CK1	CK1
PSEN2	S335	YDsFGEPsYPEVFEP	5	CK2A1	Other	CK2
ChaK1	S1407	KFFVstPsQPSCKsH	5	ChaK1	ATYPICAL	ChaK
Cdc25C	S216	sGLyRsPsMPENLNR	5	Chk1	CAMK	CAMKL
PPME1	S15	MHLGRLPsrPPLPGS	5	Chk1	CAMK	CAMKL
Cdc25C	S216	sGLyRsPsMPENLNR	5	Chk2	CAMK	RAD53
2015-10-01	S85	sGDsQQPsQPsQQPs	5	DNAPK	ATYPICAL	PIKK
Tau iso8	T217	sRtPsLPtPPtREPK	5	DYRK1A	CMGC	DYRK
MAP2	S136	ETVNLPPsPPPSPAS	5	ERK1	CMGC	MAPK
AML1 iso8	S276	DTRQIQPsPPWSYDQ	5	ERK1	CMGC	MAPK
TOB1	S154	SSVSSsPsPPFGHSA	5	ERK1	CMGC	MAPK
RARG	S79	EMVPSsPsPPPPPRV	5	ERK1	CMGC	MAPK
Calpain-2	S50	GTLFQDPsFPAIPSA	5	ERK1	CMGC	MAPK
MAP2 iso2	S136	ETVNLPPsPPPSPAS	5	ERK1	CMGC	MAPK
NHE1	S775	MIRsKEPssPGTDDV	5	ERK1	CMGC	MAPK
AML1	S249	DTRQIQPsPPWsyDQ	5	ERK1	CMGC	MAPK
Abi-1	S267	PIAVPtPsPPTIGPE	5	ERK1	CMGC	MAPK
Abi-1	S183	PPtQKPPsPPMsGRG	5	ERK1	CMGC	MAPK
Tau iso8	T217	sRtPsLPtPPtREPK	5	ERK1	CMGC	MAPK
Abi-1	T394	ENIADsPtPPPPPPP	5	ERK1	CMGC	MAPK
MAP2 iso3	S136	ETVNLPPsPPPSPAS	5	ERK1	CMGC	MAPK
Kv4.2	T602	TAIISIPtPPVTtPE	5	ERK1	CMGC	MAPK
EPS8	S624	ADTPsAPsPPPtPAP	5	ERK1	CMGC	MAPK
WAVE2	S351	PGtPPPPsPPSFPPH	5	ERK1	CMGC	MAPK
Abi-1	S183	PPtQKPPsPPMsGRG	5	ERK2	CMGC	MAPK
Abi-1	T394	ENIADsPtPPPPPPP	5	ERK2	CMGC	MAPK
RAPH1 iso4	T879	SQFPPPPtPPPVDSQ	5	ERK2	CMGC	MAPK
AML1	S249	DTRQIQPsPPWsyDQ	5	ERK2	CMGC	MAPK
Myc	T58	KkFELLPtPPLsPsR	5	ERK2	CMGC	MAPK
Abi-1	S267	PIAVPtPsPPTIGPE	5	ERK2	CMGC	MAPK
Calpain-2	S50	GTLFQDPsFPAIPSA	5	ERK2	CMGC	MAPK
Tau iso8	T217	sRtPsLPtPPtREPK	5	ERK2	CMGC	MAPK
NHE1	S775	MIRsKEPssPGTDDV	5	ERK2	CMGC	MAPK
TOB1	S154	SSVSSsPsPPFGHSA	5	ERK2	CMGC	MAPK
Kv4.2	T602	TAIISIPtPPVTtPE	5	ERK2	CMGC	MAPK
AML1 iso8	S276	DTRQIQPsPPWSYDQ	5	ERK2	CMGC	MAPK
Kv4.2	T602	TAIISIPtPPVttPE	5	ERK2	CMGC	MAPK
ERK5	S496	SRLRDGPsAPLEAPE	5	ERK5	CMGC	MAPK
MAP2 iso3	S136	ETVNLPPsPPPSPAS	5	GSK3A	CMGC	GSK
C/EBP-alpha	T222	HLQPGHPtPPPtPVP	5	GSK3A	CMGC	GSK
Myc	T58	KkFELLPtPPLsPsR	5	GSK3A	CMGC	GSK
MAP2 iso2	S136	ETVNLPPsPPPSPAS	5	GSK3A	CMGC	GSK
polycystin 2	S76	AGAAASPsPPLsSCS	5	GSK3A	CMGC	GSK
MAP2	S136	ETVNLPPsPPPSPAS	5	GSK3A	CMGC	GSK
Tau iso8	S214	GsRsRtPsLPtPPtR	5	GSK3B	CMGC	GSK
HSF1	S303	RVkEEPPsPPQsPRV	5	GSK3B	CMGC	GSK
Myc	T58	KkFELLPtPPLsPsR	5	GSK3B	CMGC	GSK
Myc	T58	KKFELLPtPPLsPsR	5	GSK3B	CMGC	GSK
TSC2	S1381	VDLsFQPsQPLsKSS	5	GSK3B	CMGC	GSK
Tau iso8	T217	sRtPsLPtPPtREPK	5	GSK3B	CMGC	GSK
Myc	T58	KkFELLPtPPLsPsR	5	GSK3B	CMGC	GSK
KLF5	S303	QATYFPPsPPSSEPG	5	GSK3B	CMGC	GSK
Snail1	S104	GKGsQPPsPPsPAPs	5	GSK3B	CMGC	GSK
NFkB-p100	S707	EPLCPLPsPPTsDsD	5	GSK3B	CMGC	GSK
L-Myc	S38	KKFELVPsPPtsPPW	5	GSK3B	CMGC	GSK
RARG	S79	EMVPSsPsPPPPPRV	5	GTF2F1	ATYPICAL	GTF2F1
Daxx	S669	TSVQPMPsPPLASVA	5	HIPK1	CMGC	DYRK
ZBTB4	T983	AAPPAPPtPPPPTLP	5	HIPK2	CMGC	DYRK
AML1	S249	DTRQIQPsPPWsyDQ	5	HIPK2	CMGC	DYRK
MYPT1	T495	RLAYVAPtIPRRLAS	5	ILK	TKL	MLK
Bim iso2	S58	DKSTQtPsPPCQAFN	5	JNK1	CMGC	MAPK
JunB	T104	GVITTtPtPPGQyFy	5	JNK1	CMGC	MAPK
JunB	T104	GVITTtPtPPGQyFy	5	JNK1	CMGC	MAPK
Tau iso8	T217	sRtPsLPtPPtREPK	5	JNK2	CMGC	MAPK
TOB1	S154	SSVSSsPsPPFGHSA	5	JNK2	CMGC	MAPK
Myc	T58	KkFELLPtPPLsPsR	5	JNK3	CMGC	MAPK
skMLCK	S168	PAFLHSPsCPAIISC	5	MAPKAPK2	CAMK	MAPKAPK
Cdc25B	S323	QRLFRsPsMPCSVIR	5	MAPKAPK2	CAMK	MAPKAPK
Cdc25C	S216	sGLyRsPsMPENLNR	5	MAPKAPK2	CAMK	MAPKAPK
Cdc25C	S216	sGLyRsPsMPENLNR	5	MARK3	CAMK	CAMKL
Cdc25B	S323	QRLFRsPsMPCSVIR	5	MELK	CAMK	CAMKL
Nur77	S354	GRRGRLPsKPKQPPD	5	MSK1	AGC	RSK
SAV1	S269	YRHPCAPsVPRYDQP	5	MST2	STE	STE20
RARG iso2	S68	EMVPSsPsPPPPPRV	5	P38A	CMGC	MAPK
Tau iso8	T217	sRtPsLPtPPtREPK	5	P38D	CMGC	MAPK
Tau	S531	GsRSRtPsLPtPPtR	5	PKACA	AGC	PKA
Tau iso8	S214	GsRsRtPsLPtPPtR	5	PKACA	AGC	PKA
FBPase	S342	DKAKsRPsLPLPQSR	5	PKACA	AGC	PKA
SHIP	T964	GRGEGPPtPPsQPPL	5	PKACA	AGC	PKA
RARA	S369	YVRKRRPsRPHMFPK	5	PKACA	AGC	PKA
Cdc25B	S321	QRLFRsPsMPCSVIR	5	PKACA	AGC	PKA
Nur77	S350	GRRGRLPsKPKQPPD	5	PKACA	AGC	PKA
Tau iso8	S214	GsRsRtPsLPtPPtR	5	PKACA	AGC	PKA
Tau iso2	S156	GSRSRtPsLPTPPTR	5	PKACA	AGC	PKA
Cdc25B	S321	QRLFRsPsMPCSVIR	5	PKACA	AGC	PKA
PDE3B	S302	GKMFRRPsLPCISRE	5	PKACA	AGC	PKA
RARA	S369	YVRKRRPsRPHMFPK	5	PKACA	AGC	PKA
Snail1	S11	SFLVRKPsDPNRKPN	5	PKACA	AGC	PKA
Tau	S506	GsRsRtPsLPtPPtR	5	PKACA	AGC	PKA
FBPase	S342	DKAKsRPsLPLPQSR	5	PKACA	AGC	PKA
PDE3B	S318	CKIFRRPsLPCIsRE	5	PKACA	AGC	PKA
myomesin 1	S618	ARLKSRPsAPWTGQI	5	PKACA	AGC	PKA
uPA	S158	CADGKKPsSPPEELK	5	PKCA	AGC	PKC
uPA	S158	CADGKKPsSPPEELK	5	PKCA	AGC	PKC
RBCK1	T207	CTFINKPtRPGCEMC	5	PKCB	AGC	PKC
FGFR1	S779	PLDQysPsFPDTRSS	5	PKCE	AGC	PKC
Snail1	S11	SFLVRKPsDPNRKPN	5	PKD1	CAMK	PKD
Tau iso8	S214	GsRsRtPsLPtPPtR	5	PKN1	AGC	PKN
PTP1B	S393	sPAKGEPsLPEKDED	5	PLK1	Other	PLK
Nur77	S354	GRRGRLPsKPKQPPD	5	RSK2	AGC	RSK
Tau iso8	S214	GsRsRtPsLPtPPtR	5	SGK1	AGC	SGK
Tau	S525	GSRSRtPsLPtPPTR	5	SGK1	AGC	SGK
ANKRD17	S2047	VssPssPsPPAQPGG	5	mTOR	ATYPICAL	PIKK
DDX18	T101	ANGEAAPtPPPDSEV	5	mTOR	ATYPICAL	PIKK
DAP	S51	DQEWEsPsPPKPTVF	5	mTOR	ATYPICAL	PIKK
SRm160	T574	PRRRRtPtPPPRRRt	5	mTOR	ATYPICAL	PIKK
Tau iso8	S214	GsRsRtPsLPtPPtR	5	p70S6K	AGC	RSK
Nur77	S354	GRRGRLPsKPKQPPD	5	p90RSK	AGC	RSK
skMLCK	S161	PAFLHSPsCPAIIAS	5	skMLCK	CAMK	MLCK
skMLCK	S168	PAFLHSPsCPAIISC	5	skMLCK	CAMK	MLCK
NPM1	S125	AVEEDAEsEDEEEED	6	ATR	ATYPICAL	PIKK
CDK2	T39	LkKIRLDtETEGVPs	6	Akt1	AGC	AKT
APC4	S779	kEEVLsEsEAENQQA	6	CDK1	CMGC	CDK
SLC18A2	S512	PIGDDEEsEsD____	6	CK1A	CK1	CK1
HDAC1	S423	CEEEFsDsEEEGEGG	6	CK2A1	Other	CK2
TFPI	S30	PAPLNADsEEDEEHT	6	CK2A1	Other	CK2
IkB-alpha	T291	EDEEsYDtEsEFTEF	6	CK2A1	Other	CK2
SLC9A5	S702	AVILTVEsEEEEEEs	6	CK2A1	Other	CK2
Rad9	S387	sPVLAEDsEGEG___	6	CK2A1	Other	CK2
SLC18A2	S512	PIGDDEEsEsD____	6	CK2A1	Other	CK2
EXOSC9	S394	APIILsDsEEEEMII	6	CK2A1	Other	CK2
NIPP-1	T161	LGLPEEEtELDNLTE	6	CK2A1	Other	CK2
WAVE2	S484	IAVEYsDsEDDssEF	6	CK2A1	Other	CK2
polycystin 2	S812	FPRSLDDsEEDDDED	6	CK2A1	Other	CK2
SSRP1	S688	KRRRSEDsEEEELAS	6	CK2A1	Other	CK2
RFC1	S71	RIIyDsDsESEETVQ	6	CK2A1	Other	CK2
CDK1	S39	MkkIRLEsEEEGVPs	6	CK2A1	Other	CK2
SLC9A5	T714	EEsDssEtEKEDDEG	6	CK2A1	Other	CK2
NCL	S213	EEEEEDDsEEEVMEI	6	CK2A1	Other	CK2
PSEN2	S9	LTFMAsDsEEEVCDE	6	CK2A1	Other	CK2
Sialoprotein-2	S106	DENEDEEsEAENTTL	6	CK2A1	Other	CK2
NPHP1	S121	PTEEEEEsEsEDsED	6	CK2A1	Other	CK2
IGF2R	S2409	LHGDDQDsEDEVLTI	6	CK2A1	Other	CK2
FURIN	S775	QEECPsDsEEDEGRG	6	CK2A1	Other	CK2
IkB-alpha	S283	NLQMLPEsEDEEsYD	6	CK2A1	Other	CK2
XRCC1	T488	GAEDsGDtEDELRRV	6	CK2A1	Other	CK2
SIRT1	S661	GAEVYsDsEDDVLSS	6	CK2A1	Other	CK2
SIRT1	S651	GAEVYsDsEDDVLSS	6	CK2A1	Other	CK2
Myc	S252	PPTTssDsEEEQEDE	6	CK2A1	Other	CK2
IGFBP3	S140	APGNAsEsEEDRsAG	6	CK2A1	Other	CK2
Bik	S35	EVLGMtDsEEDLDPM	6	CK2A1	Other	CK2
SIRT1	S683	EEPLEDEsEIEEFYN	6	CK2A1	Other	CK2
IRS1	S99	HFAIAADsEAEQDSW	6	CK2A1	Other	CK2
NKX3-1	T93	EAEtLAEtEPERHLG	6	CK2A2	Other	CK2
XRCC1	T488	GAEDsGDtEDELRRV	6	CK2A2	Other	CK2
CDK1	S208	kPLFHGDsEIDQLFR	6	Chk1	CAMK	CAMKL
KI-67	T1764	RsLRKADtEEEFLAF	6	Chk1	CAMK	CAMKL
SLC9A5	T714	EEsDssEtEKEDDEG	6	GRK2	AGC	GRK
TXA2-R iso2	S239	AQQRPRDsEVEMMAQ	6	GRK2	AGC	GRK
SLC9A5	S702	AVILTVEsEEEEEEs	6	GRK2	AGC	GRK
TXA2-R iso2	S239	AQQRPRDsEVEMMAQ	6	GRK3	AGC	GRK
YAP1 iso2	S61	IVHVRGDsEtDLEAL	6	LATS1	AGC	NDR
IWS1	S185	PKPRIsDsEsEELPK	6	P38A	CMGC	MAPK
SOX9	S64	EPDLkKEsEEDKFPV	6	PKACA	AGC	PKA
SOX9	S64	EPDLKKEsEEDKFPV	6	PKACA	AGC	PKA
APC4	S779	kEEVLsEsEAENQQA	6	PLK1	Other	PLK
PPP1CA	T320	NPGGRPItPPRNsAK	7	Akt1	AGC	AKT
E2F1	S337	IVsPPPSsPPSSLTT	7	CDK1	CMGC	CDK
FANCG	S387	PRFsPPPsPPGPCMP	7	CDK1	CMGC	CDK
Rad9	T355	EPStVPGtPPPKKFR	7	CDK1	CMGC	CDK
STMN1	S38	sVPEFPLsPPKKKDL	7	CDK1	CMGC	CDK
PPP1CA	T320	NPGGRPItPPRNSAK	7	CDK1	CMGC	CDK
RARA	S77	EIVPSPPsPPPLPRI	7	CDK1	CMGC	CDK
STMN1	S38	SVPEFPLsPPKKKDL	7	CDK1	CMGC	CDK
PPP1CA	T320	NPGGRPItPPRNsAK	7	CDK1	CMGC	CDK
UBE2I	S71	FkDDYPssPPKCKFE	7	CDK1	CMGC	CDK
MEF2C	S396	NIkSEPVsPPRDRTT	7	CDK1	CMGC	CDK
UBXN2B	T59	TVFKsPRtPPQRFys	7	CDK1	CMGC	CDK
PPP1CA	T320	NPGGRPItPPRNsAK	7	CDK1	CMGC	CDK
Skip	S224	KIPRGPPsPPAPVMH	7	CDK2	CMGC	CDK
SKP2	S64	SNLGHPEsPPRkRLk	7	CDK2	CMGC	CDK
POLL	S177	PPPTRPVsPPQKAKE	7	CDK2	CMGC	CDK
PPP1CA	T320	NPGGRPItPPRNsAK	7	CDK2	CMGC	CDK
Smad3	T8	MSSILPFtPPIVKRL	7	CDK2	CMGC	CDK
Smad3	T179	PQSNIPEtPPPGYLS	7	CDK2	CMGC	CDK
STMN1	S38	sVPEFPLsPPKKKDL	7	CDK2	CMGC	CDK
MAP2	S136	ETVNLPPsPPPSPAS	7	CDK2	CMGC	CDK
MAP2 iso2	S136	ETVNLPPsPPPSPAS	7	CDK2	CMGC	CDK
MAP2 iso3	S136	ETVNLPPsPPPSPAS	7	CDK2	CMGC	CDK
MED1	T1215	PMKPVPGtPPSSKAK	7	CDK2	CMGC	CDK
Cdc6	S74	tPHLPPCsPPKQGKK	7	CDK2	CMGC	CDK
WHSC2	T157	TTLAGPLtPPVKHFQ	7	CDK2	CMGC	CDK
STMN1	S38	sVPdFPLsPPKKKDL	7	CDK2	CMGC	CDK
PELP1	S991	PALPPPEsPPKVQPE	7	CDK2	CMGC	CDK
Smad3	T8	MSSILPFtPPIVKRL	7	CDK4	CMGC	CDK
Smad3	T179	PQSNIPEtPPPGYLS	7	CDK4	CMGC	CDK
Smad3	T8	MSSILPFtPPIVKRL	7	CDK4	CMGC	CDK
Smad3	T179	PQSNIPEtPPPGYLS	7	CDK4	CMGC	CDK
STMN1	S38	sVPdFPLsPPKKKDL	7	CDK5	CMGC	CDK
MEF2A	S408	SIkSEPIsPPRDRMT	7	CDK5	CMGC	CDK
Tau iso8	T181	ktPPAPktPPssGEP	7	CDK5	CMGC	CDK
STMN1	S38	SVPEFPLsPPKKKDL	7	CDK5	CMGC	CDK
PPP1CA	T320	NPGGRPItPPRNsAK	7	CDK5	CMGC	CDK
MAP2	S136	ETVNLPPsPPPSPAS	7	CDK5	CMGC	CDK
Tau iso8	T181	ktPPAPktPPssGEP	7	CDK5	CMGC	CDK
MAP2 iso2	S136	ETVNLPPsPPPSPAS	7	CDK5	CMGC	CDK
PPP1CA	T320	NPGGRPItPPRNsAK	7	CDK5	CMGC	CDK
MAP2 iso3	S136	ETVNLPPsPPPSPAS	7	CDK5	CMGC	CDK
RARA	S77	EIVPSPPsPPPLPRI	7	CDK7	CMGC	CDK
RARA	S77	EIVPSPPsPPPLPRI	7	CDK7	CMGC	CDK
MBLR	S30	LPPPPPVsPPALTPA	7	CDK7	CMGC	CDK
Smad3	T179	PQSNIPEtPPPGYLS	7	CDK8	CMGC	CDK
Smad3	T179	PQSNIPEtPPPGYLS	7	CDK9	CMGC	CDK
PPAR-gamma	S112	AIkVEPAsPPYYSEK	7	CDK9	CMGC	CDK
MBP	T97	KNIVtPRtPPPSQGK	7	CDK9	CMGC	CDK
Snail1	S104	GKGsQPPsPPsPAPs	7	CK1E	CK1	CK1
PEDF	S24	SSCQNPAsPPEEGSP	7	CK2A1	Other	CK2
RCAN1	S167	FLIsPPAsPPVGWKQ	7	DYRK1A	CMGC	DYRK
Tau iso8	T181	ktPPAPktPPssGEP	7	DYRK1A	CMGC	DYRK
Tau iso8	T181	ktPPAPktPPssGEP	7	ERK1	CMGC	MAPK
RCAN1	S112	FLIsPPAsPPVGWKQ	7	ERK1	CMGC	MAPK
STMN1	S38	sVPEFPLsPPKKKDL	7	ERK1	CMGC	MAPK
ENaC-beta	T613	QTLPIPGtPPPNYDS	7	ERK1	CMGC	MAPK
TSC2	S664	KKTSGPLsPPTGPPG	7	ERK1	CMGC	MAPK
MCL1	T144	ADGsLPStPPPPEEE	7	ERK1	CMGC	MAPK
MBP	T232	KNIVTPRtPPPSQGK	7	ERK1	CMGC	MAPK
MED1	T1032	SSSNRPFtPPTsTGG	7	ERK1	CMGC	MAPK
Cx43	S282	TAPLsPMsPPGYkLV	7	ERK1	CMGC	MAPK
ENaC-gamma	T623	PGSTVPGtPPPRYNT	7	ERK1	CMGC	MAPK
MBP	T97	KNIVtPRtPPPSQGK	7	ERK1	CMGC	MAPK
Abi-1	S183	PPtQKPPsPPMsGRG	7	ERK1	CMGC	MAPK
MAP2 iso2	S136	ETVNLPPsPPPSPAS	7	ERK1	CMGC	MAPK
WAVE2	S351	PGtPPPPsPPSFPPH	7	ERK1	CMGC	MAPK
WAVE2	T346	VGFGsPGtPPPPsPP	7	ERK1	CMGC	MAPK
STMN1	S38	AAPEFPLsPPKKKDL	7	ERK1	CMGC	MAPK
SRC-1	T1179	NYGTNPGtPPASTsP	7	ERK1	CMGC	MAPK
Smad2	T8	MsSILPFtPPVVKRL	7	ERK1	CMGC	MAPK
MCL1	T163	TDGsLPStPPPAEEE	7	ERK1	CMGC	MAPK
Grb10	S150	PELCGPGsPPVLtPG	7	ERK1	CMGC	MAPK
MAP2	S136	ETVNLPPsPPPSPAS	7	ERK1	CMGC	MAPK
Smad2	T220	QSNYIPEtPPPGYIS	7	ERK1	CMGC	MAPK
MAP2 iso3	S136	ETVNLPPsPPPSPAS	7	ERK1	CMGC	MAPK
ENaC-gamma	T623	PGSTVPGtPPPRYNT	7	ERK2	CMGC	MAPK
Cx43	S282	TAPLsPMsPPGYkLV	7	ERK2	CMGC	MAPK
TSC2	S664	KKTSGPLsPPTGPPG	7	ERK2	CMGC	MAPK
RCAN1	S112	FLIsPPAsPPVGWKQ	7	ERK2	CMGC	MAPK
BAT2	T609	EEVPPPttPPAPKME	7	ERK2	CMGC	MAPK
PITPNM1	T1223	AEREGPGtPPTTLAR	7	ERK2	CMGC	MAPK
Tau iso8	T181	ktPPAPktPPssGEP	7	ERK2	CMGC	MAPK
NR4A2	S126	SVYYKPssPPtPTtP	7	ERK2	CMGC	MAPK
Cx43	S282	TAPLsPMsPPGYkLV	7	ERK2	CMGC	MAPK
MBP	T97	KNIVtPRtPPPSQGK	7	ERK2	CMGC	MAPK
NEUROD1	S274	PSFDGPLsPPLSING	7	ERK2	CMGC	MAPK
Smad2	T220	QSNYIPEtPPPGYIS	7	ERK2	CMGC	MAPK
TNKS1BP1	T131	KEDLPPLtPPARCAA	7	ERK2	CMGC	MAPK
STMN1	S38	sVPdFPLsPPKKKDL	7	ERK2	CMGC	MAPK
MCL1	T163	TDGsLPStPPPAEEE	7	ERK2	CMGC	MAPK
ERF	S161	sPtEDPRsPPACSSS	7	ERK2	CMGC	MAPK
PPAR-gamma	S112	AIkVEPAsPPYYSEK	7	ERK2	CMGC	MAPK
Grb10	S150	PELCGPGsPPVLtPG	7	ERK2	CMGC	MAPK
MBP	T232	KNIVTPRtPPPSQGK	7	ERK2	CMGC	MAPK
SRC-1	T1179	NYGTNPGtPPASTsP	7	ERK2	CMGC	MAPK
MED1	T1032	SSSNRPFtPPTsTGG	7	ERK2	CMGC	MAPK
Smad3	T179	PQSNIPEtPPPGYLS	7	ERK2	CMGC	MAPK
ENaC-beta	T613	QTLPIPGtPPPNYDS	7	ERK2	CMGC	MAPK
MCL1	T144	ADGsLPStPPPPEEE	7	ERK2	CMGC	MAPK
RAPH1 iso4	T879	SQFPPPPtPPPVDSQ	7	ERK2	CMGC	MAPK
KSR	T274	AKLKPPRtPPPPsRK	7	ERK2	CMGC	MAPK
Abi-1	S183	PPtQKPPsPPMsGRG	7	ERK2	CMGC	MAPK
MAP2 iso3	S136	ETVNLPPsPPPSPAS	7	GSK3A	CMGC	GSK
MAP2 iso2	S136	ETVNLPPsPPPSPAS	7	GSK3A	CMGC	GSK
MAP2	S136	ETVNLPPsPPPSPAS	7	GSK3A	CMGC	GSK
Tau iso5	T181	KTPPAPKtPPsSGEP	7	GSK3A	CMGC	GSK
KLF5	S303	QATYFPPsPPSSEPG	7	GSK3B	CMGC	GSK
Snail1	S104	GKGsQPPsPPsPAPs	7	GSK3B	CMGC	GSK
RCAN1	S112	FLIsPPAsPPVGWKQ	7	GSK3B	CMGC	GSK
Tau iso8	T181	ktPPAPktPPssGEP	7	GSK3B	CMGC	GSK
L-Myc	S42	LVPsPPtsPPWGLGP	7	GSK3B	CMGC	GSK
HSF1	S303	RVkEEPPsPPQsPRV	7	GSK3B	CMGC	GSK
CABYR	S155	KTTtPPSsPPPTAVS	7	GSK3B	CMGC	GSK
ZBTB4	T983	AAPPAPPtPPPPTLP	7	HIPK2	CMGC	DYRK
MCL1	T163	TDGsLPStPPPAEEE	7	JNK1	CMGC	MAPK
Tau iso8	T181	ktPPAPktPPssGEP	7	JNK1	CMGC	MAPK
PPAR-gamma	S112	AIkVEPAsPPYYSEK	7	JNK1	CMGC	MAPK
STMN1	S38	sVPdFPLsPPKKKDL	7	JNK1	CMGC	MAPK
STMN1	S38	sVPdFPLsPPKKKDL	7	JNK2	CMGC	MAPK
Tau iso8	T181	ktPPAPktPPssGEP	7	JNK2	CMGC	MAPK
MCL1	T144	ADGsLPStPPPPEEE	7	JNK3	CMGC	MAPK
MCL1	T144	ADGsLPStPPPPEEE	7	JNK3	CMGC	MAPK
STMN1	S38	sVPdFPLsPPKKKDL	7	JNK3	CMGC	MAPK
STMN1	S38	sVPEFPLsPPKKKDL	7	KIS	Other	Other-Unique
STMN1	S38	sVPEFPLsPPKKKDL	7	KIS	Other	Other-Unique
PPP1CA	T320	NPGGRPItPPRNsAK	7	Lmr2	TK	Lmr
PPP1CA	T320	NPGGRPItPPRNsAK	7	Lmr2	TK	Lmr
RCAN1	S167	FLIsPPAsPPVGWKQ	7	MEKK3	STE	STE11
Cx43	S282	TAPLsPMsPPGykLV	7	P38A	CMGC	MAPK
MEF2A	S408	SIkSEPIsPPRDRMT	7	P38A	CMGC	MAPK
PGC-1 alpha	T299	AGLtPPTtPPHKANQ	7	P38A	CMGC	MAPK
STMN1	S38	sVPEFPLsPPKKKDL	7	P38D	CMGC	MAPK
STMN1	S38	sVPEFPLsPPKKKDL	7	PAK1	STE	STE20
SHIP	T964	GRGEGPPtPPsQPPL	7	PKACA	AGC	PKA
STMN1	S38	sVPEFPLsPPKKKDL	7	PKCB	AGC	PKC
SKP2	S64	SNLGHPEsPPRkRLk	7	Pim1	CAMK	PIM
SKP2	S64	SNLGHPEsPPRkRLk	7	Pim1	CAMK	PIM
MCL1	T144	ADGsLPStPPPPEEE	7	mTOR	ATYPICAL	PIKK
RC3H1	S535	LsSsAPGsPPDLLES	7	mTOR	ATYPICAL	PIKK
AKAP11	T1092	DRNVIPDtPPstPLV	7	mTOR	ATYPICAL	PIKK
Cortactin	S405	KtQtPPVsPAPQPtE	8	CDK1	CMGC	CDK
NICE-4	S454	AAPPPPssPLPsKsT	8	CDK1	CMGC	CDK
Casp9	T125	PEVLRPEtPRPVDIG	8	CDK1	CMGC	CDK
TFPT	S180	PAPPEPGsPAPGEGP	8	CDK1	CMGC	CDK
palladin	S766	SSLPsPMsPTPRQFG	8	CDK1	CMGC	CDK
RARA	S77	EIVPSPPsPPPLPRI	8	CDK1	CMGC	CDK
Rad9	S336	PGPQPPKsPGPHsEE	8	CDK1	CMGC	CDK
Rad9	T355	EPStVPGtPPPKKFR	8	CDK1	CMGC	CDK
IRS2	S391	sVAGsPLsPGPVRAP	8	CDK1	CMGC	CDK
amphiphysin	S285	NHTLAPAsPAPARPR	8	CDK1	CMGC	CDK
MAP2	S136	ETVNLPPsPPPSPAS	8	CDK2	CMGC	CDK
PRPF3	T167	LsFIsPPtPQPKTPS	8	CDK2	CMGC	CDK
FOXC1	T68	ARAYGPYtPQPQPKD	8	CDK2	CMGC	CDK
MTHFD1L	S357	CLKLQPLsPVPSDIE	8	CDK2	CMGC	CDK
TANC1	S1564	SSQNPPPsPMPGRIA	8	CDK2	CMGC	CDK
Smad3	T179	PQSNIPEtPPPGYLS	8	CDK2	CMGC	CDK
Cortactin	S405	KtQtPPVsPAPQPtE	8	CDK2	CMGC	CDK
B-Myb	T522	SMDNtPHtPtPFKNA	8	CDK2	CMGC	CDK
CHD-4	T529	PPDADPNtPsPKPLE	8	CDK2	CMGC	CDK
C/EBP-beta	T189	SSSsPPGtPSPADAK	8	CDK2	CMGC	CDK
TNRC15	S614	MWGRVPFsPGPAPPP	8	CDK2	CMGC	CDK
ANKRD17	S2045	YPVssPssPsPPAQP	8	CDK2	CMGC	CDK
MAP2 iso2	S136	ETVNLPPsPPPSPAS	8	CDK2	CMGC	CDK
FAM122A	S143	RIDFIPVsPAPsPtR	8	CDK2	CMGC	CDK
MGC22793	S52	sLsPRPDsPQPRHGS	8	CDK2	CMGC	CDK
C/EBP-beta	T188	sSssPPGtPSPADAK	8	CDK2	CMGC	CDK
MAP2 iso3	S136	ETVNLPPsPPPSPAS	8	CDK2	CMGC	CDK
C/EBP-beta	T189	SSSsPPGtPSPADAK	8	CDK3	CMGC	CDK
Smad3	T179	PQSNIPEtPPPGYLS	8	CDK4	CMGC	CDK
FOXM1	S704	IDVPKPGsPEPQVSG	8	CDK4	CMGC	CDK
Rb-like 1	S964	MMDAPPLsPFPHIKQ	8	CDK4	CMGC	CDK
Smad3	T179	PQSNIPEtPPPGYLS	8	CDK4	CMGC	CDK
Rb-like 2	S1035	NMDAPPLsPyPFVRt	8	CDK4	CMGC	CDK
MAP2 iso2	S136	ETVNLPPsPPPSPAS	8	CDK5	CMGC	CDK
MAP2 iso3	S136	ETVNLPPsPPPSPAS	8	CDK5	CMGC	CDK
amphiphysin	S285	NHTLAPAsPAPARPR	8	CDK5	CMGC	CDK
MAP2	S136	ETVNLPPsPPPSPAS	8	CDK5	CMGC	CDK
DAB1 iso2	T484	PSTNsPPtPAPRQSs	8	CDK5	CMGC	CDK
FOXM1	S704	IDVPKPGsPEPQVSG	8	CDK6	CMGC	CDK
Rb-like 2	S1035	NMDAPPLsPyPFVRt	8	CDK6	CMGC	CDK
RARA	S77	EIVPSPPsPPPLPRI	8	CDK7	CMGC	CDK
RARG	S77	SEEMVPSsPsPPPPP	8	CDK7	CMGC	CDK
RARA	S77	EIVPSPPsPPPLPRI	8	CDK7	CMGC	CDK
Smad3	T179	PQSNIPEtPPPGYLS	8	CDK8	CMGC	CDK
Smad3	T179	PQSNIPEtPPPGYLS	8	CDK9	CMGC	CDK
MBP	T97	KNIVtPRtPPPSQGK	8	CDK9	CMGC	CDK
Snail1	S107	sQPPsPPsPAPssFS	8	CK1E	CK1	CK1
DYN1	S857	AsPSRPEsPRPPFDL	8	DYRK1A	CMGC	DYRK
Casp9	T163	PEVLRPEtPRPVDIG	8	DYRK1A	CMGC	DYRK
Casp9	T163	PEVLRPEtPRPVDIG	8	DYRK1A	CMGC	DYRK
Bim	S65	GPLAPPAsPGPFATR	8	ERK1	CMGC	MAPK
WAVE2	T346	VGFGsPGtPPPPsPP	8	ERK1	CMGC	MAPK
MCL1	T163	TDGsLPStPPPAEEE	8	ERK1	CMGC	MAPK
PXN	S83	yAHQQPPsPLPVyss	8	ERK1	CMGC	MAPK
Casp9	T125	PEVLRPEtPRPVDIG	8	ERK1	CMGC	MAPK
SYN1	S549	PAARPPAsPsPQRQA	8	ERK1	CMGC	MAPK
C/EBP-beta	T188	sSssPPGtPSPADAK	8	ERK1	CMGC	MAPK
EPS8	T628	sAPsPPPtPAPVPVP	8	ERK1	CMGC	MAPK
SPHK2	S387	PATVEPAsPTPAHSL	8	ERK1	CMGC	MAPK
MKL1	S454	TGStPPVsPTPsERS	8	ERK1	CMGC	MAPK
MCL1	T144	ADGsLPStPPPPEEE	8	ERK1	CMGC	MAPK
C/EBP-beta	T235	SSSsPPGtPSPADAK	8	ERK1	CMGC	MAPK
Bim	S69	GPLAPPAsPGPFATR	8	ERK1	CMGC	MAPK
SYN1	S549	PAARPPAsPsPQRQA	8	ERK1	CMGC	MAPK
DUSP5	T321	ESEILPStPNPQPPS	8	ERK1	CMGC	MAPK
ARHGAP26	S494	PMFSAPSsPMPTSST	8	ERK1	CMGC	MAPK
Gab2	S623	ALDFQPssPsPHRKP	8	ERK1	CMGC	MAPK
MBP	T97	KNIVtPRtPPPSQGK	8	ERK1	CMGC	MAPK
GATA6	S266	VSARFPYsPsPPMAN	8	ERK1	CMGC	MAPK
Bim	S65	GPLAPPAsPGPFATR	8	ERK1	CMGC	MAPK
Smad2	T220	QSNYIPEtPPPGYIS	8	ERK1	CMGC	MAPK
MAP2 iso3	S136	ETVNLPPsPPPSPAS	8	ERK1	CMGC	MAPK
STIM1	S621	SHSLSPSsPDPDTPs	8	ERK1	CMGC	MAPK
CdGAP	T769	RNLsPPLtPAPPPPt	8	ERK1	CMGC	MAPK
ENaC-beta	T613	QTLPIPGtPPPNYDS	8	ERK1	CMGC	MAPK
MAP2 iso2	S136	ETVNLPPsPPPSPAS	8	ERK1	CMGC	MAPK
ENaC-gamma	T623	PGSTVPGtPPPRYNT	8	ERK1	CMGC	MAPK
MAP2	S136	ETVNLPPsPPPSPAS	8	ERK1	CMGC	MAPK
MBP	T232	KNIVTPRtPPPSQGK	8	ERK1	CMGC	MAPK
C/EBP-beta	T188	sSssPPGtPSPADAK	8	ERK1	CMGC	MAPK
Cortactin	S405	KtQtPPVsPAPQPtE	8	ERK1	CMGC	MAPK
LYL1	S36	APPPKPAsPGPPQVE	8	ERK1	CMGC	MAPK
PDE4D iso2	S578	YQSTIPQsPSPAPDD	8	ERK1	CMGC	MAPK
RBPMS iso3	T118	VGtPNPStPLPNTVP	8	ERK2	CMGC	MAPK
Hic-5	S141	SSPTVPPsPFPAPSK	8	ERK2	CMGC	MAPK
Smad3	T179	PQSNIPEtPPPGYLS	8	ERK2	CMGC	MAPK
ENaC-beta	T613	QTLPIPGtPPPNYDS	8	ERK2	CMGC	MAPK
TNF-R1	T265	EKAGKPLtPAPsPAF	8	ERK2	CMGC	MAPK
PDE4B	S659	YQSMIPQsPSPPLDE	8	ERK2	CMGC	MAPK
C/EBP-beta	T188	sSssPPGtPSPADAK	8	ERK2	CMGC	MAPK
53BP2	T585	AAAVRPFtPQPSKDT	8	ERK2	CMGC	MAPK
MBP	T97	KNIVtPRtPPPSQGK	8	ERK2	CMGC	MAPK
Casp9	T125	PEVLRPEtPRPVDIG	8	ERK2	CMGC	MAPK
KSR	T274	AKLKPPRtPPPPsRK	8	ERK2	CMGC	MAPK
Casp9	T125	PEVLRPEtPRPVDIG	8	ERK2	CMGC	MAPK
MBP	T232	KNIVTPRtPPPSQGK	8	ERK2	CMGC	MAPK
GATA6	S266	VSARFPYsPsPPMAN	8	ERK2	CMGC	MAPK
Bim	S65	GPLAPPAsPGPFATR	8	ERK2	CMGC	MAPK
LYL1	S36	APPPKPAsPGPPQVE	8	ERK2	CMGC	MAPK
STIM1	S621	SHSLSPSsPDPDTPs	8	ERK2	CMGC	MAPK
TANC1	S1561	SSQNPPPsPMPGRVS	8	ERK2	CMGC	MAPK
TNF-R1	T265	EKAGKPLtPAPsPAF	8	ERK2	CMGC	MAPK
Sam68	T71	PPLLPPStPGPDATV	8	ERK2	CMGC	MAPK
MCL1	T163	TDGsLPStPPPAEEE	8	ERK2	CMGC	MAPK
ENaC-gamma	T623	PGSTVPGtPPPRYNT	8	ERK2	CMGC	MAPK
ARHGAP26	S494	PMFSAPSsPMPTSST	8	ERK2	CMGC	MAPK
SYN1	S549	PAARPPAsPsPQRQA	8	ERK2	CMGC	MAPK
SPHK2	S387	PATVEPAsPTPAHSL	8	ERK2	CMGC	MAPK
Gab2	S623	ALDFQPssPsPHRKP	8	ERK2	CMGC	MAPK
Smad2	T220	QSNYIPEtPPPGYIS	8	ERK2	CMGC	MAPK
Bim	S65	GPLAPPAsPGPFATR	8	ERK2	CMGC	MAPK
ERF	S246	RGGPEPLsPFPVsPL	8	ERK2	CMGC	MAPK
PDE4B iso2	S488	YQSMIPQsPSPPLDE	8	ERK2	CMGC	MAPK
MKL1	S454	TGStPPVsPTPsERS	8	ERK2	CMGC	MAPK
RAPH1 iso4	T879	SQFPPPPtPPPVDSQ	8	ERK2	CMGC	MAPK
PDE4D iso5	S413	YQSTIPQsPSPAPDD	8	ERK2	CMGC	MAPK
Cortactin	S405	KtQtPPVsPAPQPtE	8	ERK2	CMGC	MAPK
PDE4D iso2	S578	YQSTIPQsPSPAPDD	8	ERK2	CMGC	MAPK
C/EBP-beta	T235	SSSsPPGtPSPADAK	8	ERK2	CMGC	MAPK
C/EBP-beta	T188	sSssPPGtPSPADAK	8	ERK2	CMGC	MAPK
MCL1	T144	ADGsLPStPPPPEEE	8	ERK2	CMGC	MAPK
PDE4D iso4	S490	YQSTIPQsPSPAPDD	8	ERK2	CMGC	MAPK
Sam68	T71	PPLLPPStPGPDATV	8	ERK2	CMGC	MAPK
DUSP5	T321	ESEILPStPNPQPPS	8	ERK2	CMGC	MAPK
KSR	S443	TTSSTPSsPAPFLTS	8	ERK2	CMGC	MAPK
GLI2	T885	ATGGPPPtPLPGLDR	8	ERK2	CMGC	MAPK
RAI1	T1051	TALSEPQtPGPPGLT	8	ERK2	CMGC	MAPK
Bim	S69	GPLAPPAsPGPFATR	8	ERK2	CMGC	MAPK
MAP2 iso3	S136	ETVNLPPsPPPSPAS	8	GSK3A	CMGC	GSK
MAP2	S136	ETVNLPPsPPPSPAS	8	GSK3A	CMGC	GSK
C/EBP-alpha	T226	GHPtPPPtPVPsPHA	8	GSK3A	CMGC	GSK
MAP2 iso2	S136	ETVNLPPsPPPSPAS	8	GSK3A	CMGC	GSK
Snail1	S107	sQPPsPPsPAPssFS	8	GSK3B	CMGC	GSK
CABYR	S155	KTTtPPSsPPPTAVS	8	GSK3B	CMGC	GSK
C/EBP-beta	T189	SSSsPPGtPSPADAK	8	GSK3B	CMGC	GSK
C/EBP-beta	T188	sSssPPGtPSPADAK	8	GSK3B	CMGC	GSK
RARG	S77	SEEMVPSsPsPPPPP	8	GTF2F1	ATYPICAL	GTF2F1
ZBTB4	T983	AAPPAPPtPPPPTLP	8	HIPK2	CMGC	DYRK
DRPLA	S739	EEYETPEsPVPPARs	8	JNK1	CMGC	MAPK
MCL1	T163	TDGsLPStPPPAEEE	8	JNK1	CMGC	MAPK
Bim	S65	GPLAPPAsPGPFATR	8	JNK1	CMGC	MAPK
Bim	S65	GPLAPPAsPGPFATR	8	JNK1	CMGC	MAPK
Bim	S65	GPLAPPAsPGPFATR	8	JNK1	CMGC	MAPK
DUSP8	T518	PPLDsPGtPsPDGPW	8	JNK1	CMGC	MAPK
Bim	S65	GPLAPPAsPGPFATR	8	JNK2	CMGC	MAPK
Bim	S65	GPLAPPAsPGPFATR	8	JNK2	CMGC	MAPK
DRPLA	S739	EEYETPEsPVPPARs	8	JNK3	CMGC	MAPK
MCL1	T144	ADGsLPStPPPPEEE	8	JNK3	CMGC	MAPK
Bim	S65	GPLAPPAsPGPFATR	8	JNK3	CMGC	MAPK
MCL1	T144	ADGsLPStPPPPEEE	8	JNK3	CMGC	MAPK
Bim	S65	GPLAPPAsPGPFATR	8	JNK3	CMGC	MAPK
FOXO3A	S7	_MAEAPAsPAPLsPL	8	P38A	CMGC	MAPK
Bim	S65	GPLAPPAsPGPFATR	8	P38A	CMGC	MAPK
SCN10A	S551	QTGPLPRsPLPQsPN	8	P38A	CMGC	MAPK
E2F4	T261	PSSTQPStPtPSSTQ	8	P38A	CMGC	MAPK
SCN10A	S556	PRsPLPQsPNPGRRH	8	P38A	CMGC	MAPK
Bim	S65	GPLAPPAsPGPFATR	8	P38A	CMGC	MAPK
RARG iso2	S66	SEEMVPSsPsPPPPP	8	P38A	CMGC	MAPK
p57Kip2 iso2	T143	ADATPPAtPAPASDL	8	P38A	CMGC	MAPK
Tel	S22	IsytPPEsPVPsyAs	8	P38A	CMGC	MAPK
PXN	S83	yAHQQPPsPSPIySS	8	P38A	CMGC	MAPK
SNTA1	S201	PLQRQPssPGPtPRN	8	P38G	CMGC	MAPK
Cortactin	S405	KtQtPPVsPAPQPtE	8	PAK1	STE	STE20
SYN1	S551	PATRPPAsPsPQRQA	8	PAK1	STE	STE20
SYN1	S551	PATRPPAsPsPQRQA	8	PAK2	STE	STE20
SYN1	S551	PATRPPAsPsPQRQA	8	PAK3	STE	STE20
PIK3R1	T86	RKKIsPPtPKPRPPR	8	PKCA	AGC	PKC
ANKRD17	S2045	YPVssPssPsPPAQP	8	mTOR	ATYPICAL	PIKK
MCL1	T144	ADGsLPStPPPPEEE	8	mTOR	ATYPICAL	PIKK
ChREBP	S568	TLLRPPEsPDAVPEI	9	AMPKA1	CAMK	CAMKL
Tau iso8	S235	VVRtPPKsPssAKsR	9	CAMK2A	CAMK	CAMK2
Tau iso6	S177	VVRtPPKsPSSAKSR	9	CAMK2A	CAMK	CAMK2
Tau iso5	S235	VVRtPPKsPSSAKSR	9	CAMK2A	CAMK	CAMK2
E2F1	S337	IVsPPPSsPPSSLTT	9	CDK1	CMGC	CDK
UNG	S64	EPGtPPssPLsAEQL	9	CDK1	CMGC	CDK
ZNF261	T826	PPPPPPAtPRKNKAA	9	CDK1	CMGC	CDK
Rb	T373	VNVIPPHtPVRTVMN	9	CDK1	CMGC	CDK
NICE-4	S454	AAPPPPssPLPsKsT	9	CDK1	CMGC	CDK
Tau iso8	S235	VVRtPPKsPssAKsR	9	CDK1	CMGC	CDK
FANCG	S387	PRFsPPPsPPGPCMP	9	CDK1	CMGC	CDK
Jun	S246	PGETPPLsPIDMESQ	9	CDK1	CMGC	CDK
Rad9	S336	PGPQPPKsPGPHsEE	9	CDK1	CMGC	CDK
HMGA1	S36	PRkQPPVsPGtALVG	9	CDK1	CMGC	CDK
TNRC15	S30	sItsPPLsPALPKYK	9	CDK1	CMGC	CDK
Cortactin	S405	KtQtPPVsPAPQPtE	9	CDK1	CMGC	CDK
Cdc6	S74	tPHLPPCsPPKQGKK	9	CDK2	CMGC	CDK
HMGA1	S36	PRkQPPVsPGtALVG	9	CDK2	CMGC	CDK
ZNF261	T826	PPPPPPAtPRKNKAA	9	CDK2	CMGC	CDK
C/EBP-beta	T188	sSssPPGtPSPADAK	9	CDK2	CMGC	CDK
Rb	T373	VNVIPPHtPVRTVMN	9	CDK2	CMGC	CDK
ADD1	T614	VPHPPPstPIKLEED	9	CDK2	CMGC	CDK
TNRC15	S30	sItsPPLsPALPKYK	9	CDK2	CMGC	CDK
TANC1	S1564	SSQNPPPsPMPGRIA	9	CDK2	CMGC	CDK
PELP1	S991	PALPPPEsPPKVQPE	9	CDK2	CMGC	CDK
AMOT	T848	PsPVPPstPLLsAHs	9	CDK2	CMGC	CDK
SNAPIN	S133	sGIyPPGsPGK____	9	CDK2	CMGC	CDK
Cortactin	S405	KtQtPPVsPAPQPtE	9	CDK2	CMGC	CDK
Ctip	T847	FRYIPPNtPENFWEV	9	CDK2	CMGC	CDK
MGC5509	S193	PVKsPPLsPVGttPV	9	CDK2	CMGC	CDK
C/EBP-beta	T189	SSSsPPGtPSPADAK	9	CDK2	CMGC	CDK
C/EBP-beta	T189	SSSsPPGtPSPADAK	9	CDK3	CMGC	CDK
Rb-like 1	S964	MMDAPPLsPFPHIKQ	9	CDK4	CMGC	CDK
Rb	T373	VNVIPPHtPVRTVMN	9	CDK4	CMGC	CDK
Rb-like 2	S1035	NMDAPPLsPyPFVRt	9	CDK4	CMGC	CDK
Myc	S62	LLPtPPLsPsRRsGL	9	CDK5	CMGC	CDK
Tau iso8	S235	VVRtPPKsPssAKsR	9	CDK5	CMGC	CDK
TPPP	S18	ANRtPPKsPGDPskD	9	CDK5	CMGC	CDK
Rb-like 2	S1035	NMDAPPLsPyPFVRt	9	CDK6	CMGC	CDK
MBLR	S30	LPPPPPVsPPALTPA	9	CDK7	CMGC	CDK
ZBED3	S111	MPCPPPPsPtMAAEG	9	CK1E	CK1	CK1
Jun	S243	PGEtPPLsPIDMEsQ	9	CK2A1	Other	CK2
RCAN1	S167	FLIsPPAsPPVGWKQ	9	DYRK1A	CMGC	DYRK
WAVE2	S351	PGtPPPPsPPSFPPH	9	ERK1	CMGC	MAPK
JunB	S256	RDAtPPVsPINMEDQ	9	ERK1	CMGC	MAPK
MAZ	T72	AAPAPPPtPQAPAAE	9	ERK1	CMGC	MAPK
Bim	S65	GPLAPPAsPGPFATR	9	ERK1	CMGC	MAPK
CdGAP	T776	tPAPPPPtPLEEEPE	9	ERK1	CMGC	MAPK
Jun	S246	PGETPPLsPIDMESQ	9	ERK1	CMGC	MAPK
EPS8	T628	sAPsPPPtPAPVPVP	9	ERK1	CMGC	MAPK
HDAC6	S1035	DHQtPPTsPVQGTTP	9	ERK1	CMGC	MAPK
Bim	S65	GPLAPPAsPGPFATR	9	ERK1	CMGC	MAPK
C/EBP-beta	T235	SSSsPPGtPSPADAK	9	ERK1	CMGC	MAPK
Tau iso8	S235	VVRtPPKsPssAKsR	9	ERK1	CMGC	MAPK
PSD-93	S323	KTSLPPIsPGRYsPI	9	ERK1	CMGC	MAPK
SYN1	S549	PAARPPAsPsPQRQA	9	ERK1	CMGC	MAPK
MKL1	S454	TGStPPVsPTPsERS	9	ERK1	CMGC	MAPK
HSF1	S307	EPPsPPQsPRVEEAs	9	ERK1	CMGC	MAPK
C/EBP-beta	T188	sSssPPGtPSPADAK	9	ERK1	CMGC	MAPK
PML iso4	T28	PTMPPPEtPSEGRQP	9	ERK1	CMGC	MAPK
DAT	T53	TLINPPQtPVEAQER	9	ERK1	CMGC	MAPK
MAGE-A11	S174	EsPsPPQsPQEESFs	9	ERK1	CMGC	MAPK
SYN1	S549	PAARPPAsPsPQRQA	9	ERK1	CMGC	MAPK
RCAN1	S112	FLIsPPAsPPVGWKQ	9	ERK1	CMGC	MAPK
Cortactin	S405	KtQtPPVsPAPQPtE	9	ERK1	CMGC	MAPK
CdGAP	T769	RNLsPPLtPAPPPPt	9	ERK1	CMGC	MAPK
JunB	S256	RDAtPPVsPINMEDQ	9	ERK1	CMGC	MAPK
C/EBP-beta	T188	sSssPPGtPSPADAK	9	ERK1	CMGC	MAPK
Bim	S69	GPLAPPAsPGPFATR	9	ERK1	CMGC	MAPK
Lck	S59	EGSNPPAsPLQDNLV	9	ERK1	CMGC	MAPK
Myc	S62	LLPtPPLsPsRRsGL	9	ERK1	CMGC	MAPK
GATA4	S105	AYTPPPVsPRFSFPG	9	ERK1	CMGC	MAPK
DNCI2	S81	PIVPPPMsPssKsVs	9	ERK2	CMGC	MAPK
PML iso4	T28	PTMPPPEtPSEGRQP	9	ERK2	CMGC	MAPK
PHLDB1	S463	MRELPPLsPSLSRRA	9	ERK2	CMGC	MAPK
Cdc42EP1	S113	SPAPPPIsPIIKNAI	9	ERK2	CMGC	MAPK
DAZAP1	T315	GVPPPPAtPGAAPLA	9	ERK2	CMGC	MAPK
Sam68	T71	PPLLPPStPGPDATV	9	ERK2	CMGC	MAPK
SYN1	S549	PAARPPAsPsPQRQA	9	ERK2	CMGC	MAPK
MAST4	S1436	KSAEPPRsPLLKRVQ	9	ERK2	CMGC	MAPK
FAM65A	T351	YsQsPPDtPSLREQA	9	ERK2	CMGC	MAPK
MAST2	S1337	KSAEPPRsPLLKRVQ	9	ERK2	CMGC	MAPK
GATA4	S105	AYTPPPVsPRFSFPG	9	ERK2	CMGC	MAPK
SSBP3	T360	GIsNPPGtPRDDGEL	9	ERK2	CMGC	MAPK
Bim	S65	GPLAPPAsPGPFATR	9	ERK2	CMGC	MAPK
RCAN1	S112	FLIsPPAsPPVGWKQ	9	ERK2	CMGC	MAPK
GATA4	S105	AYTPPPVsPRFSFPG	9	ERK2	CMGC	MAPK
GLI2	T885	ATGGPPPtPLPGLDR	9	ERK2	CMGC	MAPK
PHLDB1	S445	RTLQPPEsPRLGRRG	9	ERK2	CMGC	MAPK
RIMS1	S447	ARVsPPEsPRARAAA	9	ERK2	CMGC	MAPK
DOCK1	T1772	QQtPPPVtPRAKLSF	9	ERK2	CMGC	MAPK
RAPH1 iso4	S611	TSLMPPLsPQTKIIT	9	ERK2	CMGC	MAPK
MKL1	S454	TGStPPVsPTPsERS	9	ERK2	CMGC	MAPK
PSD-93	S323	KTSLPPIsPGRYsPI	9	ERK2	CMGC	MAPK
Nogo	T156	EPAAPPStPAAPKRR	9	ERK2	CMGC	MAPK
Tau iso8	S235	VVRtPPKsPssAKsR	9	ERK2	CMGC	MAPK
BAT2	T609	EEVPPPttPPAPKME	9	ERK2	CMGC	MAPK
p300	T1960	QHQMPPMtPMAPMGM	9	ERK2	CMGC	MAPK
Sam68	T71	PPLLPPStPGPDATV	9	ERK2	CMGC	MAPK
TNRC15	S30	SItsPPLsPALPKYK	9	ERK2	CMGC	MAPK
RAPH1 iso4	T879	SQFPPPPtPPPVDSQ	9	ERK2	CMGC	MAPK
JunB	S256	RDAtPPVsPINMEDQ	9	ERK2	CMGC	MAPK
Bim	S69	GPLAPPAsPGPFATR	9	ERK2	CMGC	MAPK
PHF2	S651	KALRPPssPGVFGAL	9	ERK2	CMGC	MAPK
OGA	T709	FFQPPPLtPTSKVYT	9	ERK2	CMGC	MAPK
KSR	T274	AKLKPPRtPPPPsRK	9	ERK2	CMGC	MAPK
C/EBP-beta	T188	sSssPPGtPSPADAK	9	ERK2	CMGC	MAPK
MAST1	S1260	KSAEPPRsPLLKRVQ	9	ERK2	CMGC	MAPK
Cortactin	S405	KtQtPPVsPAPQPtE	9	ERK2	CMGC	MAPK
Jun	S246	PGETPPLsPIDMESQ	9	ERK2	CMGC	MAPK
GATA4	S105	AYTPPPVsPRFSFPG	9	ERK2	CMGC	MAPK
PSD-93	S323	KTSLPPIsPGRySPI	9	ERK2	CMGC	MAPK
Lck	S59	EGSNPPAsPLQDNLV	9	ERK2	CMGC	MAPK
TPPP	S18	ANRtPPKsPGDPskD	9	ERK2	CMGC	MAPK
C/EBP-beta	T235	SSSsPPGtPSPADAK	9	ERK2	CMGC	MAPK
Bim	S65	GPLAPPAsPGPFATR	9	ERK2	CMGC	MAPK
TNKS1BP1	T131	KEDLPPLtPPARCAA	9	ERK2	CMGC	MAPK
Myc	S62	LLPtPPLsPsRRsGL	9	ERK2	CMGC	MAPK
Jun	S246	PGEtPPLsPIDMESQ	9	ERK2	CMGC	MAPK
PDXDC1	T691	tGVtPPPtPLGTRSK	9	ERK2	CMGC	MAPK
NR4A2	T185	FKQsPPGtPVSSCQM	9	ERK2	CMGC	MAPK
DNAJC30	T137	PPRPPPYtPRAPGGS	9	ERK2	CMGC	MAPK
C/EBP-beta	T188	sSssPPGtPSPADAK	9	ERK2	CMGC	MAPK
Myc	S62	LLPtPPLsPsRRsGL	9	ERK2	CMGC	MAPK
KSR	T260	sFItPPttPQLRRHA	9	ERK2	CMGC	MAPK
TANC1	S1561	SSQNPPPsPMPGRVS	9	ERK2	CMGC	MAPK
SGK1	S78	ANPsPPPsPSQQINL	9	ERK5	CMGC	MAPK
Tau iso8	S235	VVRtPPKsPssAKsR	9	GSK3A	CMGC	GSK
Tau iso6	S177	VVRtPPKsPSSAKSR	9	GSK3A	CMGC	GSK
CdGAP	T776	tPAPPPPtPLEEEPE	9	GSK3A	CMGC	GSK
C/EBP-alpha	T226	GHPtPPPtPVPsPHA	9	GSK3A	CMGC	GSK
Tau iso5	S235	VVRtPPKsPSSAKSR	9	GSK3A	CMGC	GSK
Jun	S243	PGEtPPLsPIDMEsQ	9	GSK3B	CMGC	GSK
myocardin	S462	TSSsPPIsPASsDLS	9	GSK3B	CMGC	GSK
Tau iso8	S235	VVRtPPKsPssAKsR	9	GSK3B	CMGC	GSK
ZBED3	S111	MPCPPPPsPtMAAEG	9	GSK3B	CMGC	GSK
CdGAP	T776	tPAPPPPtPLEEEPE	9	GSK3B	CMGC	GSK
LRP6	S1490	AILNPPPsPAtERsH	9	GSK3B	CMGC	GSK
RCAN1	S112	FLIsPPAsPPVGWKQ	9	GSK3B	CMGC	GSK
C/EBP-beta	T189	SSSsPPGtPSPADAK	9	GSK3B	CMGC	GSK
CABYR	S155	KTTtPPSsPPPTAVS	9	GSK3B	CMGC	GSK
C/EBP-beta	T188	sSssPPGtPSPADAK	9	GSK3B	CMGC	GSK
L-Myc	S42	LVPsPPtsPPWGLGP	9	GSK3B	CMGC	GSK
Jun	S246	PGEtPPLsPIDMESQ	9	GSK3B	CMGC	GSK
HMGA1	S36	PRkQPPVsPGtALVG	9	HIPK2	CMGC	DYRK
Myc	S62	LLPtPPLsPsRRsGL	9	JNK1	CMGC	MAPK
Bim	S65	GPLAPPAsPGPFATR	9	JNK1	CMGC	MAPK
Bim	S65	GPLAPPAsPGPFATR	9	JNK1	CMGC	MAPK
ITCH	T222	PSRPPPPtPRRPASV	9	JNK1	CMGC	MAPK
Bim	S65	GPLAPPAsPGPFATR	9	JNK1	CMGC	MAPK
Myc	S62	LLPtPPLsPsRRsGL	9	JNK2	CMGC	MAPK
Bim	S65	GPLAPPAsPGPFATR	9	JNK2	CMGC	MAPK
Bim	S65	GPLAPPAsPGPFATR	9	JNK2	CMGC	MAPK
Bim	S65	GPLAPPAsPGPFATR	9	JNK3	CMGC	MAPK
Myc	S62	LLPtPPLsPsRRsGL	9	JNK3	CMGC	MAPK
Bim	S65	GPLAPPAsPGPFATR	9	JNK3	CMGC	MAPK
ARHGEF2 iso2	S959	SRLSPPHsPRDFTRM	9	MARK2	CAMK	CAMKL
RCAN1	S167	FLIsPPAsPPVGWKQ	9	MEKK3	STE	STE11
Bim	S65	GPLAPPAsPGPFATR	9	P38A	CMGC	MAPK
PGC-1 alpha	T299	AGLtPPTtPPHKANQ	9	P38A	CMGC	MAPK
p57Kip2 iso2	T143	ADATPPAtPAPASDL	9	P38A	CMGC	MAPK
SIAH2	T24	KQPPPPQtPHAPsPA	9	P38A	CMGC	MAPK
PIP4K2B	S326	SYGtPPDsPGNLLSF	9	P38A	CMGC	MAPK
Bim	S65	GPLAPPAsPGPFATR	9	P38A	CMGC	MAPK
Tel	S22	IsytPPEsPVPsyAs	9	P38A	CMGC	MAPK
HTRA2	S142	VPSPPPAsPRSQYNF	9	P38G	CMGC	MAPK
SNTA1	S193	GWDsPPAsPLQRQPs	9	P38G	CMGC	MAPK
SYN1	S551	PATRPPAsPsPQRQA	9	PAK1	STE	STE20
Cortactin	S405	KtQtPPVsPAPQPtE	9	PAK1	STE	STE20
SYN1	S551	PATRPPAsPsPQRQA	9	PAK2	STE	STE20
SYN1	S551	PATRPPAsPsPQRQA	9	PAK3	STE	STE20
Tau iso5	S235	VVRtPPKsPSSAKSR	9	PKACA	AGC	PKA
SHIP	S972	PPsQPPLsPKKFsSS	9	PKACA	AGC	PKA
Tau iso5	S235	VVRtPPKsPSSAKSR	9	PKCA	AGC	PKC
Tau iso6	S177	VVRtPPKsPSSAKSR	9	PKCA	AGC	PKC
Tau iso8	S235	VVRtPPKsPssAKsR	9	PKCA	AGC	PKC
TSKS	S281	GCSGPPGsPEEPPRQ	9	TSSK2	CAMK	TSSK
Myc	S62	LLPtPPLsPsRRsGL	9	mTOR	ATYPICAL	PIKK
DENND2B	S42	PVLYPPRsPIYPLsD	9	mTOR	ATYPICAL	PIKK
PRAS40	S212	EENGPPssPDLDRIA	9	mTOR	ATYPICAL	PIKK
N-Myc	S62	LLPtPPLsPsRGFAE	9	mTOR	ATYPICAL	PIKK
Jun	S246	PGEtPPLsPIDMESQ	9	mTOR	ATYPICAL	PIKK
AR	T280	VPPAVRPtPCAPLAE	10	AurA	Other	AUR
Cdc20	S41	EAAGPAPsPMRAANR	10	Bub1	Other	BUB
DDX3	T204	LTRYTRPtPVQkHAI	10	CDK1	CMGC	CDK
CCNB1	S128	LVDTAsPsPMETsGC	10	CDK1	CMGC	CDK
NUCKS	S181	LKATVtPsPVKGKGK	10	CDK1	CMGC	CDK
HMGA2	S44	QEPTCEPsPKRPRGR	10	CDK1	CMGC	CDK
Raptor	S696	EKNyALPsPAttEGG	10	CDK1	CMGC	CDK
DYN2	T766	sAsSHsPtPQRRPVS	10	CDK1	CMGC	CDK
lamin A/C	S392	ERLRLsPsPtsQRsR	10	CDK1	CMGC	CDK
BAD	S91	EGMGEEPsPFRGRsR	10	CDK1	CMGC	CDK
MDM4	S96	SFSVKDPsPLyDMLR	10	CDK1	CMGC	CDK
BRCA1	S1191	GELsRsPsPFtHTHL	10	CDK1	CMGC	CDK
TUBB	S172	NTFsVVPsPKVSDTV	10	CDK1	CMGC	CDK
lamin A/C	S392	ERLRLsPsPTSQRSR	10	CDK1	CMGC	CDK
HMGA1	T53	KEPSEVPtPKRPRGR	10	CDK1	CMGC	CDK
NUCKS	S181	LkAtVtPsPVkGKGk	10	CDK1	CMGC	CDK
HMGA1 iso2	T42	kEPsEVPtPkrPrGr	10	CDK1	CMGC	CDK
RanGAP1	S444	stFLsFPsPEKLLRL	10	CDK1	CMGC	CDK
PTTG2	S165	LFQLGPPsPVKMPSP	10	CDK1	CMGC	CDK
AML1 iso8	S276	DTRQIQPsPPWSYDQ	10	CDK1	CMGC	CDK
Lamin B1	S393	ERLkLsPsPssRVtV	10	CDK1	CMGC	CDK
FANCG	S387	PRFsPPPsPPGPCMP	10	CDK1	CMGC	CDK
MAP4	S696	PNKELPPsPEKKTKP	10	CDK1	CMGC	CDK
TOP1	S394	SKDAKVPsPPPGHkW	10	CDK1	CMGC	CDK
TSC1	S584	ETSIFTPsPCKIPPP	10	CDK1	CMGC	CDK
dynactin 1	S212	GAVPPLPsPsKEEEG	10	CDK1	CMGC	CDK
CK2A1	S362	ISSVPtPsPLGPLAG	10	CDK1	CMGC	CDK
TOP2A	S1213	QMAEVLPsPRGQRVI	10	CDK1	CMGC	CDK
MYST2	T85	TRSQQQPtPVtPKKY	10	CDK1	CMGC	CDK
amphiphysin	S272	EEPSPLPsPTAsPNH	10	CDK1	CMGC	CDK
DNMT1	S154	AkPEPsPsPRITRkS	10	CDK1	CMGC	CDK
lamin A/C	S392	ERLRLsPsPtsQRsR	10	CDK1	CMGC	CDK
CK2A1	T360	SGISSVPtPsPLGPL	10	CDK1	CMGC	CDK
HMGCS1	S495	IATEHIPsPAkkVPR	10	CDK1	CMGC	CDK
Bub1	S593	CNKtLAPsPKsPGDF	10	CDK1	CMGC	CDK
SIRT1	T530	YLSELPPtPLHVsED	10	CDK1	CMGC	CDK
lamin A/C	S392	ERLRLsPsPtsQRsR	10	CDK1	CMGC	CDK
CDCA5	S21	RsGPRAPsPtKPLRR	10	CDK1	CMGC	CDK
HMGA1	T53	kEPsEVPtPkRPrGr	10	CDK1	CMGC	CDK
RARA	S77	EIVPSPPsPPPLPRI	10	CDK1	CMGC	CDK
[truncated: 33,062 more rows]

## Sheet: Data4-3
Data 4-3 List of kinase groups and families
Name	Gene	Uniprot_accession	Kinase-group	Kinase-family
Akt1	AKT1	P31749	AGC	AKT
Akt2	AKT2	P31751	AGC	AKT
Akt3	AKT3	Q9Y243	AGC	AKT
CRIK	CIT	O14578	AGC	DMPK
DMPK	DMPK	Q09013	AGC	DMPK
DMPK2	CDC42BPG	Q6DT37	AGC	DMPK
MRCKa	CDC42BPA	Q5VT25	AGC	DMPK
MRCKb	CDC42BPB	Q9Y5S2	AGC	DMPK
ROCK1	ROCK1	Q13464	AGC	DMPK
ROCK2	ROCK2	O75116	AGC	DMPK
GRK1	GRK1	Q15835	AGC	GRK
GRK2	ADRBK1	P25098	AGC	GRK
GRK3	ADRBK2	P35626	AGC	GRK
GRK4	GRK4	P32298	AGC	GRK
GRK5	GRK5	P34947	AGC	GRK
GRK6	GRK6	P43250	AGC	GRK
LATS1	LATS1	O95835	AGC	NDR
LATS2	LATS2	Q9NRM7	AGC	NDR
NDR1	STK38	Q15208	AGC	NDR
NDR2	STK38L	Q9Y2H1	AGC	NDR
PKACA	PRKACA	P17612	AGC	PKA
PKACB	PRKACB	P22694	AGC	PKA
PRKX	PRKX	P51817	AGC	PKA
PDK1	PDPK1	O15530	AGC	PKB
PKCA	PRKCA	P17252	AGC	PKC
PKCB	PRKCB	P05771	AGC	PKC
PKCD	PRKCD	Q05655	AGC	PKC
PKCE	PRKCE	Q02156	AGC	PKC
PKCG	PRKCG	P05129	AGC	PKC
PKCH	PRKCH	P24723	AGC	PKC
PKCI	PRKCI	P41743	AGC	PKC
PKCT	PRKCQ	Q04759	AGC	PKC
PKCZ	PRKCZ	Q05513	AGC	PKC
PKG1	PRKG1	Q13976	AGC	PKG
PKG2	PRKG2	Q13237	AGC	PKG
PKN1	PKN1	Q16512	AGC	PKN
PKN2	PKN2	Q16513	AGC	PKN
PKN3	PKN3	Q6P5Z2	AGC	PKN
MSK1	RPS6KA5	O75582	AGC	RSK
MSK2	RPS6KA4	O75676	AGC	RSK
p70S6K	RPS6KB1	P23443	AGC	RSK
p70S6Kb	RPS6KB2	Q9UBS0	AGC	RSK
p90RSK	RPS6KA1	Q15418	AGC	RSK
RSK2	RPS6KA3	P51812	AGC	RSK
RSK3	RPS6KA2	Q15349	AGC	RSK
SGK494	SGK494	Q96LW2	AGC	RSK
SGK1	SGK1	O00141	AGC	SGK
SGK2	SGK2	Q9HBY8	AGC	SGK
SGK3	SGK3	Q96BR1	AGC	SGK
eEF2K	EEF2K	O00418	ATYPICAL	Alpha
WSTF	BAZ1B	Q9UIG0	ATYPICAL	BAZ
Bcr	BCR	P11274	ATYPICAL	BCR
BVR	BLVRA	P53004	ATYPICAL	BLVRA
BRD4	BRD4	O60885	ATYPICAL	BRD
ChaK1	TRPM7	Q96QT4	ATYPICAL	ChaK
ChaK2	TRPM6	Q9BX84	ATYPICAL	ChaK
GTF2F1	GTF2F1	P35269	ATYPICAL	GTF2F1
BCKDK	BCKDK	O14874	ATYPICAL	PDHK
PDHK1	PDK1	Q15118	ATYPICAL	PDHK
PDHK2	PDK2	Q15119	ATYPICAL	PDHK
PDHK3	PDK3	Q15120	ATYPICAL	PDHK
PDHK4	PDK4	Q16654	ATYPICAL	PDHK
ATM	ATM	Q13315	ATYPICAL	PIKK
ATR	ATR	Q13535	ATYPICAL	PIKK
DNA-PK	PRKDC	P78527	ATYPICAL	PIKK
mTOR	MTOR	P42345	ATYPICAL	PIKK
SMG1	SMG1	Q96Q15	ATYPICAL	PIKK
TAF1	TAF1	P21675	ATYPICAL	TAF1
CAMK1A	CAMK1	Q14012	CAMK	CAMK1
CAMK1B	PNCK	Q6P2M8	CAMK	CAMK1
CAMK1G	CAMK1G	Q96NX5	CAMK	CAMK1
CaMK4	CAMK4	Q16566	CAMK	CAMK1
CAMK2A	CAMK2A	Q9UQM7	CAMK	CAMK2
CAMK2B	CAMK2B	Q13554	CAMK	CAMK2
CAMK2D	CAMK2D	Q13557	CAMK	CAMK2
CAMK2G	CAMK2G	Q13555	CAMK	CAMK2
AMPKA1	PRKAA1	Q13131	CAMK	CAMKL
AMPKA2	PRKAA2	P54646	CAMK	CAMKL
BRSK1	BRSK1	Q8TDC3	CAMK	CAMKL
BRSK2	BRSK2	Q8IWQ3	CAMK	CAMKL
Chk1	CHEK1	O14757	CAMK	CAMKL
LKB1	STK11	Q15831	CAMK	CAMKL
MARK1	MARK1	Q9P0L2	CAMK	CAMKL
MARK2	MARK2	Q7KZI7	CAMK	CAMKL
MARK3	MARK3	P27448	CAMK	CAMKL
MARK4	MARK4	Q96L34	CAMK	CAMKL
MELK	MELK	Q14680	CAMK	CAMKL
NuaK1	NUAK1	O60285	CAMK	CAMKL
NuaK2	NUAK2	Q9H093	CAMK	CAMKL
PASK	PASK	Q96RG2	CAMK	CAMKL
QIK	SIK2	Q9H0K1	CAMK	CAMKL
SIK	SIK1	P57059	CAMK	CAMKL
SGK495	STK40	Q8N2I9	CAMK	CAMK-Unique
CASK	CASK	O14936	CAMK	CASK
DAPK1	DAPK1	P53355	CAMK	DAPK
DAPK2	DAPK2	Q9UIK4	CAMK	DAPK
DAPK3	DAPK3	O43293	CAMK	DAPK
DRAK1	STK17A	Q9UEE5	CAMK	DAPK
DRAK2	STK17B	O94768	CAMK	DAPK
DCAMKL1	DCLK1	O15075	CAMK	DCAMKL
MAPKAPK2	MAPKAPK2	P49137	CAMK	MAPKAPK
MAPKAPK5	MAPKAPK5	Q8IW41	CAMK	MAPKAPK
Mnk1	MKNK1	Q9BUB5	CAMK	MAPKAPK
Mnk2	MKNK2	Q9HBH9	CAMK	MAPKAPK
skMLCK	MYLK2	Q9H1R3	CAMK	MLCK
smMLCK	MYLK	Q15746	CAMK	MLCK
Titin	TTN	Q8WZ42	CAMK	MLCK
PHKG1	PHKG1	Q16816	CAMK	PHK
Pim1	PIM1	P11309	CAMK	PIM
Pim2	PIM2	Q9P1W9	CAMK	PIM
Pim3	PIM3	Q86V86	CAMK	PIM
PKD1	PRKD1	Q15139	CAMK	PKD
PKD2	PRKD2	Q9BZL6	CAMK	PKD
PKD3	PRKD3	O94806	CAMK	PKD
Chk2	CHEK2	O96017	CAMK	RAD53
TSSK2	TSSK2	Q96PF2	CAMK	TSSK
TSSK3	TSSK3	Q96PN8	CAMK	TSSK
TSSK4	TSSK4	Q6SA08	CAMK	TSSK
CK1A	CSNK1A1	P48729	CK1	CK1
CK1A2	CSNK1A1L	Q8N752	CK1	CK1
CK1D	CSNK1D	P48730	CK1	CK1
CK1E	CSNK1E	P49674	CK1	CK1
CK1G1	CSNK1G1	Q9HCP0	CK1	CK1
CK1G2	CSNK1G2	P78368	CK1	CK1
TTBK1	TTBK1	Q5TCY1	CK1	TTBK
VRK1	VRK1	Q99986	CK1	VRK
VRK2	VRK2	Q86Y07	CK1	VRK
VRK3	VRK3	Q8IV63	CK1	VRK
CDK1	CDK1	P06493	CMGC	CDK
CDK10	CDK10	Q15131	CMGC	CDK
CDK11A	CDK11A	Q9UQ88	CMGC	CDK
CDK11B	CDK11B	P21127	CMGC	CDK
CDK14	CDK14	O94921	CMGC	CDK
CDK19	CDK19	Q9BWU1	CMGC	CDK
CDK2	CDK2	P24941	CMGC	CDK
CDK20	CDK20	Q8IZL9	CMGC	CDK
CDK3	CDK3	Q00526	CMGC	CDK
CDK4	CDK4	P11802	CMGC	CDK
CDK5	CDK5	Q00535	CMGC	CDK
CDK6	CDK6	Q00534	CMGC	CDK
CDK7	CDK7	P50613	CMGC	CDK
CDK8	CDK8	P49336	CMGC	CDK
CDK9	CDK9	P50750	CMGC	CDK
PCTAIRE1	CDK16	Q00536	CMGC	CDK
CDKL5	CDKL5	O76039	CMGC	CDKL
CLK1	CLK1	P49759	CMGC	CLK
CLK2	CLK2	P49760	CMGC	CLK
CLK4	CLK4	Q9HAZ1	CMGC	CLK
DYRK1A	DYRK1A	Q13627	CMGC	DYRK
DYRK1B	DYRK1B	Q9Y463	CMGC	DYRK
DYRK2	DYRK2	Q92630	CMGC	DYRK
DYRK3	DYRK3	O43781	CMGC	DYRK
HIPK1	HIPK1	Q86Z02	CMGC	DYRK
HIPK2	HIPK2	Q9H2X6	CMGC	DYRK
HIPK3	HIPK3	Q9H422	CMGC	DYRK
PRP4	PRPF4B	Q13523	CMGC	DYRK
GSK3A	GSK3A	P49840	CMGC	GSK
GSK3B	GSK3B	P49841	CMGC	GSK
ERK1	MAPK3	P27361	CMGC	MAPK
ERK2	MAPK1	P28482	CMGC	MAPK
ERK3	MAPK6	Q16659	CMGC	MAPK
ERK4	MAPK4	P31152	CMGC	MAPK
ERK5	MAPK7	Q13164	CMGC	MAPK
ERK7	MAPK15	Q8TD08	CMGC	MAPK
JNK1	MAPK8	P45983	CMGC	MAPK
JNK2	MAPK9	P45984	CMGC	MAPK
JNK3	MAPK10	P53779	CMGC	MAPK
NLK	NLK	Q9UBE8	CMGC	MAPK
P38A	MAPK14	Q16539	CMGC	MAPK
P39B	MAPK11	Q15759	CMGC	MAPK
P38D	MAPK13	O15264	CMGC	MAPK
P38G	MAPK12	P53778	CMGC	MAPK
ICK	ICK	Q9UPZ9	CMGC	RCK
Mok	MOK	Q9UQ07	CMGC	RCK
SRPK1	SRPK1	Q96SB4	CMGC	SRPK
SRPK2	SRPK2	P78362	CMGC	SRPK
SRPK3	SRPK3	Q9UPE1	CMGC	SRPK
AurA	AURKA	O14965	Other	AUR
AurB	AURKB	Q96GD4	Other	AUR
AurC	AURKC	Q9UQB9	Other	AUR
Bub1	BUB1	O43683	Other	BUB
PRPK	TP53RK	Q96S44	Other	Bud32
CAMKK1	CAMKK1	Q8N5S9	Other	CAMKK
CAMKK2	CAMKK2	Q96RR4	Other	CAMKK
CDC7	CDC7	O00311	Other	CDC7
CK2-A1	CSNK2A1	P68400	Other	CK2
CK2-A2	CSNK2A2	P19784	Other	CK2
Haspin	GSG2	Q8TF76	Other	Haspin
IKKA	CHUK	O15111	Other	IKK
IKKB	IKBKB	O14920	Other	IKK
IKKE	IKBKE	Q14164	Other	IKK
TBK1	TBK1	Q9UHD2	Other	IKK
Mos	MOS	P00540	Other	MOS
AAK1	AAK1	Q2M2I8	Other	NAK
MPSK1	STK16	O75716	Other	NAK
NEK1	NEK1	Q96PY6	Other	NEK
NEK11	NEK11	Q8NG66	Other	NEK
NEK2	NEK2	P51955	Other	NEK
NEK6	NEK6	Q9HC98	Other	NEK
NEK9	NEK9	Q8TD19	Other	NEK
PINK1	PINK1	Q9BXM7	Other	NKF2
KIS	UHMK1	Q8TAS1	Other	Other-Unique
GCN2	EIF2AK4	Q9P2K8	Other	PEK
HRI	EIF2AK1	Q9BQI3	Other	PEK
PERK	EIF2AK3	Q9NZJ5	Other	PEK
PKR	EIF2AK2	P19525	Other	PEK
PLK1	PLK1	P53350	Other	PLK
PLK2	PLK2	Q9NYY3	Other	PLK
PLK3	PLK3	Q9H4B4	Other	PLK
PLK4	PLK4	O00444	Other	PLK
SGK493	PKDCC	Q504Y2	Other	SgK493
TLK1	TLK1	Q9UKI8	Other	TLK
TLK2	TLK2	Q86UE8	Other	TLK
PBK	PBK	Q96KB5	Other	TOPK
TTK	TTK	P33981	Other	TTK
ULK1	ULK1	O75385	Other	ULK
ULK2	ULK2	Q8IYT8	Other	ULK
ULK3	ULK3	Q6PHR2	Other	ULK
Myt1	PKMYT1	Q99640	Other	WEE
Wee1	WEE1	P30291	Other	WEE
WNK1	WNK1	Q9H4A3	Other	Wnk
WNK3	WNK3	Q9BYP7	Other	Wnk
WNK4	WNK4	Q96J92	Other	Wnk
ASK1	MAP3K5	Q99683	STE	STE11
MEKK1	MAP3K1	Q13233	STE	STE11
MEKK2	MAP3K2	Q9Y2U5	STE	STE11
MEKK3	MAP3K3	Q99759	STE	STE11
MEKK4	MAP3K4	Q9Y6R4	STE	STE11
MEKK6	MAP3K6	O95382	STE	STE11
GCK	MAP4K2	Q12851	STE	STE20
HPK1	MAP4K1	Q92918	STE	STE20
KHS1	MAP4K5	Q9Y4K4	STE	STE20
KHS2	MAP4K3	Q8IVH8	STE	STE20
LOK	STK10	O94804	STE	STE20
MST1	STK4	Q13043	STE	STE20
MST2	STK3	Q13188	STE	STE20
MST3	STK24	Q9Y6E0	STE	STE20
MST4	MST4	Q9P289	STE	STE20
OSR1	OXSR1	O95747	STE	STE20
PAK1	PAK1	Q13153	STE	STE20
PAK2	PAK2	Q13177	STE	STE20
PAK3	PAK3	O75914	STE	STE20
PAK4	PAK4	O96013	STE	STE20
PAK6	PAK6	Q9NQU5	STE	STE20
PAK7	PAK7	Q9P286	STE	STE20
SLK	SLK	Q9H2G2	STE	STE20
STK39	STK39	Q9UEW8	STE	STE20
TNIK	TNIK	Q9UKE5	STE	STE20
YSK1	STK25	O00506	STE	STE20
MEK1	MAP2K1	Q02750	STE	STE7
MEK2	MAP2K2	P36507	STE	STE7
MEK5	MAP2K5	Q13163	STE	STE7
MKK3	MAP2K3	P46734	STE	STE7
MKK4	MAP2K4	P45985	STE	STE7
MKK6	MAP2K6	P52564	STE	STE7
MKK7	MAP2K7	O14733	STE	STE7
Cot	MAP3K8	P41279	STE	STE-unique
Nik	MAP3K14	Q99558	STE	STE-unique
Abl	ABL1	P00519	TK	ABL
Arg	ABL2	P42684	TK	ABL
Ack	TNK2	Q07912	TK	ACK
ALK	ALK	Q9UM73	TK	Alk
Mer	MERTK	Q12866	TK	Axl
CSK	CSK	P41240	TK	Csk
CTK	MATK	P42679	TK	Csk
EGFR	EGFR	P00533	TK	EGFR
HER2	ERBB2	P04626	TK	EGFR
HER3	ERBB3	P21860	TK	EGFR
HER4	ERBB4	Q15303	TK	EGFR
EphA1	EPHA1	P21709	TK	Eph
EphA10	EPHA10	Q5JZY3	TK	Eph
EphA2	EPHA2	P29317	TK	Eph
EphA3	EPHA3	P29320	TK	Eph
EphA4	EPHA4	P54764	TK	Eph
EphA5	EPHA5	P54756	TK	Eph
EphA6	EPHA6	Q9UF33	TK	Eph
EphA7	EPHA7	Q15375	TK	Eph
EphA8	EPHA8	P29322	TK	Eph
EphB1	EPHB1	P54762	TK	Eph
EphB2	EPHB2	P29323	TK	Eph
EphB3	EPHB3	P54753	TK	Eph
EphB4	EPHB4	P54760	TK	Eph
EphB6	EPHB6	O15197	TK	Eph
FAK	PTK2	Q05397	TK	Fak
Pyk2	PTK2B	Q14289	TK	Fak
Fer	FER	P16591	TK	Fer
Fes	FES	P07332	TK	Fer
FGFR1	FGFR1	P11362	TK	FGFR
FGFR2	FGFR2	P21802	TK	FGFR
FGFR3	FGFR3	P22607	TK	FGFR
FGFR4	FGFR4	P22455	TK	FGFR
IGF1R	IGF1R	P08069	TK	InsR
InsR	INSR	P06213	TK	InsR
JAK1	JAK1	P23458	TK	JakA
Jak2	JAK2	O60674	TK	JakA
Jak3	JAK3	P52333	TK	JakA
Tyk2	TYK2	P29597	TK	JakA
Lmr2	LMTK2	Q8IWU2	TK	Lmr
Met	MET	P08581	TK	Met
Ron	MST1R	Q04912	TK	Met
MuSK	MUSK	O15146	TK	Musk
CSFR	CSF1R	P07333	TK	PDGFR
FLT3	FLT3	P36888	TK	PDGFR
Kit	KIT	P10721	TK	PDGFR
PDGFRa	PDGFRA	P16234	TK	PDGFR
PDGFRb	PDGFRB	P09619	TK	PDGFR
Ret	RET	P07949	TK	Ret
Blk	BLK	P51451	TK	Src
Brk	PTK6	Q13882	TK	Src
Fgr	FGR	P09769	TK	Src
FRK	FRK	P42685	TK	Src
Fyn	FYN	P06241	TK	Src
Hck	HCK	P08631	TK	Src
Lck	LCK	P06239	TK	Src
Lyn	LYN	P07948	TK	Src
Src	SRC	P12931	TK	Src
Yes	YES1	P07947	TK	Src
Syk	SYK	P43405	TK	Syk
ZAP70	ZAP70	P43403	TK	Syk
Btk	BTK	Q06187	TK	Tec
Etk	BMX	P51813	TK	Tec
ITK	ITK	Q08881	TK	Tec
TEC	TEC	P42680	TK	Tec
TXK	TXK	P42681	TK	Tec
TIE1	TIE1	P35590	TK	Tie
TIE2	TEK	Q02763	TK	Tie
TrkA	NTRK1	P04629	TK	Trk
TrkB	NTRK2	Q16620	TK	Trk
VEGFR1	FLT1	P17948	TK	VEGFR
VEGFR2	KDR	P35968	TK	VEGFR
VEGFR3	FLT4	P35916	TK	VEGFR
IRAK1	IRAK1	P51617	TKL	IRAK
IRAK2	IRAK2	O43187	TKL	IRAK
IRAK3	IRAK3	Q9Y616	TKL	IRAK
IRAK4	IRAK4	Q9NWZ3	TKL	IRAK
LIMK1	LIMK1	P53667	TKL	LISK
LIMK2	LIMK2	P53671	TKL	LISK
TESK1	TESK1	Q15569	TKL	LISK
TESK2	TESK2	Q96S53	TKL	LISK
LRRK1	LRRK1	Q38SD2	TKL	LRRK
LRRK2	LRRK2	Q5S007	TKL	LRRK
DLK	MAP3K12	Q12852	TKL	MLK
ILK	ILK	Q13418	TKL	MLK
LZK	MAP3K13	O43283	TKL	MLK
TAK1	MAP3K7	O43318	TKL	MLK
MLK1	MAP3K9	P80192	TKL	MLK
MLK2	MAP3K10	Q02779	TKL	MLK
MLK3	MAP3K11	Q16584	TKL	MLK
TNNI3K	TNNI3K	Q59H18	TKL	MLK
ZAK	ZAK	Q9NYL2	TKL	MLK
A-Raf	ARAF	P10398	TKL	RAF
B-Raf	BRAF	P15056	TKL	RAF
KSR	KSR1	Q8IVT5	TKL	RAF
KSR2	KSR2	Q6VAB6	TKL	RAF
Raf1	RAF1	P04049	TKL	RAF
RIPK1	RIPK1	Q13546	TKL	RIPK
RIPK2	RIPK2	O43353	TKL	RIPK
RIPK3	RIPK3	Q9Y572	TKL	RIPK
RIPK4	RIPK4	P57078	TKL	RIPK
ALK2	ACVR1	Q04771	TKL	STKR
ALK4	ACVR1B	P36896	TKL	STKR
ALK7	ACVR1C	Q8NER5	TKL	STKR
ACVR2A	ACVR2A	P27037	TKL	STKR
ACVR2B	ACVR2B	Q4VAU9	TKL	STKR
ALK1	ACVRL1	P37023	TKL	STKR
MISR2	AMHR2	Q16671	TKL	STKR
BMPR1A	BMPR1A	P36894	TKL	STKR
BMPR1B	BMPR1B	O00238	TKL	STKR
BMPR2	BMPR2	Q13873	TKL	STKR
TGFBR1	TGFBR1	P36897	TKL	STKR
TGFBR2	TGFBR2	P37173	TKL	STKR
MLKL	MLKL	Q8NB16	TKL	TKL-Unique
