# Supplementary material for: Large-scale analysis of the evolutionary histories of phosphorylation motifs in the human genome
Source: Gigascience. 2015 May 6;4:21. doi: 10.1186/s13742-015-0057-6 (PMC4422407; doi:10.1186/s13742-015-0057-6)
Supplement: Additional file 5: — Data used to generate Figure 3A. Data 5–1: Data for calculation of CIs for kinase groups. CIs were calculated for each kinase group using the method that was used to calculate the CIs in phosphomotifs. Ref indicates a conservation rate of all serine and threonine residues of the human genome. Data 5–2: List of phosphorylation substrates and respective kinases. Uniprot identifiers for phosphorylation substrates, respective kinases, positions, residues, and sequences of phosphosites are listed. The conservation parameter indicates the most distant species (KEGG three letter organism code) from human with a conserved phosphosite. Kinase groups are defined according to PhosphoSitePlus [13,14]. [file 13742_2015_57_MOESM5_ESM.xlsx]

## Sheet: Data5-1
Data 5-1 Data for calculation of CIs for kinase groups.
Kinase Groups	Conservation rates of substrate of 10 kinase groups (C)									C-R									CI
	hsa	ptr	mmu	cfa	dre	dme	cel	spo	sce	hsa	ptr	mmu	cfa	dre	dme	cel	spo	sce
Ref (all ST)	1	0.939914	0.873124	0.8004	0.511995	0.224169	0.124445	0.0413818	0.0311447
TKL	1	1	1	1	0.928571	0.767857	0.696429	0.0892857	0.0892857	0	0.0600862	0.126876	0.1996	0.416576	0.543688	0.571984	0.0479039	0.058141	2.02486
STE	1	1	1	0.986014	0.895105	0.65035	0.538462	0.181818	0.13986	0	0.0600862	0.126876	0.185614	0.38311	0.426181	0.414017	0.140436	0.108715	1.84504
AGC	1	0.991101	0.974416	0.949944	0.787542	0.420467	0.329255	0.0533927	0.0467186	0	0.0511874	0.101292	0.149545	0.275547	0.196298	0.20481	0.0120109	0.0155738	1.00626
TK	1	0.990926	0.967332	0.916515	0.794918	0.38657	0.274047	0.0544465	0.0508167	0	0.0510117	0.0942081	0.116116	0.282923	0.162401	0.149602	0.0130647	0.019672	0.888999
Average	1	0.981419	0.950531	0.910956	0.71501	0.359556	0.246139	0.0591216	0.0468147	0	0.0415051	0.0774069	0.110556	0.203015	0.135387	0.121694	0.0177398	0.0156699	0.722973
CAMK	1	0.974603	0.952381	0.91746	0.695238	0.355556	0.247619	0.0380952	0.0253968	0	0.0346893	0.079257	0.117061	0.183243	0.131387	0.123174	-0.00328655	-0.00574792	0.659776
Other	1	0.981917	0.934901	0.882459	0.687161	0.314647	0.166365	0.0723327	0.0560579	0	0.042003	0.0617765	0.0820597	0.175166	0.0904785	0.0419204	0.0309509	0.0249131	0.549268
CMGC	1	0.972085	0.945813	0.905583	0.661741	0.302135	0.184729	0.0500821	0.0377668	0	0.0321715	0.0726888	0.105183	0.149745	0.0779657	0.0602842	0.00870031	0.00662209	0.513361
CK1	1	0.983871	0.83871	0.790323	0.637097	0.330645	0.153226	0.0322581	0.0322581	0	0.0439571	-0.0344143	-0.0100771	0.125102	0.106476	0.0287809	-0.00912372	0.00111332	0.251814
ATYPICAL	1	0.965278	0.902778	0.836806	0.53125	0.236111	0.145833	0.0625	0.0347222	0	0.0253639	0.0296538	0.0364059	0.0192549	0.0119422	0.0213885	0.0211182	0.00357748	0.168705

## Sheet: Data5-2
Data 5-2 List of phosphorylation substrates and respective kinases
Uniprot_accession of substrates	Position of phospho-sites	Phospho-residues	sequence	Conservation	Kinase	Uniprot_accession of kinases	Kinase-groups
P19419	382	S	FWSTLSPIAPR	cel	MSK1	O75582	AGC
Q02156	315	S	DKITNSGQRRK	dre	PKCE	Q02156	AGC
Q02156	315	S	DKITNSGQRRK	dre	PKCA	P17252	AGC
Q02156	367	S	IRKALSFDNRG	dme	PKCE	Q02156	AGC
Q02156	367	S	IRKALSFDNRG	dme	PKCA	P17252	AGC
Q02156	565	T	GVTTTTFCGTP	cel	PDK1	O15530	AGC
Q02156	728	S	EFKGFSYFGED	cel	PKCE	Q02156	AGC
P13569	659	S	AERRNSILTET	dre	PKACa	P17612	AGC
P13569	659	S	AERRNSILTET	dre	PKCA	P17252	AGC
P13569	699	S	EKRKNSILNPI	cfa	PKACa	P17612	AGC
P13569	711	S	SIRKFSIVQKT	dre	PKACa	P17612	AGC
P13569	736	S	LERRLSLVPDS	dre	PKACa	P17612	AGC
P13569	736	S	LERRLSLVPDS	dre	PKCA	P17252	AGC
P13569	752	S	ILPRISVISTG	ptr	PKACa	P17612	AGC
P13569	767	S	ARRRQSVLNLM	dre	PKACa	P17612	AGC
P13569	794	S	STRKVSLAPQA	dre	PKACa	P17612	AGC
P13569	794	S	STRKVSLAPQA	dre	PKCA	P17252	AGC
P13569	812	S	YSRRLSQETGL	dre	PKACa	P17612	AGC
P13569	812	S	YSRRLSQETGL	dre	PKCA	P17252	AGC
P17812	454	T	LGKRRTLFQTK	dre	PKACa	P17612	AGC
P17812	454	T	LGKRRTLFQTK	dre	PKCA	P17252	AGC
P17812	461	S	FQTKNSVMRKL	dre	PKCA	P17252	AGC
O43464	211	S	RVRLLSGDTYE	mmu	Akt2	P31751	AGC
O43464	211	S	RVRLLSGDTYE	mmu	Akt1	P31749	AGC
O95835	673	S	MRVGLSQDAQD	dre	LATS1	O95835	AGC
Q92934	74	S	RSRHSSYPAGT	cfa	PKCT	Q04759	AGC
Q92934	74	S	RSRHSSYPAGT	cfa	PKACa	P17612	AGC
Q92934	74	S	RSRHSSYPAGT	cfa	PKCI	P41743	AGC
Q92934	74	S	RSRHSSYPAGT	cfa	p90RSK	Q15418	AGC
Q92934	74	S	RSRHSSYPAGT	cfa	PKCE	Q02156	AGC
Q92934	74	S	RSRHSSYPAGT	cfa	RSK2	P51812	AGC
Q92934	98	S	RGRSRSAPPNL	dre	PKCT	Q04759	AGC
Q92934	98	S	RGRSRSAPPNL	dre	PKACa	P17612	AGC
Q92934	98	S	RGRSRSAPPNL	dre	PKCI	P41743	AGC
Q92934	98	S	RGRSRSAPPNL	dre	PKCE	Q02156	AGC
Q92934	98	S	RGRSRSAPPNL	dre	Akt1	P31749	AGC
Q92934	98	S	RGRSRSAPPNL	dre	RSK2	P51812	AGC
Q92934	117	S	ELRRMSDEFVD	dre	PKACa	P17612	AGC
Q92934	117	S	ELRRMSDEFVD	dre	PKCI	P41743	AGC
Q92934	117	S	ELRRMSDEFVD	dre	PKCE	Q02156	AGC
P01589	267	S	RRQRKSRRTI*	cfa	PKCA	P17252	AGC
P01589	270	T	RKSRRTI****	cfa	PKCA	P17252	AGC
P05198	51	S	LLSELSRRRIR	sce	RSK2	P51812	AGC
Q9Y4G8	959	S	RVRRSSFLNAK	dre	PKCT	Q04759	AGC
Q08495	402	S	LKKKASLF***	cfa	PKACa	P17612	AGC
Q12933	54	S	GHRYCSFCLAS	dre	PKCZ	Q05513	AGC
Q9Y624	283	S	IYSQPSARSEG	dre	PKCA	P17252	AGC
Q7Z6J0	303	S	TKKRHSFTSLT	dre	Akt2	P31751	AGC
Q7Z6J0	303	S	TKKRHSFTSLT	dre	Akt1	P31749	AGC
Q9NRD9	954	S	LCRRASYISQD	dre	PKACa	P17612	AGC
Q9NRD9	1216	S	HFRRRSFRGFW	dre	PKACa	P17612	AGC
Q9HBY8	252	T	EDTTSTFCGTP	cel	PDK1	O15530	AGC
Q00613	319	S	PGRPSSVDTLL	cfa	PKACa	P17612	AGC
P53667	507	T	RKKRYTVVGNP	dme	ROCK1	Q13464	AGC
P48549	384	S	KERHNSVECLD	dre	PKACa	P17612	AGC
Q9HAW7	431	S	VINDKSYKENI	cel	PKCE	Q02156	AGC
P35222	44	S	TTTAPSLSGKG	dme	PKACa	P17612	AGC
P35222	551	S	TQRRTSMGGTQ	dme	PKACa	P17612	AGC
P35222	551	S	TQRRTSMGGTQ	dme	Akt2	P31751	AGC
P35222	551	S	TQRRTSMGGTQ	dme	Akt1	P31749	AGC
P35222	674	S	YKKRLSVELTS	dme	PKACa	P17612	AGC
Q13043	119	T	RLRNKTLTEDE	dme	Akt1	P31749	AGC
P16150	350	S	FGRRKSRQGSL	cfa	PKCA	P17252	AGC
Q07869	178	S	GRMPRSEKAKL	cel	PKCA	P17252	AGC
Q07869	229	S	ARVILSGKASN	dre	PKCA	P17252	AGC
Q13370	295	S	PRRRSSCVSLG	dre	PKACa	P17612	AGC
Q13370	317	S	IFRRPSLPCIS	cel	PKACa	P17612	AGC
P05106	778	T	KEATSTFTNIT	cel	PDK1	O15530	AGC
P05106	778	T	KEATSTFTNIT	cel	Akt1	P31749	AGC
Q01995	180	S	GLQMGSNRGAS	cel	PKCA	P17252	AGC
Q9BSI4	294	S	FRNLGSPTQVI	dre	RSK2	P51812	AGC
Q9BSI4	329	S	TGKSKSPCQTL	ptr	RSK2	P51812	AGC
P06400	779	S	RPPTLSPIPHI	dre	PKACa	P17612	AGC
P49841	8	S	RPRTTSFAESC	cel	PKCD	Q05655	AGC
P49841	8	S	RPRTTSFAESC	cel	PKACa	P17612	AGC
P49841	8	S	RPRTTSFAESC	cel	PKCH	P24723	AGC
P49841	8	S	RPRTTSFAESC	cel	p90RSK	Q15418	AGC
P49841	8	S	RPRTTSFAESC	cel	p70S6K	P23443	AGC
P49841	8	S	RPRTTSFAESC	cel	PKCA	P17252	AGC
P49841	8	S	RPRTTSFAESC	cel	PKCB	P05771	AGC
P49841	8	S	RPRTTSFAESC	cel	PKCG	P05129	AGC
P49841	8	S	RPRTTSFAESC	cel	Akt1	P31749	AGC
P49841	8	S	RPRTTSFAESC	cel	RSK2	P51812	AGC
P30518	254	S	GRRTGSPGEGA	dre	PKACa	P17612	AGC
P07355	11	S	ILCKLSLEGDH	dre	PKCA	P17252	AGC
P07355	25	S	PSAYGSVKAYT	dre	PKCA	P17252	AGC
P07355	25	S	PSAYGSVKAYT	dre	PKCB	P05771	AGC
P18848	244	S	GSPNRSLPSPG	cfa	RSK2	P51812	AGC
P49840	20	S	RARTSSFAEPG	cel	PKCD	Q05655	AGC
P49840	20	S	RARTSSFAEPG	cel	PKACa	P17612	AGC
P49840	20	S	RARTSSFAEPG	cel	PKCH	P24723	AGC
P49840	20	S	RARTSSFAEPG	cel	PKCA	P17252	AGC
P49840	20	S	RARTSSFAEPG	cel	PKCB	P05771	AGC
P49840	20	S	RARTSSFAEPG	cel	PKCG	P05129	AGC
P49840	20	S	RARTSSFAEPG	cel	Akt1	P31749	AGC
P49840	20	S	RARTSSFAEPG	cel	RSK2	P51812	AGC
Q9UBS0	472	S	SGTKKSKRGRG	cfa	PKCD	Q05655	AGC
Q9UBS0	472	S	SGTKKSKRGRG	cfa	PKCI	P41743	AGC
Q9UBS0	472	S	SGTKKSKRGRG	cfa	PKCE	Q02156	AGC
Q9UBS0	472	S	SGTKKSKRGRG	cfa	PKCA	P17252	AGC
Q9UBS0	472	S	SGTKKSKRGRG	cfa	PKCB	P05771	AGC
Q9UBS0	472	S	SGTKKSKRGRG	cfa	PKCG	P05129	AGC
Q9UBS0	472	S	SGTKKSKRGRG	cfa	PKCZ	Q05513	AGC
P23528	23	S	KVRKSSTPEEV	dre	PKCA	P17252	AGC
P08670	4	S	*MSTRSVSSSS	dre	PKCA	P17252	AGC
P08670	6	S	STRSVSSSSYR	dre	PKCA	P17252	AGC
P08670	7	S	TRSVSSSSYRR	dre	PKCA	P17252	AGC
P08670	8	S	RSVSSSSYRRM	dre	PKCA	P17252	AGC
P08670	9	S	SVSSSSYRRMF	dre	PKCA	P17252	AGC
P08670	38	S	STRTYSLGSAL	dre	PKACa	P17612	AGC
P08670	38	S	STRTYSLGSAL	dre	Akt1	P31749	AGC
P08670	71	S	AVRLRSSVPGV	dre	PKACa	P17612	AGC
P08670	71	S	AVRLRSSVPGV	dre	ROCK1	Q13464	AGC
P08670	72	S	VRLRSSVPGVR	dre	PKACa	P17612	AGC
P00439	15	S	LGRKLSDFGQE	cfa	PKACa	P17612	AGC
P11831	102	S	LKRSLSEMEIG	dme	MSK1	O75582	AGC
P11831	158	T	KLRRYTTFSKR	cel	PKACa	P17612	AGC
P11831	158	T	KLRRYTTFSKR	cel	DMPK	Q09013	AGC
P11831	158	T	KLRRYTTFSKR	cel	PKG1	Q13976	AGC
P11831	158	T	KLRRYTTFSKR	cel	PKCA	P17252	AGC
P11831	161	S	RYTTFSKRKTG	cel	PKCA	P17252	AGC
Q14432	311	S	SHRRTSLPCIP	cel	PKACa	P17612	AGC
Q14432	311	S	SHRRTSLPCIP	cel	PKCA	P17252	AGC
Q14432	427	S	KRLRRSLPPGL	cel	PKACa	P17612	AGC
Q14432	427	S	KRLRRSLPPGL	cel	PKCA	P17252	AGC
Q14432	437	S	LLRRVSSTWTT	dre	PKCA	P17252	AGC
Q14432	464	S	RDRSTSIKLQE	dre	PKCA	P17252	AGC
Q14432	491	S	LTKSRSFTSSY	cel	PKCA	P17252	AGC
P09601	187	S	RSRMNSLEMTP	dre	Akt1	P31749	AGC
O15217	188	S	YTVKLSNIPTI	cfa	PKACa	P17612	AGC
O15217	192	T	LSNIPTIKRFL	cfa	PKCA	P17252	AGC
O14813	152	S	QERAASAKGAA	cfa	PKACa	P17612	AGC
P01730	432	S	QAERMSQIKRL	cfa	PKCA	P17252	AGC
P01730	439	S	IKRLLSEKKTC	cfa	PKCA	P17252	AGC
O76054	288	S	ISRGSSHQVEY	dre	PKACa	P17612	AGC
P18031	49	S	RYRDVSPFDHS	dre	Akt1	P31749	AGC
P18031	377	S	RVVGGSLRGAQ	ptr	PKCA	P17252	AGC
Q16658	38	S	NASASSLKKKQ	dme	PKCA	P17252	AGC
Q15311	117	S	KKPSFSKKKEK	dme	PKCA	P17252	AGC
Q15311	296	T	GRTTETEKVQE	hsa	PKCA	P17252	AGC
Q15311	352	S	PTVQISNRVLY	dme	PKCA	P17252	AGC
Q15311	508	S	RRQIASEKEEI	cfa	PKCA	P17252	AGC
Q05655	140	T	EAKFPTMNRRG	dre	PKCD	Q05655	AGC
Q05655	217	T	ANSRDTIFQKE	cel	PKCD	Q05655	AGC
Q05655	294	T	ALNQVTQRASR	cfa	PKCD	Q05655	AGC
Q05655	298	S	VTQRASRRSDS	dre	PKCD	Q05655	AGC
Q05655	301	S	RASRRSDSASS	cel	PKCD	Q05655	AGC
Q05655	303	S	SRRSDSASSEP	hsa	PKCD	Q05655	AGC
Q05655	502	S	NIFGESRASTF	hsa	PKCD	Q05655	AGC
Q05655	644	S	EKARLSYSDKN	dre	PKCD	Q05655	AGC
P00533	677	T	IVRKRTLRRLL	dme	PKN1	Q16512	AGC
P00533	677	T	IVRKRTLRRLL	dme	PKCA	P17252	AGC
P49918	309	T	GSVEQTPRKRL	mmu	Akt1	P31749	AGC
Q9NZV8	551	S	GSHQGSIQELS	cel	PKACa	P17612	AGC
P32004	1171	T	PMKDETFGEYR	dre	PKCA	P17252	AGC
Q04759	218	T	INSRETMFHKE	cel	PKCT	Q04759	AGC
P62195	119	S	ALRNDSYTLHK	sce	PKACa	P17612	AGC
P48436	63	S	DLKKESEEDKF	dme	PKACa	P17612	AGC
P48436	180	S	PRRRKSVKNGQ	cel	PKACa	P17612	AGC
P48436	180	S	PRRRKSVKNGQ	cel	ROCK1	Q13464	AGC
Q9BYV9	520	S	RTRTSSSCSSY	dre	p70S6K	P23443	AGC
Q7KZI7	595	T	VSSRSTFHAGQ	cel	PKCI	P41743	AGC
Q7KZI7	595	T	VSSRSTFHAGQ	cel	PKCZ	Q05513	AGC
Q9GZU1	556	S	KFRRGSGSACS	cfa	PKACa	P17612	AGC
Q9GZU1	558	S	RRGSGSACSLL	dre	PKACa	P17612	AGC
P04083	26	S	VQTVKSSKGGP	mmu	PKCA	P17252	AGC
P04083	27	S	QTVKSSKGGPG	cfa	PKCA	P17252	AGC
P04083	27	S	QTVKSSKGGPG	cfa	PKCB	P05771	AGC
P04083	215	T	ERRKGTDVNVF	dme	PKACa	P17612	AGC
Q9H1D0	701	T	RLRQGTLRRDL	cel	PKCA	P17252	AGC
P32245	311	T	QELRKTFKEII	dre	PKACa	P17612	AGC
Q16512	773	T	GDRTSTFCGTP	cel	PKN1	Q16512	AGC
Q16512	773	T	GDRTSTFCGTP	cel	PDK1	O15530	AGC
P09211	42	S	TWQEGSLKASC	cfa	PKCH	P24723	AGC
P09211	184	S	YVGRLSARPKL	dre	PKCH	P24723	AGC
P09211	184	S	YVGRLSARPKL	dre	PKCA	P17252	AGC
P55211	143	S	VGALESLRGNA	cel	PKCZ	Q05513	AGC
P55211	182	S	RTRTGSNIDCE	cel	PKACa	P17612	AGC
P55211	195	S	RRRFSSLHFMV	dme	Akt1	P31749	AGC
P05783	52	S	VSRSTSFRGGM	dre	p70S6Kb	Q9UBS0	AGC
P05783	52	S	VSRSTSFRGGM	dre	PKCE	Q02156	AGC
P30304	292	S	TKRRKSMSGAS	spo	p90RSK	Q15418	AGC
Q86TI0	595	T	RRRANTLSHFP	dme	Akt1	P31749	AGC
Q99801	47	S	GGRTSSQRQRD	ptr	PKCA	P17252	AGC
P06239	41	S	LIRNGSEVRDP	dre	PKACa	P17612	AGC
P06239	41	S	LIRNGSEVRDP	dre	PKCA	P17252	AGC
O15360	1148	S	RSRDPSLMVDF	hsa	Akt1	P31749	AGC
Q9NYV6	648	S	LYMQPSPL***	cfa	RSK2	P51812	AGC
P19086	15	S	EAARRSRRIDR	cel	PKCA	P17252	AGC
P19086	26	S	HLRSESQRQRR	sce	PKCA	P17252	AGC
Q99962	13	T	QFHKATQKVSE	dre	ROCK2	O75116	AGC
P60484	228	S	IYSSNSGPTRR	cfa	ROCK1	Q13464	AGC
P60484	231	T	SNSGPTRREDK	dre	ROCK1	Q13464	AGC
P60484	379	S	DHYRYSDTTDS	cel	PKCZ	Q05513	AGC
P60484	381	T	YRYSDTTDSDP	dre	PKCZ	Q05513	AGC
P60484	382	T	RYSDTTDSDPE	dre	PKCZ	Q05513	AGC
P09917	271	S	LERQLSLEQEV	dre	PKACa	P17612	AGC
P09917	523	S	RGRKSSGFPKS	dre	PKACa	P17612	AGC
Q15417	292	S	TGTNGSEISDS	dre	ROCK2	O75116	AGC
O43293	264	T	PKRRMTIAQSL	cel	ROCK1	Q13464	AGC
O43293	298	T	RRRLKTTRLKE	dre	ROCK1	Q13464	AGC
P55042	213	S	RSREVSVDEGR	dre	PKCA	P17252	AGC
P55042	256	S	RLRRDSKEANA	dre	PKCA	P17252	AGC
P55042	272	S	TRRRESLGKKA	dre	PKACa	P17612	AGC
P55042	272	S	TRRRESLGKKA	dre	PKCA	P17252	AGC
P55042	289	S	IVARNSRKMAF	cfa	PKCA	P17252	AGC
P55042	298	S	AFRAKSKSCHD	dre	PKCA	P17252	AGC
Q92597	327	T	LMRSRTASGSS	cel	SGK1	O00141	AGC
Q92597	329	S	RSRTASGSSVT	cel	PKACa	P17612	AGC
Q92597	329	S	RSRTASGSSVT	cel	SGK1	O00141	AGC
Q92597	345	T	RSRSHTSEGTR	cel	SGK1	O00141	AGC
Q92597	355	T	RSRSHTSEGTR	dre	SGK1	O00141	AGC
Q92597	365	T	RSRSHTSEGAH	dre	PKACa	P17612	AGC
Q92597	365	T	RSRSHTSEGAH	dre	SGK1	O00141	AGC
Q02750	221	S	DSMANSFVGTR	cel	PDK1	O15530	AGC
P0C0S8	1	S	****MSGRGKQ	sce	MSK1	O75582	AGC
O60716	267	S	VRVGGSSVDLH	dre	PKCE	Q02156	AGC
O60716	878	S	DRNQKSDKKPD	mmu	PKCA	P17252	AGC
P41161	366	S	YQRRGSLQLWQ	dme	PKACa	P17612	AGC
P55087	179	S	FASCDSKRTDV	cfa	PKCA	P17252	AGC
P05093	257	S	KFRSDSITNML	cel	PKACa	P17612	AGC
Q9Y3M2	19	S	PRKSASLSNLH	dre	Akt2	P31751	AGC
Q9Y3M2	19	S	PRKSASLSNLH	dre	Akt1	P31749	AGC
Q9HAN9	135	S	ETQDSSQKKSL	cfa	PKCA	P17252	AGC
P22460	14	T	NGGAMTVRGGD	dre	PKCA	P17252	AGC
Q09161	6	S	SRRRHSDENDG	cfa	p70S6K	P23443	AGC
Q09161	20	T	HKRRKTSDANE	cfa	p70S6K	P23443	AGC
Q09161	21	S	KRRKTSDANET	dme	p70S6K	P23443	AGC
P41181	255	S	VRRRQSVELHS	cfa	PKACa	P17612	AGC
P56817	497	S	FADDISLLK**	dre	ROCK2	O75116	AGC
P19525	450	T	TRSKGTLRYMS	dre	RSK2	P51812	AGC
P19429	22	S	PIRRRSSNYRA	cfa	PKCD	Q05655	AGC
P19429	22	S	PIRRRSSNYRA	cfa	PKACa	P17612	AGC
P19429	22	S	PIRRRSSNYRA	cfa	PKCA	P17252	AGC
P19429	23	S	IRRRSSNYRAY	cfa	PKCD	Q05655	AGC
P19429	23	S	IRRRSSNYRAY	cfa	PKACa	P17612	AGC
P19429	23	S	IRRRSSNYRAY	cfa	PKCA	P17252	AGC
P19429	38	S	HAKKKSKISAS	dre	PKACa	P17612	AGC
P19429	41	S	KKSKISASRKL	dre	PKCA	P17252	AGC
P19429	43	S	SKISASRKLQL	dre	PKCE	Q02156	AGC
P19429	43	S	SKISASRKLQL	dre	PKCA	P17252	AGC
P19429	142	T	KFKRPTLRRVR	cel	PKCD	Q05655	AGC
P19429	142	T	KFKRPTLRRVR	cel	PKCA	P17252	AGC
P19429	165	S	ARAKESLDLRA	cel	PKACa	P17612	AGC
Q7Z2W7	8	S	RAARLSMRNRR	cfa	PKACa	P17612	AGC
Q7Z2W7	16	T	NRRNDTLDSTR	cfa	PKACa	P17612	AGC
P36507	225	S	DSMANSFVGTR	cel	PDK1	O15530	AGC
P15336	120	S	TPIIRSKIEEP	cfa	PKCA	P17252	AGC
P15336	120	S	TPIIRSKIEEP	cfa	PKCB	P05771	AGC
P21333	2151	S	RRRAPSVANVG	dre	PKACa	P17612	AGC
P21333	2151	S	RRRAPSVANVG	dre	p90RSK	Q15418	AGC
O14921	40	T	ENLMATKYGPV	cfa	PKACa	P17612	AGC
Q15054	457	S	ANRQVSITGFF	dre	PKACa	P17612	AGC
P20265	359	S	RKKRTSIEVSV	cel	PKACa	P17612	AGC
Q7Z2E3	124	T	NPGLETHRKRK	cfa	PKCG	P05129	AGC
P45985	79	S	RLRTHSIESSG	dre	Akt1	P31749	AGC
Q14155	517	S	ASPRMSGFIYQ	dme	PKCG	P05129	AGC
Q9Y3C5	134	T	LMRSFTCPSCM	cel	Akt1	P31749	AGC
P05107	744	S	KEKLKSQWNND	mmu	PKCD	Q05655	AGC
P05107	744	S	KEKLKSQWNND	mmu	PKCH	P24723	AGC
P05107	744	S	KEKLKSQWNND	mmu	PKCA	P17252	AGC
P05107	744	S	KEKLKSQWNND	mmu	PKCB	P05771	AGC
P05107	757	T	LFKSATTTVMN	cel	PKCD	Q05655	AGC
P05107	757	T	LFKSATTTVMN	cel	PKCH	P24723	AGC
P05107	757	T	LFKSATTTVMN	cel	PKCA	P17252	AGC
P05107	757	T	LFKSATTTVMN	cel	PKCB	P05771	AGC
P05107	759	T	KSATTTVMNPK	cel	PKCA	P17252	AGC
P52565	33	S	PPAQKSIQEIQ	spo	PKCA	P17252	AGC
P52565	95	S	TGDLESFKKQS	dre	PKCA	P17252	AGC
P52565	173	S	MLARGSYSIKS	cfa	PKACa	P17612	AGC
O94806	730	S	IIGEKSFRRSV	cel	PKCA	P17252	AGC
Q13522	34	T	RRRRPTPATLV	dre	PKACa	P17612	AGC
Q13522	66	S	STLAMSPRQRK	dre	PKACa	P17612	AGC
Q13522	66	S	STLAMSPRQRK	dre	PKCA	P17252	AGC
Q13522	74	T	QRKKMTRITPT	cfa	PKACa	P17612	AGC
Q13522	74	T	QRKKMTRITPT	cfa	PKCA	P17252	AGC
P61224	178	S	KARKKSSCQLL	cel	PKACa	P17612	AGC
P61224	178	S	KARKKSSCQLL	cel	PKG1	Q13976	AGC
P26038	557	T	RDKYKTLRQIR	cel	PKCT	Q04759	AGC
P26038	557	T	RDKYKTLRQIR	cel	PKACa	P17612	AGC
P26038	557	T	RDKYKTLRQIR	cel	ROCK1	Q13464	AGC
P26038	557	T	RDKYKTLRQIR	cel	GRK2	P25098	AGC
Q9UQ80	359	S	KALLQSSASRK	cel	PKCD	Q05655	AGC
Q9UQ80	359	S	KALLQSSASRK	cel	PKCA	P17252	AGC
Q9UQ80	365	T	SASRKTQKKKK	cfa	PKCA	P17252	AGC
P46940	1442	S	MKKSKSVKEDS	cfa	PKCE	Q02156	AGC
P46940	1442	S	MKKSKSVKEDS	cfa	PKCA	P17252	AGC
P67809	101	S	RKYLRSVGDGE	cel	p90RSK	Q15418	AGC
P67809	101	S	RKYLRSVGDGE	cel	Akt1	P31749	AGC
P67809	101	S	RKYLRSVGDGE	cel	RSK2	P51812	AGC
P35612	712	S	KFRTPSFLKKS	dre	PKCA	P17252	AGC
P35612	712	S	KFRTPSFLKKS	dre	PKCZ	Q05513	AGC
P35612	725	S	KEKVES*****	cfa	PKCA	P17252	AGC
Q9UD71	33	T	RRRRPTPAMLF	dre	PKACa	P17612	AGC
P38936	144	T	RKRRQTSMTDF	dre	Akt1	P31749	AGC
P38936	145	S	KRRQTSMTDFY	cfa	PKCA	P17252	AGC
P38936	145	S	KRRQTSMTDFY	cfa	Akt1	P31749	AGC
P38936	152	S	TDFYHSKRRLI	cfa	PKCA	P17252	AGC
P04150	133	S	LNRSTSVPENP	cfa	Akt1	P31749	AGC
P56537	234	S	STIATSMRDSL	cfa	PKCA	P17252	AGC
P07550	344	S	LCLRRSSLKAY	dre	PKACa	P17612	AGC
P07550	345	S	CLRRSSLKAYG	dre	PKACa	P17612	AGC
P07550	345	S	CLRRSSLKAYG	dre	Akt1	P31749	AGC
P07550	354	S	YGNGYSSNGNT	dre	GRK5	P34947	AGC
P07550	354	S	YGNGYSSNGNT	dre	GRK2	P25098	AGC
P07550	355	S	GNGYSSNGNTG	dre	GRK5	P34947	AGC
P07550	355	S	GNGYSSNGNTG	dre	GRK2	P25098	AGC
P07550	383	T	EDLPGTEDFVG	cfa	GRK5	P34947	AGC
P07550	383	T	EDLPGTEDFVG	cfa	GRK2	P25098	AGC
P07550	392	T	VGHQGTVPSDN	dre	GRK5	P34947	AGC
P07550	395	S	QGTVPSDNIDS	cel	GRK5	P34947	AGC
P07550	395	S	QGTVPSDNIDS	cel	GRK2	P25098	AGC
P07550	400	S	SDNIDSQGRNC	dre	GRK5	P34947	AGC
P07550	400	S	SDNIDSQGRNC	dre	GRK2	P25098	AGC
P07550	406	S	QGRNCSTNDSL	cel	GRK5	P34947	AGC
P07550	406	S	QGRNCSTNDSL	cel	GRK2	P25098	AGC
P07550	410	S	CSTNDSLL***	cel	GRK5	P34947	AGC
P68104	431	T	RDMRQTVAVGV	sce	ROCK2	O75116	AGC
Q15172	40	S	KRSQGSSQFRS	sce	PKCA	P17252	AGC
P48050	52	T	TTCVDTRWRYM	dre	PKCA	P17252	AGC
Q96S44	249	S	RGRKRSMVG**	dre	Akt1	P31749	AGC
Q12778	23	T	RPRSCTWPLPR	cel	Akt1	P31749	AGC
Q12778	255	S	RRRAASMDNNS	dre	Akt1	P31749	AGC
Q12778	318	S	RPRTSSNASTI	cel	Akt1	P31749	AGC
Q03393	18	S	VSRRISFSASH	cel	PKG1	Q13976	AGC
Q03393	18	S	VSRRISFSASH	cel	PKG2	Q13237	AGC
Q13188	116	T	RLRNKTLIEDE	dme	Akt1	P31749	AGC
Q13188	383	T	MKRNATSPQVQ	dre	Akt1	P31749	AGC
Q96D31	26	S	STTSGSRRSRR	dme	PKCB	P05771	AGC
Q96D31	29	S	SGSRRSRRRSG	cfa	PKCB	P05771	AGC
P25963	31	S	DDRHDSGLDSM	dre	SGK1	O00141	AGC
P25963	31	S	DDRHDSGLDSM	dre	p90RSK	Q15418	AGC
P25963	31	S	DDRHDSGLDSM	dre	RSK2	P51812	AGC
P17542	89	T	RHRVPTTELCR	dre	Akt1	P31749	AGC
P17542	171	S	VKRRPSPYEME	dme	PKACa	P17612	AGC
P38398	508	T	RKRRPTSGLHP	cfa	Akt1	P31749	AGC
P38398	693	S	SKRHDSDTFPE	cfa	Akt1	P31749	AGC
Q96B36	245	T	RPRLNTSDFQK	dre	Akt1	P31749	AGC
Q9BZQ8	601	S	PARRASAILPG	cfa	Akt1	P31749	AGC
P35900	12	S	FHRSLSSSLQA	dre	PKCA	P17252	AGC
P31749	71	T	RPRPNTFIIRC	dme	Akt1	P31749	AGC
P31749	245	S	RERVFSEDRAR	cel	Akt1	P31749	AGC
P31749	307	T	GATMKTFCGTP	cel	PDK1	O15530	AGC
P31749	307	T	GATMKTFCGTP	cel	PKCA	P17252	AGC
P31749	307	T	GATMKTFCGTP	cel	PKCB	P05771	AGC
P31749	472	S	HFPQFSYSASG	cel	PDK1	O15530	AGC
P31749	472	S	HFPQFSYSASG	cel	PKCA	P17252	AGC
P31749	472	S	HFPQFSYSASG	cel	PKCB	P05771	AGC
Q92879	27	S	VPRTWSEKDLR	dre	Akt1	P31749	AGC
Q14738	59	S	SNKRPSNSTPP	sce	PKACa	P17612	AGC
Q14738	74	S	SKIKYSGGPQI	dre	PKACa	P17612	AGC
Q14738	572	S	LLRRKSELPQD	cel	PKACa	P17612	AGC
P12755	457	T	RKRKLTVDTPG	dme	Akt1	P31749	AGC
P31751	308	T	GATMKTFCGTP	cel	PDK1	O15530	AGC
Q16584	673	S	RERGESPTTPP	mmu	Akt1	P31749	AGC
O75582	211	S	TERAYSFCGTI	cel	MSK1	O75582	AGC
O75582	375	S	LFQGYSFVAPS	cel	MSK1	O75582	AGC
O75582	380	S	SFVAPSILFKR	cel	MSK1	O75582	AGC
O75582	749	S	KMKKTSTSTET	cel	MSK1	O75582	AGC
O75582	751	S	KKTSTSTETRS	dre	MSK1	O75582	AGC
O75582	757	S	TETRSSSSESS	dre	MSK1	O75582	AGC
Q9UJY1	56	S	ALPRLSSAWPG	dre	PKACa	P17612	AGC
P35579	1915	S	NREVSSLKNKL	dme	PKCA	P17252	AGC
Q96C90	56	T	RQGKVTVKYDR	cel	PKCD	Q05655	AGC
Q96C90	56	T	RQGKVTVKYDR	cel	ROCK2	O75116	AGC
Q96C90	56	T	RQGKVTVKYDR	cel	PKCA	P17252	AGC
P21731	323	S	LQPRLSTRPRS	dre	PKCA	P17252	AGC
P21731	328	S	STRPRSLSLQP	dre	PKACa	P17612	AGC
P21731	328	S	STRPRSLSLQP	dre	PKCA	P17252	AGC
P21731	330	S	RPRSLSLQPQL	dre	PKCA	P17252	AGC
P21731	336	T	LQPQLTQRSGL	cfa	PKCA	P17252	AGC
P15976	309	S	RNRKASGKGKK	cel	Akt1	P31749	AGC
Q99683	82	S	RGRGSSVGGGS	dre	Akt2	P31751	AGC
Q99683	82	S	RGRGSSVGGGS	dre	Akt1	P31749	AGC
Q99683	837	T	NPCTETFTGTL	cel	PDK1	O15530	AGC
Q99683	965	S	YLRSISLPVPV	dme	PDK1	O15530	AGC
Q9H492	11	S	FKQRRSFADRC	spo	PKACa	P17612	AGC
P37840	128	S	AYEMPSEEGYQ	cfa	GRK5	P34947	AGC
P37840	128	S	AYEMPSEEGYQ	cfa	GRK2	P25098	AGC
P03372	166	S	RERLASTNDKG	cel	p90RSK	Q15418	AGC
P03372	166	S	RERLASTNDKG	cel	p70S6K	P23443	AGC
P03372	166	S	RERLASTNDKG	cel	Akt2	P31751	AGC
P03372	166	S	RERLASTNDKG	cel	Akt1	P31749	AGC
P03372	166	S	RERLASTNDKG	cel	RSK2	P51812	AGC
P03372	235	S	KNRRKSCQACR	cel	PKACa	P17612	AGC
P03372	304	S	RSKKNSLALSL	cel	PKACa	P17612	AGC
P03372	304	S	RSKKNSLALSL	cel	Akt1	P31749	AGC
Q15942	141	S	PREKVSSIDLE	dre	Akt1	P31749	AGC
Q86UR1	171	S	VQRRGSLPPRQ	ptr	PKACa	P17612	AGC
Q86UR1	171	S	VQRRGSLPPRQ	ptr	PKCA	P17252	AGC
P35568	269	S	RPRSKSQSSSN	dre	p70S6K	P23443	AGC
P35568	306	S	RSRTESITATS	dre	PKCD	Q05655	AGC
P35568	306	S	RSRTESITATS	dre	p70S6K	P23443	AGC
P35568	322	S	GGKPGSFRVRA	dre	PKCD	Q05655	AGC
P35568	322	S	GGKPGSFRVRA	dre	PKCB	P05771	AGC
P35568	322	S	GGKPGSFRVRA	dre	PKCZ	Q05513	AGC
P35568	526	S	RKRTHSAGTSP	dme	p70S6K	P23443	AGC
P35568	573	S	PGHRHSAFVPT	dme	PKCD	Q05655	AGC
P35568	628	S	SGRKGSGDYMP	dre	Akt1	P31749	AGC
P35568	635	S	DYMPMSPKSVS	dre	p70S6K	P23443	AGC
P35568	1100	S	RRRHSSETFSS	dre	PKCT	Q04759	AGC
P35568	1100	S	RRRHSSETFSS	dre	p70S6K	P23443	AGC
Q01954	540	S	KSRKSSMPIKI	dre	PKCA	P17252	AGC
P51787	26	S	GARRGSAGLAK	mmu	PKACa	P17612	AGC
O43181	172	S	KRTRVSTK***	dme	PKACa	P17612	AGC
P42261	833	S	CYKSRSESKRM	dme	PKCA	P17252	AGC
P42261	835	S	KSRSESKRMKG	dme	PKCA	P17252	AGC
P42261	848	S	LIPQQSINEAI	dme	PKCA	P17252	AGC
P42261	862	S	TLPRNSGAGAS	dme	PKACa	P17612	AGC
P23975	258	S	KGVKTSGKVVW	cel	PKCE	Q02156	AGC
P13498	146	T	PQIGGTIKQPP	cfa	PKCD	Q05655	AGC
P13498	146	T	PQIGGTIKQPP	cfa	PKCA	P17252	AGC
O15151	366	S	CRRTISAPVVR	dre	Akt1	P31749	AGC
Q9Y613	1130	S	RERKRSRGNRK	dre	PKG1	Q13976	AGC
Q9Y613	1130	S	RERKRSRGNRK	dre	ROCK1	Q13464	AGC
Q9Y613	1136	S	RGNRKSLRRTL	cel	ROCK1	Q13464	AGC
Q9Y613	1140	T	KSLRRTLKSGL	cel	ROCK1	Q13464	AGC
P19838	336	S	QLRRKSDLETS	dme	PKACa	P17612	AGC
P21399	137	S	NRRADSLQKNQ	dre	PKCA	P17252	AGC
P21399	710	S	FNSYGSRRGND	dme	PKCA	P17252	AGC
P17676	287	S	IAVRKSRDKAK	dre	PKACa	P17612	AGC
O15530	24	S	LCSCPSPSMVR	dre	PDK1	O15530	AGC
O15530	240	S	QARANSFVGTA	dme	PDK1	O15530	AGC
O15530	392	S	VSSSSSSHSLS	dme	PDK1	O15530	AGC
O15530	395	S	SSSSHSLSASD	cfa	PDK1	O15530	AGC
O15530	409	S	PQRSGSNIEQY	dre	PDK1	O15530	AGC
O15530	512	T	AKNFKTFFVHT	dre	PDK1	O15530	AGC
O15551	191	T	REKKYTATKVV	ptr	PKACa	P17612	AGC
P29350	590	S	EKSKGSLKRK*	dre	PKCA	P17252	AGC
Q92681	365	S	ELLVVSSKPAS	mmu	PKCA	P17252	AGC
Q9H0H5	248	T	RSRRKTGTLQP	dre	Akt2	P31751	AGC
Q12809	282	S	SVRRASSADDI	dre	PKACa	P17612	AGC
Q12809	889	S	RKRKLSFRRRT	cfa	PKACa	P17612	AGC
Q12809	889	S	RKRKLSFRRRT	cfa	PKCA	P17252	AGC
Q12809	894	T	SFRRRTDKDTE	cfa	PKACa	P17612	AGC
Q12809	1136	S	PTRRLSLPGQL	dre	PKACa	P17612	AGC
O14745	76	S	HQQVVSRIRAA	dre	PKCA	P17252	AGC
O14745	161	S	MKKGPSGYGFN	ptr	PKCA	P17252	AGC
O14745	338	S	AHQKRSSKRAP	dre	PKCA	P17252	AGC
O14745	339	S	HQKRSSKRAPQ	dre	PKCA	P17252	AGC
Q14344	202	T	LARRPTKGIHE	sce	PKACa	P17612	AGC
P50552	156	S	IERRVSNAGGP	dre	PKACa	P17612	AGC
P50552	156	S	IERRVSNAGGP	dre	PKG1	Q13976	AGC
P50552	156	S	IERRVSNAGGP	dre	PKCA	P17252	AGC
P50552	238	S	KLRKVSKQEEA	cfa	PKACa	P17612	AGC
P50552	238	S	KLRKVSKQEEA	cfa	PKG1	Q13976	AGC
P50552	277	T	RRRKATQVGEK	cfa	PKACa	P17612	AGC
P50552	277	T	RRRKATQVGEK	cfa	PKG1	Q13976	AGC
P50552	277	T	RRRKATQVGEK	cfa	p90RSK	Q15418	AGC
P55072	351	S	TNRPNSIDPAL	sce	Akt1	P31749	AGC
P55072	745	S	RFARRSVSDND	sce	Akt1	P31749	AGC
P55072	747	S	ARRSVSDNDIR	sce	Akt1	P31749	AGC
Q15722	307	T	KLLEGTGSEAS	dre	GRK6	P43250	AGC
Q6R327	1134	T	RIRTLTEPSVD	dre	p70S6Kb	Q9UBS0	AGC
Q6R327	1134	T	RIRTLTEPSVD	dre	SGK1	O00141	AGC
Q6R327	1134	T	RIRTLTEPSVD	dre	p70S6K	P23443	AGC
Q6R327	1134	T	RIRTLTEPSVD	dre	Akt1	P31749	AGC
Q01970	1104	S	RKRHNSISEAK	dre	PKACa	P17612	AGC
Q01970	1104	S	RKRHNSISEAK	dre	PKCA	P17252	AGC
P17612	197	T	KGRTWTLCGTP	cel	PKACa	P17612	AGC
P24390	208	S	KGKKLSLPA**	dre	PKACa	P17612	AGC
Q15080	153	T	RLRPRTRKVKS	dre	PKCA	P17252	AGC
Q15080	314	S	ARGLPSQKRLF	dre	PKCA	P17252	AGC
P43629	414	S	KITRPSQRPKT	cfa	PKCE	Q02156	AGC
P43629	414	S	KITRPSQRPKT	cfa	PKCA	P17252	AGC
P43629	414	S	KITRPSQRPKT	cfa	PKCG	P05129	AGC
P11387	20	S	FRLNDSHKHKD	dre	PKCA	P17252	AGC
P35240	9	S	IASRMSFSSLK	cel	PKACa	P17612	AGC
P35240	517	S	DMKRLSMEIEK	dre	PKACa	P17612	AGC
Q15027	553	S	RPRPGSLRSKP	dme	Akt1	P31749	AGC
Q96D96	28	T	FLRHFTVVGDD	dre	PKCD	Q05655	AGC
Q96D96	96	S	LRKLFSSHRFQ	dre	PKCD	Q05655	AGC
P41279	399	S	QPRCQSLDSAL	dre	Akt1	P31749	AGC
P19634	647	S	RQRLRSYNRHT	dre	Akt1	P31749	AGC
P19634	702	S	RARIGSDPLAY	cfa	p90RSK	Q15418	AGC
P19634	702	S	RARIGSDPLAY	cfa	Akt1	P31749	AGC
P19634	795	S	IQRCLSDPGPH	dme	Akt1	P31749	AGC
P31645	275	T	WKGVKTSGKVV	cel	PKG1	Q13976	AGC
P19793	26	S	PTGRGSMAAPS	cel	PKACa	P17612	AGC
P35241	563	T	RDKYKTLRQIR	cel	PKCT	Q04759	AGC
P35241	563	T	RDKYKTLRQIR	cel	ROCK1	Q13464	AGC
P35241	563	T	RDKYKTLRQIR	cel	GRK2	P25098	AGC
P35367	395	S	WKRLRSHSRQY	cel	PKG1	Q13976	AGC
P35367	395	S	WKRLRSHSRQY	cel	PKCA	P17252	AGC
P35367	397	S	RLRSHSRQYVS	cel	PKACa	P17612	AGC
P35367	397	S	RLRSHSRQYVS	cel	PKG1	Q13976	AGC
P35367	397	S	RLRSHSRQYVS	cel	GRK2	P25098	AGC
P35367	397	S	RLRSHSRQYVS	cel	PKCA	P17252	AGC
P35367	477	T	ENFKKTFKRIL	cel	PKCA	P17252	AGC
Q92837	187	S	QQRRGSQPETR	mmu	PKACa	P17612	AGC
Q92837	187	S	QQRRGSQPETR	mmu	PKCA	P17252	AGC
P30411	365	S	IQMENSMGTLR	dre	GRK4	P32298	AGC
P30411	372	S	GTLRTSISVER	cel	GRK4	P32298	AGC
P30411	372	S	GTLRTSISVER	cel	PKCA	P17252	AGC
P30411	374	S	LRTSISVERQI	cel	GRK4	P32298	AGC
P50402	48	S	QRRRLSPPSSS	hsa	PKACa	P17612	AGC
O43524	31	T	RPRSCTWPLQR	cel	Akt1	P31749	AGC
O43524	252	S	RRRAVSMDNSN	dre	Akt1	P31749	AGC
O43524	314	S	RSRTNSNASTV	cel	SGK1	O00141	AGC
P48048	3	S	**MNASSRNVF	hsa	PKCA	P17252	AGC
P48048	200	S	KNAVISKRGGK	dre	PKCA	P17252	AGC
P55064	155	S	DSRRTSPVGSP	cfa	PKACa	P17612	AGC
Q9BZL6	705	S	IIGEKSFRRSV	cel	PKCH	P24723	AGC
Q9BZL6	705	S	IIGEKSFRRSV	cel	PKCE	Q02156	AGC
Q9BZL6	705	S	IIGEKSFRRSV	cel	PKCA	P17252	AGC
Q9BZL6	709	S	KSFRRSVVGTP	cel	PKCH	P24723	AGC
Q9BZL6	709	S	KSFRRSVVGTP	cel	PKCE	Q02156	AGC
Q9BZL6	709	S	KSFRRSVVGTP	cel	PKCA	P17252	AGC
Q9BZL6	875	S	LAERISVL***	dre	PKCH	P24723	AGC
Q9BZL6	875	S	LAERISVL***	dre	PKCE	Q02156	AGC
Q9BZL6	875	S	LAERISVL***	dre	PKCA	P17252	AGC
Q9UH99	11	S	RLTRYSQGDDD	dre	PKACa	P17612	AGC
Q9UH99	53	S	NMKRLSPAPQL	cfa	PKACa	P17612	AGC
Q9UH99	115	S	ESSRASGLVGR	ptr	PKACa	P17612	AGC
Q9Y2H1	281	S	RQLAYSTVGTP	cel	NDR2	Q9Y2H1	AGC
Q13526	15	S	WEKRMSRSSGR	sce	PKACa	P17612	AGC
P42858	418	S	GGRSRSGSIVE	dre	SGK1	O00141	AGC
P42858	418	S	GGRSRSGSIVE	dre	Akt1	P31749	AGC
P01100	361	S	AHRKGSSSNEP	dre	p90RSK	Q15418	AGC
Q15717	157	S	RFDKRSEAEEA	dre	PKCA	P17252	AGC
Q15717	220	S	QRFRFSPMGVD	cel	PKCD	Q05655	AGC
Q15717	220	S	QRFRFSPMGVD	cel	PKCA	P17252	AGC
Q15717	317	S	KILQVSFKTNK	dme	PKCD	Q05655	AGC
Q99259	90	T	ARFRRTETDFS	dre	PKACa	P17612	AGC
Q9BZK7	122	S	ASQQGSAKNGE	cfa	PKCD	Q05655	AGC
P34947	483	S	DIEQFSTVKGV	cel	GRK5	P34947	AGC
P34947	484	T	IEQFSTVKGVN	cel	GRK5	P34947	AGC
P62753	234	S	KRRRLSSLRAS	dre	PKCD	Q05655	AGC
P62753	234	S	KRRRLSSLRAS	dre	p90RSK	Q15418	AGC
P62753	234	S	KRRRLSSLRAS	dre	p70S6K	P23443	AGC
P62753	234	S	KRRRLSSLRAS	dre	RSK2	P51812	AGC
P62753	235	S	RRRLSSLRAST	sce	PKCD	Q05655	AGC
P62753	235	S	RRRLSSLRAST	sce	p90RSK	Q15418	AGC
P62753	235	S	RRRLSSLRAST	sce	p70S6K	P23443	AGC
P62753	235	S	RRRLSSLRAST	sce	RSK2	P51812	AGC
P62753	239	S	SSLRASTSKSE	dme	p70S6K	P23443	AGC
P62753	243	S	ASTSKSESSQK	dre	p70S6K	P23443	AGC
P05787	73	S	NQSLLSPLVLE	cfa	PKCD	Q05655	AGC
P62834	179	S	KPKKKSCLLL*	cel	PKACa	P17612	AGC
P41220	45	S	WKTRLSYFLQN	cel	PKG1	Q13976	AGC
P41220	63	S	KTGKKSKQQAF	cfa	PKG1	Q13976	AGC
P78536	734	T	FPAPQTPGRLQ	cfa	PKCD	Q05655	AGC
P78536	734	T	FPAPQTPGRLQ	cfa	PKCE	Q02156	AGC
P78536	734	T	FPAPQTPGRLQ	cfa	PKCA	P17252	AGC
Q16513	815	T	GDRTSTFCGTP	cel	PDK1	O15530	AGC
P24385	89	S	LDRFLSLEPVK	dme	PKACa	P17612	AGC
P24385	196	S	DVKFISNPPSM	cfa	PKACa	P17612	AGC
P24385	233	S	LTRFLSRVIKC	dre	PKACa	P17612	AGC
Q96T88	297	S	PMRRKSGPSCK	cfa	PKACa	P17612	AGC
P15056	364	S	RDRSSSAPNVH	cel	Akt3	Q9Y243	AGC
P15056	364	S	RDRSSSAPNVH	cel	Akt1	P31749	AGC
P15056	428	S	RERKSSSSSED	dre	Akt3	Q9Y243	AGC
P15056	428	S	RERKSSSSSED	dre	Akt1	P31749	AGC
P09693	147	S	RQSRASDKQTL	cfa	PKCA	P17252	AGC
P17302	367	S	PSSRASSRASS	dre	PKCE	Q02156	AGC
Q9Y6R1	1025	S	KKKKGSLDSDN	dre	PKACa	P17612	AGC
O00168	82	S	GTFRSSIRRLS	cfa	PKACa	P17612	AGC
O00168	87	S	SIRRLSTRRR*	cfa	PKACa	P17612	AGC
O00168	87	S	SIRRLSTRRR*	cfa	PKCA	P17252	AGC
Q96KS0	131	S	DAPSPSKRPWA	cfa	PKCA	P17252	AGC
Q96KS0	225	S	DGQLVSQRAIP	dre	PKCA	P17252	AGC
Q96KS0	233	S	AIPPRSIRGDQ	cfa	PKCA	P17252	AGC
P23443	251	T	GTVTHTFCGTI	cel	PDK1	O15530	AGC
P23443	411	T	VFLGFTYVAPS	cel	PDK1	O15530	AGC
P23443	411	T	VFLGFTYVAPS	cel	p70S6K	P23443	AGC
Q5JVS0	353	T	PANDITSQLEI	dre	PKCT	Q04759	AGC
Q5JVS0	353	T	PANDITSQLEI	dre	PKCA	P17252	AGC
Q5JVS0	353	T	PANDITSQLEI	dre	PKCZ	Q05513	AGC
Q5JVS0	374	T	GARGGTRGGRG	mmu	PKCT	Q04759	AGC
Q5JVS0	374	T	GARGGTRGGRG	mmu	PKCA	P17252	AGC
Q5JVS0	374	T	GARGGTRGGRG	mmu	PKCZ	Q05513	AGC
Q9Y6D6	882	S	AGKKISMKETK	cfa	PKACa	P17612	AGC
Q15139	737	S	IIGEKSFRRSV	cel	PKCD	Q05655	AGC
Q15139	737	S	IIGEKSFRRSV	cel	PKCH	P24723	AGC
Q15139	737	S	IIGEKSFRRSV	cel	PKCE	Q02156	AGC
Q15139	737	S	IIGEKSFRRSV	cel	PKCA	P17252	AGC
Q15139	741	S	KSFRRSVVGTP	cel	PKCD	Q05655	AGC
Q15139	741	S	KSFRRSVVGTP	cel	PKCH	P24723	AGC
Q15139	741	S	KSFRRSVVGTP	cel	PKCE	Q02156	AGC
Q15139	741	S	KSFRRSVVGTP	cel	PKCA	P17252	AGC
P42224	726	S	NLLPMSPEEFD	cel	PKCD	Q05655	AGC
P24941	38	T	KIRLDTETEGV	dre	Akt1	P31749	AGC
P14672	273	S	RERPLSLLQLL	dme	SGK1	O00141	AGC
P05023	942	S	KTRRNSVFQQG	cel	PKACa	P17612	AGC
P08559	231	S	YGMGTSVERAA	spo	PDK1	O15530	AGC
P08559	292	S	RYHGHSMSDPG	sce	PDK1	O15530	AGC
P08559	299	S	SDPGVSYRTRE	cel	PDK1	O15530	AGC
O14493	193	S	TDKPYSAKYSA	dre	PKCA	P17252	AGC
P04792	77	S	YSRALSRQLSS	dme	PKACa	P17612	AGC
P04792	77	S	YSRALSRQLSS	dme	p70S6Kb	Q9UBS0	AGC
P04792	81	S	LSRQLSSGVSE	dme	PKACa	P17612	AGC
P04792	81	S	LSRQLSSGVSE	dme	p70S6Kb	Q9UBS0	AGC
P04792	81	S	LSRQLSSGVSE	dme	Akt1	P31749	AGC
P04792	142	T	FTRKYTLPPGV	dme	PKACa	P17612	AGC
P28482	28	S	RYTNLSYIGEG	sce	SGK1	O00141	AGC
Q15208	280	S	RQLAFSTVGTP	cel	NDR1	Q15208	AGC
Q15208	443	T	VFINYTYKRFE	cel	NDR1	Q15208	AGC
P61981	58	S	GARRSSWRVIS	sce	LATS2	Q9NRM7	AGC
Q14847	145	S	PERRDSQDGSS	cfa	PKACa	P17612	AGC
Q14847	145	S	PERRDSQDGSS	cfa	PKG1	Q13976	AGC
Q14847	145	S	PERRDSQDGSS	cfa	PKG2	Q13237	AGC
P14679	522	S	KEDYHSLYQSH	dre	PKCB	P05771	AGC
P14679	526	S	HSLYQSHL***	dre	PKCB	P05771	AGC
O95863	10	S	LVRKPSDPNRK	mmu	PKACa	P17612	AGC
P78371	259	S	RVRVDSTAKVA	dme	p90RSK	Q15418	AGC
P78371	259	S	RVRVDSTAKVA	dme	p70S6K	P23443	AGC
P78371	259	S	RVRVDSTAKVA	dme	Akt1	P31749	AGC
P61587	6	S	KERRASQKLSS	dre	ROCK1	Q13464	AGC
P61587	10	S	ASQKLSSKSIM	dre	ROCK1	Q13464	AGC
P10721	740	S	ADKRRSVRIGS	cfa	PKCA	P17252	AGC
P10721	745	S	SVRIGSYIERD	dre	PKCA	P17252	AGC
Q8IYJ3	240	S	LSSSSSVSSLN	dre	Akt1	P31749	AGC
O14950	18	T	RPQRATSNVFA	cel	ROCK1	Q13464	AGC
O14950	19	S	PQRATSNVFAM	cel	ROCK1	Q13464	AGC
P51398	30	S	TQARQSIAAHL	cfa	PKCD	Q05655	AGC
P51398	30	S	TQARQSIAAHL	cfa	PKACa	P17612	AGC
P51398	184	S	QPLEASTWLKN	cfa	PKCD	Q05655	AGC
P51398	184	S	QPLEASTWLKN	cfa	PKACa	P17612	AGC
P51398	219	S	STEKGSPLGEV	dme	PKACa	P17612	AGC
P51398	236	T	RVRNATDAVGI	cfa	PKCD	Q05655	AGC
P51398	279	S	KREDKSPIAPE	cfa	PKCD	Q05655	AGC
P09758	302	S	TNRRKSGKYKK	mmu	PKCA	P17252	AGC
P43119	327	S	LSQLASGRRDP	dre	PKCA	P17252	AGC
P27708	1405	S	GGRRLSSFVTK	cel	PKACa	P17612	AGC
P27708	1858	S	RIHRASDPGLP	dre	PKACa	P17612	AGC
P27708	1858	S	RIHRASDPGLP	dre	p70S6K	P23443	AGC
Q9Y243	304	T	AATMKTFCGTP	cel	PDK1	O15530	AGC
P07737	137	S	SHLRRSQY***	dre	ROCK1	Q13464	AGC
Q96F86	160	S	RRRHNSWSSSS	dre	Akt2	P31751	AGC
Q96F86	160	S	RRRHNSWSSSS	dre	Akt1	P31749	AGC
P33778	32	S	KKRKRSRKESY	dre	PKCA	P17252	AGC
P33778	32	S	KKRKRSRKESY	dre	RSK2	P51812	AGC
P33778	36	S	RSRKESYSIYV	cel	Akt1	P31749	AGC
Q99814	323	T	LETQGTVIYNP	cel	PDK1	O15530	AGC
Q8TAE6	72	T	QQGKVTVKYDR	cel	PKACa	P17612	AGC
Q9H3Z4	9	S	RQRSLSTSGES	dme	PKACa	P17612	AGC
O60285	210	T	DKFLQTFCGSP	cel	NDR2	Q9Y2H1	AGC
O60285	599	S	RQRIRSCVSAE	dre	Akt1	P31749	AGC
Q8IWU9	18	S	ARRGFSLDSAV	dre	PKACa	P17612	AGC
Q15835	20	S	IAARGSFDGSS	cel	PKACa	P17612	AGC
P21980	214	S	DCSRRSSPVYV	dre	PKACa	P17612	AGC
P21980	215	S	CSRRSSPVYVG	dre	PKACa	P17612	AGC
Q9UBP6	26	S	RQRAHSNPMAD	sce	p90RSK	Q15418	AGC
Q9UBP6	26	S	RQRAHSNPMAD	sce	Akt1	P31749	AGC
P08172	231	S	NQDPVSPSLVQ	cel	GRK2	P25098	AGC
P08172	233	S	DPVSPSLVQGR	cel	GRK2	P25098	AGC
P08172	249	S	NNNMPSSDDGL	ptr	GRK2	P25098	AGC
P08172	250	S	NNMPSSDDGLE	dre	GRK2	P25098	AGC
P08172	270	T	PRDPVTENCVQ	cel	GRK2	P25098	AGC
P08172	281	S	GEEKESSNDST	cel	GRK2	P25098	AGC
P08172	282	S	EEKESSNDSTS	dre	GRK2	P25098	AGC
P08172	285	S	ESSNDSTSVSA	cel	GRK2	P25098	AGC
P08172	286	T	SSNDSTSVSAV	dre	GRK2	P25098	AGC
P08172	287	S	SNDSTSVSAVA	dre	GRK2	P25098	AGC
P08172	289	S	DSTSVSAVASN	dme	GRK2	P25098	AGC
P08172	293	S	VSAVASNMRDD	cel	GRK2	P25098	AGC
P08172	301	T	RDDEITQDENT	cel	GRK2	P25098	AGC
P08172	306	T	TQDENTVSTSL	cel	GRK2	P25098	AGC
P08172	308	S	DENTVSTSLGH	cel	GRK2	P25098	AGC
P08172	309	T	ENTVSTSLGHS	cfa	GRK2	P25098	AGC
P08172	310	S	NTVSTSLGHSK	cel	GRK2	P25098	AGC
P55316	278	T	RRRSTTSRAKL	dre	Akt1	P31749	AGC
Q15121	115	S	IIRQPSEEEII	dre	Akt1	P31749	AGC
P24723	27	S	QPTRWSLRHSL	cel	PKCH	P24723	AGC
P24723	31	S	WSLRHSLFKKG	cfa	PKCH	P24723	AGC
P55040	260	S	QKRKESMPRKA	dre	PKCZ	Q05513	AGC
Q05195	144	S	RIRMDSIGSTV	cel	p90RSK	Q15418	AGC
Q05195	144	S	RIRMDSIGSTV	cel	p70S6K	P23443	AGC
Q05195	144	S	RIRMDSIGSTV	cel	Akt1	P31749	AGC
P35611	444	T	QQREKTRWLNS	dre	ROCK1	Q13464	AGC
P35611	715	S	PGKSPSKKKKK	dre	PKCA	P17252	AGC
P35611	725	S	KFRTPSFLKKS	dre	PKCA	P17252	AGC
P35611	725	S	KFRTPSFLKKS	dre	PKCZ	Q05513	AGC
O75689	86	S	RARFESKVPSF	cfa	PKCE	Q02156	AGC
O75689	86	S	RARFESKVPSF	cfa	PKCA	P17252	AGC
O75689	275	T	RKRWFTMDDRR	dre	PKCE	Q02156	AGC
O75689	275	T	RKRWFTMDDRR	dre	PKCA	P17252	AGC
Q9BR76	1	S	****MSFRKVV	dre	PKCA	P17252	AGC
P61586	187	S	RGKKKSGCLVL	dre	PKACa	P17612	AGC
P61586	187	S	RGKKKSGCLVL	dre	PKG1	Q13976	AGC
Q9GZX7	26	T	KGRRETYLCYV	dre	PKACa	P17612	AGC
Q9GZX7	37	S	VKRRDSATSFS	cfa	PKACa	P17612	AGC
P63104	57	S	GARRSSWRVVS	sce	PKACa	P17612	AGC
P63104	57	S	GARRSSWRVVS	sce	Akt1	P31749	AGC
P41180	887	T	VAARATLRRSN	dre	PKCA	P17252	AGC
P04049	42	S	YQRRASDDGKL	dre	PKACa	P17612	AGC
P04049	42	S	YQRRASDDGKL	dre	PKCA	P17252	AGC
P04049	258	S	RQRSTSTPNVH	cel	PKACa	P17612	AGC
P04049	498	S	SRWSGSQQVEQ	dre	PKCA	P17252	AGC
P04049	620	S	INRSASEPSLH	cel	PKACa	P17612	AGC
P23396	5	S	MAVQISKKRKF	sce	PKCD	Q05655	AGC
P23396	69	T	RIRELTAVVQK	sce	Akt1	P31749	AGC
P23396	220	T	EILPTTPISEQ	dme	PKCD	Q05655	AGC
P60983	26	T	RFRKETNNAAI	cel	PKACa	P17612	AGC
P60983	26	T	RFRKETNNAAI	cel	p90RSK	Q15418	AGC
P60983	71	S	RFIVYSYKYQH	spo	PKCA	P17252	AGC
P60983	82	S	DDGRVSYPLCF	spo	PKACa	P17612	AGC
O14939	242	S	LVVKDSFLLYM	sce	PKCA	P17252	AGC
O14939	251	T	YMCLETGAISF	cel	PKCA	P17252	AGC
O14939	565	T	QRWNFTKTTKA	cel	PKCD	Q05655	AGC
P11473	50	S	GFFRRSMKRKA	cel	PKCA	P17252	AGC
P11473	181	S	SFSGDSSSSCS	cel	PKACa	P17612	AGC
Q13185	92	S	GTKRKSLSDSE	dme	PKACa	P17612	AGC
Q9BQE3	157	S	LMERLSVDYGK	sce	PKCA	P17252	AGC
Q9BQE3	164	S	DYGKKSKLEFS	sce	PKCA	P17252	AGC
Q8N5S9	73	S	SARKLSLQERP	dre	PKACa	P17612	AGC
Q8N5S9	474	S	EERSMSAPGNL	dme	PKACa	P17612	AGC
P10412	35	S	AKRKASGPPVS	cfa	PKACa	P17612	AGC
Q96BR1	319	T	SDTTTTFCGTP	cel	PDK1	O15530	AGC
Q9BY77	382	S	PRRVNSASSSN	cfa	p70S6K	P23443	AGC
Q9BY77	384	S	RVNSASSSNPP	ptr	p70S6K	P23443	AGC
P08183	660	S	NDSRSSLIRKR	cfa	PKCA	P17252	AGC
P08183	666	S	LIRKRSTRRSV	cel	PKACa	P17612	AGC
P08183	666	S	LIRKRSTRRSV	cel	PKCA	P17252	AGC
P08183	670	S	RSTRRSVRGSQ	cel	PKACa	P17612	AGC
P08183	670	S	RSTRRSVRGSQ	cel	PKCA	P17252	AGC
P08183	682	S	QDRKLSTKEAL	mmu	PKACa	P17612	AGC
P16066	528	S	LRSAGSRLTLS	cel	PKACa	P17612	AGC
Q05469	852	S	EPMRRSVSEAA	cfa	PKACa	P17612	AGC
Q05469	852	S	EPMRRSVSEAA	cfa	PKG1	Q13976	AGC
Q05469	950	S	HPRRSSQGATQ	dre	PKACa	P17612	AGC
Q96RK0	172	S	KRRTQSLSALP	dre	p90RSK	Q15418	AGC
Q96RK0	172	S	KRRTQSLSALP	dre	RSK2	P51812	AGC
P81274	407	S	LGRRHSMENME	dme	PKCA	P17252	AGC
P63252	424	S	PLRRESEI***	dre	PKACa	P17612	AGC
Q9Y2V2	51	S	RTRTFSATVRA	dme	SGK1	O00141	AGC
Q9Y2V2	51	S	RTRTFSATVRA	dme	p90RSK	Q15418	AGC
Q9Y2V2	51	S	RTRTFSATVRA	dme	Akt1	P31749	AGC
Q9BXL7	558	S	PRSRSSIMSIT	dre	PKCT	Q04759	AGC
Q93034	729	S	MRKKISNAQLQ	dme	PKACa	P17612	AGC
P46937	126	S	HVRAHSSPASL	dre	LATS1	O95835	AGC
P46937	126	S	HVRAHSSPASL	dre	LATS2	Q9NRM7	AGC
P46937	126	S	HVRAHSSPASL	dre	Akt1	P31749	AGC
P84243	10	S	QTARKSTGGKA	sce	PKACa	P17612	AGC
P84243	28	S	KAARKSAPSTG	sce	PKACa	P17612	AGC
Q13976	58	T	IGPRTTRAQGI	mmu	PKCA	P17252	AGC
Q13976	64	S	RAQGISAEPQT	cel	PKG1	Q13976	AGC
P26678	15	S	AIRRASTIEMP	cfa	PKACa	P17612	AGC
P04637	45	S	DDLMLSPDDIE	hsa	PKCD	Q05655	AGC
P04637	54	T	IEQWFTEDPGP	hsa	GRK5	P34947	AGC
P04637	370	S	SSHLKSKKGQS	ptr	PKCA	P17252	AGC
P04637	375	S	SKKGQSTSRHK	cfa	PKCA	P17252	AGC
P04637	376	T	KKGQSTSRHKK	cfa	PKCA	P17252	AGC
P04637	377	S	KGQSTSRHKKL	dre	PKACa	P17612	AGC
P04637	377	S	KGQSTSRHKKL	dre	PKCA	P17252	AGC
Q15672	41	S	RKRRSSRRSAG	dme	Akt1	P31749	AGC
Q15672	122	S	RQRTQSLNEAF	cel	Akt1	P31749	AGC
P17661	11	S	SSQRVSSYRRT	dre	PKACa	P17612	AGC
P17661	11	S	SSQRVSSYRRT	dre	ROCK1	Q13464	AGC
P17661	16	T	SSYRRTFGGAP	dre	PKACa	P17612	AGC
P17661	16	T	SSYRRTFGGAP	dre	ROCK1	Q13464	AGC
P17661	59	S	QVSRTSGGAGG	dre	ROCK1	Q13464	AGC
P17661	75	T	ASRLGTTRTPS	dre	PKACa	P17612	AGC
P17661	75	T	ASRLGTTRTPS	dre	ROCK1	Q13464	AGC
P17661	76	T	SRLGTTRTPSS	mmu	ROCK1	Q13464	AGC
O14649	392	S	MKRRSSV****	dre	PKACa	P17612	AGC
O14649	392	S	MKRRSSV****	dre	RSK2	P51812	AGC
O14558	15	S	WLRRASAPLPG	dme	PKACa	P17612	AGC
Q07352	91	S	RDRSFSEGGER	cel	Akt1	P31749	AGC
Q07352	202	S	LQHSFSFAGFP	dme	Akt1	P31749	AGC
P54253	774	S	RKRRWSAPESR	dre	PKACa	P17612	AGC
P54253	774	S	RKRRWSAPESR	dre	Akt1	P31749	AGC
P63000	70	S	RLRPLSYPQTD	sce	Akt1	P31749	AGC
P68431	10	S	QTARKSTGGKA	sce	PKCT	Q04759	AGC
P68431	10	S	QTARKSTGGKA	sce	ROCK1	Q13464	AGC
P68431	10	S	QTARKSTGGKA	sce	Akt2	P31751	AGC
P68431	10	S	QTARKSTGGKA	sce	MSK1	O75582	AGC
P68431	10	S	QTARKSTGGKA	sce	RSK2	P51812	AGC
P68431	11	T	TARKSTGGKAP	sce	PKN1	Q16512	AGC
P68431	28	S	KAARKSAPATG	sce	ROCK1	Q13464	AGC
P68431	28	S	KAARKSAPATG	sce	Akt2	P31751	AGC
P68431	28	S	KAARKSAPATG	sce	MSK1	O75582	AGC
P68431	45	T	RYRPGTVALRE	sce	PKCD	Q05655	AGC
P68431	45	T	RYRPGTVALRE	sce	Akt2	P31751	AGC
P98082	23	S	APKAPSKKEKK	dre	PKCD	Q05655	AGC
P98082	23	S	APKAPSKKEKK	dre	PKCG	P05129	AGC
P24844	1	S	****MSSKRAK	dme	PKCA	P17252	AGC
P24844	2	S	***MSSKRAKA	cel	PKCA	P17252	AGC
P24844	9	T	RAKAKTTKKRP	dme	PKCA	P17252	AGC
P24844	18	T	RPQRATSNVFA	cel	CRIK	O14578	AGC
P24844	19	S	PQRATSNVFAM	cel	CRIK	O14578	AGC
P24844	19	S	PQRATSNVFAM	cel	MRCKa	Q5VT25	AGC
P24844	19	S	PQRATSNVFAM	cel	ROCK1	Q13464	AGC
P10415	69	S	PVARTSPLQTP	dre	PKCA	P17252	AGC
P51681	335	S	APERASSVYTR	dre	GRK3	P35626	AGC
P51681	336	S	PERASSVYTRS	dre	GRK3	P35626	AGC
P51681	341	S	SVYTRSTGEQE	dre	GRK3	P35626	AGC
P51681	348	S	GEQEISVGL**	dre	GRK3	P35626	AGC
O14974	695	T	QSRRSTQGVTL	cel	ROCK1	Q13464	AGC
O14974	695	T	QSRRSTQGVTL	cel	ROCK2	O75116	AGC
O14974	851	S	REKRRSTGVSF	dre	ROCK1	Q13464	AGC
O14974	852	T	EKRRSTGVSFW	dme	PKCT	Q04759	AGC
O14974	852	T	EKRRSTGVSFW	dme	ROCK1	Q13464	AGC
Q9Y6H6	81	S	LGYTRSRKVDK	cfa	PKCA	P17252	AGC
O15519	192	S	AAIQKSLKDPS	cel	PKCA	P17252	AGC
O15519	192	S	AAIQKSLKDPS	cel	PKCB	P05771	AGC
O15519	272	S	RDTFTSLGYEV	dme	Akt1	P31749	AGC
P22736	350	S	RGRLPSKPKQP	cel	Akt1	P31749	AGC
Q8WTQ7	22	S	QARKPSDCDSK	cfa	PKACa	P17612	AGC
Q8WTQ7	35	S	QRRRRSLALPG	dre	PKACa	P17612	AGC
Q8WTQ7	35	S	QRRRRSLALPG	dre	PKCA	P17252	AGC
P46527	9	S	RVSNGSPSLER	dre	Akt1	P31749	AGC
P46527	156	T	RKRPATDDSST	dre	SGK1	O00141	AGC
P46527	156	T	RKRPATDDSST	dre	Akt1	P31749	AGC
P46527	197	T	LRRRQT*****	dre	SGK1	O00141	AGC
P46527	197	T	LRRRQT*****	dre	Akt1	P31749	AGC
P25098	28	S	PAARASKKILL	cel	PKCA	P17252	AGC
P25098	28	S	PAARASKKILL	cel	PKCG	P05129	AGC
P10599	99	T	EKLEATINELV	cfa	PKCA	P17252	AGC
O95999	217	S	GTCANSSEMFL	cfa	Akt1	P31749	AGC
O95999	230	S	RSRTVSRQ***	cfa	Akt1	P31749	AGC
O60343	641	T	RRRAHTFSHPP	dme	Akt1	P31749	AGC
P08684	263	T	SRLEDTQKHRV	ptr	PKCA	P17252	AGC
P08684	419	S	LPERFSKKNKD	cel	PKCA	P17252	AGC
P08684	477	S	IPLKLSLGGLL	dme	PKACa	P17612	AGC
Q8N264	390	S	SMNNGSPTALS	dre	ROCK1	Q13464	AGC
Q8N264	401	S	GSKTNSPKNSV	dre	ROCK1	Q13464	AGC
Q8N264	412	S	HKLDVSRSPPL	dre	ROCK1	Q13464	AGC
Q8N264	414	S	LDVSRSPPLMV	dre	ROCK1	Q13464	AGC
Q8N264	436	S	IVTNGSFSSSN	dre	ROCK1	Q13464	AGC
Q8N264	451	T	EKTQTTPNGSL	cfa	ROCK1	Q13464	AGC
P15311	65	S	LDKKVSAQEVR	dre	PKACa	P17612	AGC
P15311	566	T	RDKYKTLRQIR	cel	PKCT	Q04759	AGC
P15311	566	T	RDKYKTLRQIR	cel	PKCI	P41743	AGC
P15311	566	T	RDKYKTLRQIR	cel	ROCK1	Q13464	AGC
P15311	566	T	RDKYKTLRQIR	cel	GRK2	P25098	AGC
P15311	566	T	RDKYKTLRQIR	cel	PKCA	P17252	AGC
P15311	566	T	RDKYKTLRQIR	cel	Akt2	P31751	AGC
P04004	380	S	RKGYRSQRGHS	cfa	PKCA	P17252	AGC
P04004	385	S	SQRGHSRGRNQ	ptr	PKCA	P17252	AGC
P04004	392	S	GRNQNSRRPSR	cfa	PKCA	P17252	AGC
P04004	396	S	NSRRPSRATWL	dre	PKACa	P17612	AGC
P04004	396	S	NSRRPSRATWL	dre	PKCA	P17252	AGC
P06241	20	S	EERDGSLNQSS	cel	PKACa	P17612	AGC
Q01082	2158	T	ATEQRTSSKES	cfa	PKACa	P17612	AGC
P21730	313	S	GRLRKSLPSLL	dre	PKCA	P17252	AGC
P21730	316	S	RKSLPSLLRNV	dre	PKCA	P17252	AGC
P21730	326	S	VLTEESVVRES	dre	PKCA	P17252	AGC
P21730	331	S	SVVRESKSFTR	dre	PKCA	P17252	AGC
P21730	333	S	VRESKSFTRST	dre	PKCD	Q05655	AGC
P21730	333	S	VRESKSFTRST	dre	PKCA	P17252	AGC
P21730	333	S	VRESKSFTRST	dre	PKCB	P05771	AGC
P21730	333	S	VRESKSFTRST	dre	PKCG	P05129	AGC
P21730	337	S	KSFTRSTVDTM	cfa	PKCA	P17252	AGC
Q15831	306	S	QIRQHSWFRKK	cfa	PKCZ	Q05513	AGC
Q15831	427	S	KIRRLSACKQQ	dme	PKCZ	Q05513	AGC
Q9HC16	31	T	LSRRNTVWLCY	ptr	PKACa	P17612	AGC
P27815	144	S	SQRRESFLYRS	cel	PKACa	P17612	AGC
P18846	62	S	LARRPSYRKIL	cel	MSK1	O75582	AGC
Q96J92	1189	S	RQRRLSKGSFP	dme	SGK1	O00141	AGC
P11234	197	S	SKNKKSFKERC	dre	PKCA	P17252	AGC
Q8WVI7	33	T	RKRRPTPASLV	dre	PKACa	P17612	AGC
Q96A00	37	T	RHARVTVKYDR	cel	PKCD	Q05655	AGC
Q96A00	37	T	RHARVTVKYDR	cel	PKACa	P17612	AGC
Q96A00	37	T	RHARVTVKYDR	cel	PKG1	Q13976	AGC
Q96A00	37	T	RHARVTVKYDR	cel	PKCE	Q02156	AGC
Q96A00	37	T	RHARVTVKYDR	cel	ROCK2	O75116	AGC
Q96A00	37	T	RHARVTVKYDR	cel	PKCA	P17252	AGC
Q96A00	37	T	RHARVTVKYDR	cel	PKCZ	Q05513	AGC
P12931	11	S	KPKDASQRRRS	cfa	PKCD	Q05655	AGC
P12931	16	S	SQRRRSLEPAE	cel	PKACa	P17612	AGC
P12931	418	Y	IEDNEYTARQG	cel	PKACa	P17612	AGC
P29966	158	S	KKKRFSFKKSF	dre	ROCK1	Q13464	AGC
P29966	158	S	KKKRFSFKKSF	dre	PKCA	P17252	AGC
P29966	162	S	FSFKKSFKLSG	dre	PKCA	P17252	AGC
P29966	166	S	KSFKLSGFSFK	dre	PKCA	P17252	AGC
P29966	169	S	KLSGFSFKKNK	dre	PKCA	P17252	AGC
P23588	421	S	RSRTGSESSQT	dre	p90RSK	Q15418	AGC
P23588	421	S	RSRTGSESSQT	dre	p70S6K	P23443	AGC
P98170	86	S	RHRKVSPNCRF	dme	Akt2	P31751	AGC
P98170	86	S	RHRKVSPNCRF	dme	Akt1	P31749	AGC
P53365	259	S	RGRLESAQATF	cfa	Akt1	P31749	AGC
P42345	2445	T	RSRTRTDSYSA	dre	p70S6K	P23443	AGC
P42345	2445	T	RSRTRTDSYSA	dre	Akt1	P31749	AGC
P42345	2447	S	RTRTDSYSAGQ	dre	p70S6K	P23443	AGC
P42345	2447	S	RTRTDSYSAGQ	dre	Akt1	P31749	AGC
O00418	365	S	RVRTLSGSRPP	dre	p70S6Kb	Q9UBS0	AGC
O00418	365	S	RVRTLSGSRPP	dre	p90RSK	Q15418	AGC
O00418	365	S	RVRTLSGSRPP	dre	p70S6K	P23443	AGC
P41240	363	S	REKKFSTKSDV	dme	PKACa	P17612	AGC
P35869	11	S	NITYASRKRRK	cel	PKCA	P17252	AGC
P35869	35	S	IKSNPSKRHRD	cel	PKCA	P17252	AGC
Q86XR7	15	S	CPLSLSWGKRH	cfa	PKCE	Q02156	AGC
P35236	43	S	QERRGSNVALM	dre	PKCT	Q04759	AGC
P35236	43	S	QERRGSNVALM	dre	PKACa	P17612	AGC
P35236	245	S	QEERRSVKHIL	dre	PKCT	Q04759	AGC
Q9Y210	69	T	AHRRQTVLREK	dre	PKG1	Q13976	AGC
Q9Y210	321	S	DYKKLSMQCKD	cel	PKG1	Q13976	AGC
Q8IV61	132	T	WMRRVTQRKKV	dre	PKCD	Q05655	AGC
Q8IV61	132	T	WMRRVTQRKKV	dre	PKCT	Q04759	AGC
Q9NQA5	298	S	ELVVSSDKREA	dre	PKCA	P17252	AGC
Q9NQA5	653	S	EVFKNSDKEDD	cfa	PKCA	P17252	AGC
P02786	23	S	SYTRFSLARQV	cfa	PKCA	P17252	AGC
O94811	31	S	AAKRLSLESEG	cfa	PKACa	P17612	AGC
P30086	152	S	KFKVASFRKKY	dre	PKCD	Q05655	AGC
P30086	152	S	KFKVASFRKKY	dre	PKCA	P17252	AGC
P10276	95	S	CQDKSSGYHYG	cel	Akt1	P31749	AGC
P10276	218	S	SEQRVSLDIDL	cel	PKACa	P17612	AGC
P10276	368	S	RKRRPSRPHMF	dme	PKACa	P17612	AGC
P49917	649	T	KAPNLTNVNKI	ptr	DNA-PK	P78527	ATYPICAL
P25205	534	S	DDPNFSQEDQQ	ptr	ATR	Q13535	ATYPICAL
P25205	534	S	DDPNFSQEDQQ	ptr	ATM	Q13315	ATYPICAL
Q99708	663	S	PGADLSQYKMD	cfa	ATM	Q13315	ATYPICAL
Q99708	744	S	LADSFSQAADE	mmu	ATM	Q13315	ATYPICAL
P08670	55	S	SLYASSPGGVY	dre	DNA-PK	P78527	ATYPICAL
P08670	429	S	ETNLDSLPLVD	dre	DNA-PK	P78527	ATYPICAL
P08670	458	S	VINETSQHHDD	dre	DNA-PK	P78527	ATYPICAL
P11831	434	S	VLNAFSQAPST	mmu	DNA-PK	P78527	ATYPICAL
P11831	445	S	MQVSHSQVQEP	cfa	DNA-PK	P78527	ATYPICAL
P55895	364	S	TTFTNSQTSTE	dre	DNA-PK	P78527	ATYPICAL
Q15648	815	S	SSSGHSQSTLF	cfa	ATM	Q13315	ATYPICAL
Q15648	871	S	PDLLNSQSQSG	cfa	ATM	Q13315	ATYPICAL
Q15648	873	S	LLNSQSQSGFG	cfa	ATM	Q13315	ATYPICAL
Q15648	886	S	YFDESSQSGDN	dme	ATM	Q13315	ATYPICAL
Q15648	952	S	EHHSGSQGPLL	cfa	ATM	Q13315	ATYPICAL
Q15648	1133	S	SSMYSSQGSSG	cfa	ATM	Q13315	ATYPICAL
Q15648	1140	S	GSSGSSQSKNS	dme	ATM	Q13315	ATYPICAL
Q15648	1146	S	QSKNSSQSGGK	cfa	ATM	Q13315	ATYPICAL
Q9Y285	300	S	VKRTHSQGGYG	cel	ATR	Q13535	ATYPICAL
P04083	4	S	*MAMVSEFLKQ	dre	ChaK1	Q96QT4	ATYPICAL
O15360	1448	S	PDADLSQEPHL	hsa	ATR	Q13535	ATYPICAL
P42771	6	S	EPAAGSSMEPS	ptr	ATR	Q13535	ATYPICAL
P42771	7	S	PAAGSSMEPSA	ptr	ATR	Q13535	ATYPICAL
P42771	139	S	GGTRGSNHARI	ptr	ATR	Q13535	ATYPICAL
P42771	151	S	AAEGPSDIPD*	mmu	ATR	Q13535	ATYPICAL
O75179	2044	S	VSSPSSPSPPA	cfa	mTOR	P42345	ATYPICAL
O75179	2046	S	SPSSPSPPAQP	cfa	mTOR	P42345	ATYPICAL
Q86TB9	178	S	PRRSTSPIIGS	dre	mTOR	P42345	ATYPICAL
Q86TB9	183	S	SPIIGSPPVRA	dre	mTOR	P42345	ATYPICAL
Q8IY92	1137	S	HSSSRSQKSSS	cfa	ATM	Q13315	ATYPICAL
Q8IY92	1270	S	SRDCSSQTQIS	cfa	ATM	Q13315	ATYPICAL
Q8IY92	1630	S	CQTLASQTYKP	cfa	ATM	Q13315	ATYPICAL
Q8IY92	1715	S	DSSLSSQSSSS	cfa	ATM	Q13315	ATYPICAL
P04198	61	S	PTPPLSPSRGF	dre	mTOR	P42345	ATYPICAL
Q9BQ15	116	T	NPEYSTQQAPN	mmu	ATM	Q13315	ATYPICAL
P15336	489	S	TEPALSQIVMA	cfa	ATM	Q13315	ATYPICAL
P15336	497	S	VMAPSSQSQPS	dre	ATM	Q13315	ATYPICAL
Q13315	366	S	RSLEISQSYTT	cfa	ATM	Q13315	ATYPICAL
Q13315	439	S	LLMILSQLLPQ	ptr	ATM	Q13315	ATYPICAL
Q13315	1892	S	NLDSESEHFFR	cfa	ATM	Q13315	ATYPICAL
Q13315	1980	S	AFEEGSQSTTI	cfa	ATR	Q13535	ATYPICAL
Q13315	1980	S	AFEEGSQSTTI	cfa	ATM	Q13315	ATYPICAL
Q13315	2995	S	CKRNLSDIDQS	dre	ATM	Q13315	ATYPICAL
Q9BXW9	221	S	EILGDSQHADV	dre	ATM	Q13315	ATYPICAL
Q9BXW9	595	T	ESPSLTQERAN	hsa	ATR	Q13535	ATYPICAL
Q9BXW9	690	T	LEEYDTQDGIA	mmu	ATR	Q13535	ATYPICAL
Q9BXW9	690	T	LEEYDTQDGIA	mmu	ATM	Q13315	ATYPICAL
O95071	173	S	SGLLGSQPQPV	dme	ATM	Q13315	ATYPICAL
O95071	190	S	PEELISQAQVV	dme	ATM	Q13315	ATYPICAL
O95071	1531	S	QSSSSSQSQSS	dre	ATM	Q13315	ATYPICAL
O95071	1678	S	SDSSSSQSDDI	cel	ATM	Q13315	ATYPICAL
O95071	2585	S	QLILASQSSDA	dre	ATM	Q13315	ATYPICAL
P41236	43	S	ELSKKSQKWDE	dme	ATM	Q13315	ATYPICAL
O43918	67	T	LSWLLTQDSTA	cfa	DNA-PK	P78527	ATYPICAL
O43918	155	S	TASPGSQLKAK	dre	DNA-PK	P78527	ATYPICAL
P52945	10	T	QYYAATQLYKD	dre	DNA-PK	P78527	ATYPICAL
Q16665	695	S	LSVALSQRTTV	hsa	ATM	Q13315	ATYPICAL
Q8N680	114	S	EASLASQGAFS	dre	ATM	Q13315	ATYPICAL
Q9NUW8	80	S	RQKSGSQEDLG	dme	DNA-PK	P78527	ATYPICAL
Q9NUW8	80	S	RQKSGSQEDLG	dme	ATM	Q13315	ATYPICAL
Q9NUW8	364	S	GRFQGSQKDNW	cfa	ATM	Q13315	ATYPICAL
Q9NUW8	562	S	KFFAGSQEPMA	cfa	ATM	Q13315	ATYPICAL
Q5XUX0	277	S	KFIYTSQYDNC	cfa	ATM	Q13315	ATYPICAL
Q96SD1	515	S	TVAGGSQSPKL	dre	DNA-PK	P78527	ATYPICAL
Q96SD1	515	S	TVAGGSQSPKL	dre	ATR	Q13535	ATYPICAL
Q96SD1	515	S	TVAGGSQSPKL	dre	ATM	Q13315	ATYPICAL
Q96SD1	533	S	STHISSQNSSQ	cfa	DNA-PK	P78527	ATYPICAL
Q96SD1	537	S	SSQNSSQSTHI	dre	DNA-PK	P78527	ATYPICAL
Q96SD1	644	S	STNADSQSSSD	dre	DNA-PK	P78527	ATYPICAL
Q96SD1	644	S	STNADSQSSSD	dre	ATR	Q13535	ATYPICAL
Q96SD1	644	S	STNADSQSSSD	dre	ATM	Q13315	ATYPICAL
O75150	818	S	VLGLKSQVDAQ	cfa	ATM	Q13315	ATYPICAL
O75150	852	S	ELTLRSQALEL	cfa	ATM	Q13315	ATYPICAL
Q8N163	453	T	EAAPPTQEAQG	ptr	ATR	Q13535	ATYPICAL
Q8IYB3	571	T	PRRRRTPTPPP	ptr	mTOR	P42345	ATYPICAL
Q8IYB3	573	T	RRRTPTPPPRR	cfa	mTOR	P42345	ATYPICAL
Q8TAQ5	67	S	YETELSQWEMS	cfa	ATM	Q13315	ATYPICAL
P38398	1188	S	GELSRSPSPFT	cfa	ATM	Q13315	ATYPICAL
P38398	1386	S	CSGLSSQSDIL	cfa	ATM	Q13315	ATYPICAL
P38398	1422	S	LEQHGSQPSNS	cfa	ATR	Q13535	ATYPICAL
P38398	1422	S	LEQHGSQPSNS	cfa	ATM	Q13315	ATYPICAL
P38398	1456	S	KAVLTSQKSSE	cfa	ATR	Q13535	ATYPICAL
P38398	1456	S	KAVLTSQKSSE	cfa	ATM	Q13315	ATYPICAL
P38398	1496	S	GVERSSPSKCP	cfa	ATM	Q13315	ATYPICAL
P38398	1523	S	NRNYPSQEELI	cfa	ATR	Q13535	ATYPICAL
P38398	1523	S	NRNYPSQEELI	cfa	ATM	Q13315	ATYPICAL
P38398	1541	S	QQLEESGPHDL	cfa	ATM	Q13315	ATYPICAL
Q96B36	182	S	QQYAKSLPVSV	dre	mTOR	P42345	ATYPICAL
Q96B36	220	S	DRIAASMRALV	dre	mTOR	P42345	ATYPICAL
Q9UQE7	1082	S	ERGSGSQSSVP	dre	ATM	Q13315	ATYPICAL
P31749	449	T	QMITITPPDQD	cel	mTOR	P42345	ATYPICAL
P31749	472	S	HFPQFSYSASG	cel	DNA-PK	P78527	ATYPICAL
P31749	472	S	HFPQFSYSASG	cel	mTOR	P42345	ATYPICAL
Q9NZN8	100	S	LNRSLSQGTQL	cfa	ATR	Q13535	ATYPICAL
O96028	101	S	KLRFESQEMKG	hsa	ATM	Q13315	ATYPICAL
P35579	1799	T	QEMEGTVKSKY	cel	ChaK1	Q96QT4	ATYPICAL
P35579	1802	S	EGTVKSKYKAS	cel	ChaK1	Q96QT4	ATYPICAL
P35579	1807	S	SKYKASITALE	cel	ChaK1	Q96QT4	ATYPICAL
Q7L7X3	642	T	LNKRQTQKDLE	dre	ATM	Q13315	ATYPICAL
Q7L7X3	784	T	NEMLSTQALRL	dre	ATM	Q13315	ATYPICAL
Q7L7X3	989	S	STSVTSQISNG	dre	ATM	Q13315	ATYPICAL
P35568	269	S	RPRSKSQSSSN	dre	ATR	Q13535	ATYPICAL
O15151	402	S	AHSSESQETIS	dre	ATM	Q13315	ATYPICAL
Q13263	823	S	GAGLSSQELSG	cfa	ATM	Q13315	ATYPICAL
P14859	77	S	KSNEESGDSQQ	dre	DNA-PK	P78527	ATYPICAL
P14859	80	S	EESGDSQQPSQ	cfa	DNA-PK	P78527	ATYPICAL
P14859	84	S	DSQQPSQPSQQ	dre	DNA-PK	P78527	ATYPICAL
P14859	87	S	QPSQPSQQPSV	dre	DNA-PK	P78527	ATYPICAL
P14859	91	S	PSQQPSVQAAI	dre	DNA-PK	P78527	ATYPICAL
P14859	99	T	AAIPQTQLMLA	dre	DNA-PK	P78527	ATYPICAL
P14859	140	S	AVQQHSASQQH	cel	DNA-PK	P78527	ATYPICAL
P14859	142	S	QQHSASQQHSA	dre	DNA-PK	P78527	ATYPICAL
P14859	146	S	ASQQHSAAGAT	cel	DNA-PK	P78527	ATYPICAL
P14859	161	T	AATPMTQIPLS	dme	DNA-PK	P78527	ATYPICAL
P14859	166	S	TQIPLSQPIQI	dre	DNA-PK	P78527	ATYPICAL
P14859	225	T	AQNLLTQLPQQ	dre	DNA-PK	P78527	ATYPICAL
P14859	231	S	QLPQQSQANLL	cel	DNA-PK	P78527	ATYPICAL
P55072	325	S	ERRIVSQLLTL	sce	ATM	Q13315	ATYPICAL
P55072	783	S	GGAGPSQGSGG	sce	DNA-PK	P78527	ATYPICAL
P55072	783	S	GGAGPSQGSGG	sce	ATR	Q13535	ATYPICAL
P27348	231	S	LWTSDSAGEEC	cfa	Bcr	P11274	ATYPICAL
Q13541	36	T	GDYSTTPGGTL	dme	mTOR	P42345	ATYPICAL
Q13541	40	T	TTPGGTLFSTT	dme	mTOR	P42345	ATYPICAL
Q13541	43	S	GGTLFSTTPGG	dme	mTOR	P42345	ATYPICAL
Q13541	45	T	TLFSTTPGGTR	dme	mTOR	P42345	ATYPICAL
Q13541	64	S	MECRNSPVTKT	dme	mTOR	P42345	ATYPICAL
Q13541	69	T	SPVTKTPPRDL	dme	mTOR	P42345	ATYPICAL
Q13541	93	S	PPMEASQSHLR	cfa	ATM	Q13315	ATYPICAL
Q13535	1988	T	FPENETPPEGK	cel	ATR	Q13535	ATYPICAL
Q96QT4	1190	S	DDKFHSGSEER	cel	ChaK1	Q96QT4	ATYPICAL
Q96QT4	1192	S	KFHSGSEERIR	dre	ChaK1	Q96QT4	ATYPICAL
Q96QT4	1254	S	TAQKASEASKV	cel	ChaK1	Q96QT4	ATYPICAL
Q96QT4	1403	S	TKFFVSTPSQP	dre	ChaK1	Q96QT4	ATYPICAL
Q96QT4	1404	T	KFFVSTPSQPS	dre	ChaK1	Q96QT4	ATYPICAL
Q96QT4	1406	S	FVSTPSQPSCK	cfa	ChaK1	Q96QT4	ATYPICAL
Q96QT4	1462	S	KIKILSNNNTS	cfa	ChaK1	Q96QT4	ATYPICAL
Q96QT4	1467	S	SNNNTSENTLK	cfa	ChaK1	Q96QT4	ATYPICAL
Q96QT4	1475	S	TLKRVSSLAGF	cfa	ChaK1	Q96QT4	ATYPICAL
Q96QT4	1476	S	LKRVSSLAGFT	dre	ChaK1	Q96QT4	ATYPICAL
Q96QT4	1504	T	SRRPSTEDTHE	cfa	ChaK1	Q96QT4	ATYPICAL
Q96QT4	1507	T	PSTEDTHEVDS	cfa	ChaK1	Q96QT4	ATYPICAL
Q96QT4	1536	T	PSEEGTLNGLT	cfa	ChaK1	Q96QT4	ATYPICAL
Q96QT4	1541	T	TLNGLTSPFKP	ptr	ChaK1	Q96QT4	ATYPICAL
Q96QT4	1550	T	KPAMDTNYYYS	cfa	ChaK1	Q96QT4	ATYPICAL
Q96QT4	1566	S	NLMRLSQSIPF	dre	ChaK1	Q96QT4	ATYPICAL
Q96QT4	1568	S	MRLSQSIPFTP	cel	ChaK1	Q96QT4	ATYPICAL
Q96QT4	1614	S	KIEFLSKEEMG	dre	ChaK1	Q96QT4	ATYPICAL
Q96QT4	1829	T	KRNDYTPDKII	dre	ChaK1	Q96QT4	ATYPICAL
Q96QT4	1850	S	LQPGNSTKESE	cfa	ChaK1	Q96QT4	ATYPICAL
Q01094	30	S	RLLDSSQIVII	cfa	ATR	Q13535	ATYPICAL
Q01094	30	S	RLLDSSQIVII	cfa	ATM	Q13315	ATYPICAL
P16104	136	T	GGKKATQASQE	hsa	DNA-PK	P78527	ATYPICAL
P16104	139	S	KATQASQEY**	dre	DNA-PK	P78527	ATYPICAL
O75385	637	S	FPKTPSSQNLL	dme	mTOR	P42345	ATYPICAL
O75385	757	S	VFTVGSPPSGS	dre	mTOR	P42345	ATYPICAL
P51397	50	S	EWESPSPPKPT	cfa	mTOR	P42345	ATYPICAL
Q9UH99	11	S	RLTRYSQGDDD	dre	ATR	Q13535	ATYPICAL
P55199	308	S	DPAASSPPGER	cfa	mTOR	P42345	ATYPICAL
Q9NY61	188	S	DDAEDSQGESE	dme	ATM	Q13315	ATYPICAL
P42575	138	S	CDYDLSLPFPV	dre	DNA-PK	P78527	ATYPICAL
Q9H5H4	138	S	GYEPRSPGYES	cfa	mTOR	P42345	ATYPICAL
Q6PCD5	45	S	ADVVSSQGVPS	cfa	ATM	Q13315	ATYPICAL
Q6PCD5	62	S	AEVISSQATPP	cfa	ATM	Q13315	ATYPICAL
Q14676	512	S	IHLERSQASTT	ptr	ATR	Q13535	ATYPICAL
O95817	284	T	PARSSTPLHSP	cfa	mTOR	P42345	ATYPICAL
O95817	288	S	STPLHSPSPIR	cfa	mTOR	P42345	ATYPICAL
Q96RL1	204	S	SWDQSSQPVFE	cfa	ATR	Q13535	ATYPICAL
Q96RL1	204	S	SWDQSSQPVFE	cfa	ATM	Q13315	ATYPICAL
Q14694	41	T	TVLCGTQAVDK	dme	ATM	Q13315	ATYPICAL
Q14694	336	S	GTLPVSQPKSW	dme	ATM	Q13315	ATYPICAL
P23443	393	S	QTPVDSPDDST	cel	mTOR	P42345	ATYPICAL
P23443	411	T	VFLGFTYVAPS	cel	mTOR	P42345	ATYPICAL
P23443	433	S	EPKIRSPRRFI	cel	mTOR	P42345	ATYPICAL
Q9UBU7	538	S	ITINSSQEHLT	mmu	ATR	Q13535	ATYPICAL
Q9UBU7	538	S	ITINSSQEHLT	mmu	ATM	Q13315	ATYPICAL
P49736	107	S	EELTASQREAA	sce	ATR	Q13535	ATYPICAL
P08559	231	S	YGMGTSVERAA	spo	PDHK2	Q15119	ATYPICAL
P08559	231	S	YGMGTSVERAA	spo	PDHK1	Q15118	ATYPICAL
P08559	292	S	RYHGHSMSDPG	sce	PDHK2	Q15119	ATYPICAL
P08559	292	S	RYHGHSMSDPG	sce	PDHK1	Q15118	ATYPICAL
P08559	299	S	SDPGVSYRTRE	cel	PDHK2	Q15119	ATYPICAL
P08559	299	S	SDPGVSYRTRE	cel	PDHK1	Q15118	ATYPICAL
P24928	1615	S	QSPSYSPTSPS	dre	DNA-PK	P78527	ATYPICAL
P24928	1620	S	SPTSPSYSPTS	dre	DNA-PK	P78527	ATYPICAL
Q8N4S0	153	S	QEKHLSQEDND	cfa	ATR	Q13535	ATYPICAL
Q14683	956	S	QEEGSSQGEDS	dre	ATR	Q13535	ATYPICAL
Q14683	956	S	QEEGSSQGEDS	dre	ATM	Q13315	ATYPICAL
Q14683	965	S	DSVSGSQRISS	dre	ATM	Q13315	ATYPICAL
P15927	3	S	**MWNSGFESY	mmu	DNA-PK	P78527	ATYPICAL
P15927	7	S	NSGFESYGSSS	cfa	DNA-PK	P78527	ATYPICAL
P15927	20	T	GAGGYTQSPGG	dre	DNA-PK	P78527	ATYPICAL
P15927	20	T	GAGGYTQSPGG	dre	ATR	Q13535	ATYPICAL
P15927	20	T	GAGGYTQSPGG	dre	ATM	Q13315	ATYPICAL
P15927	22	S	GGYTQSPGGFG	spo	DNA-PK	P78527	ATYPICAL
P15927	22	S	GGYTQSPGGFG	spo	ATM	Q13315	ATYPICAL
P15927	28	S	PGGFGSPAPSQ	dre	DNA-PK	P78527	ATYPICAL
P15927	28	S	PGGFGSPAPSQ	dre	ATM	Q13315	ATYPICAL
P15927	32	S	GSPAPSQAEKK	dre	DNA-PK	P78527	ATYPICAL
P15927	32	S	GSPAPSQAEKK	dre	ATR	Q13535	ATYPICAL
Q99638	271	S	DTDSHSQDLGS	dme	ATM	Q13315	ATYPICAL
Q8IW19	115	S	CTLRNSQVLDE	cfa	ATM	Q13315	ATYPICAL
O95747	338	S	GGWEWSDDEFD	dme	mTOR	P42345	ATYPICAL
Q9UQR1	201	S	KPFQCSQCDMR	dre	ATM	Q13315	ATYPICAL
Q9UER7	423	S	PSGMASQGCPS	cfa	ATR	Q13535	ATYPICAL
P23025	195	S	LEVWGSQEALE	spo	DNA-PK	P78527	ATYPICAL
P23025	195	S	LEVWGSQEALE	spo	ATR	Q13535	ATYPICAL
P23025	195	S	LEVWGSQEALE	spo	ATM	Q13315	ATYPICAL
Q7Z6Z7	926	S	VNQWGSQLGLS	dre	ATM	Q13315	ATYPICAL
Q7Z6Z7	2338	S	PEVLSSQEMQV	sce	ATM	Q13315	ATYPICAL
Q7Z6Z7	2390	S	APSNLSQASTL	dme	ATR	Q13535	ATYPICAL
Q7Z6Z7	2635	S	QSTATSQAGTL	cfa	ATM	Q13315	ATYPICAL
Q7Z6Z7	3376	S	CSPCSSQSSSS	dre	ATM	Q13315	ATYPICAL
Q7Z6Z7	3694	S	VVIVASQKRPL	dme	ATM	Q13315	ATYPICAL
Q7Z6Z7	3796	S	ATSESSQSEAS	dre	ATM	Q13315	ATYPICAL
P17936	182	S	GHAKDSQRYKV	dre	DNA-PK	P78527	ATYPICAL
P13010	576	S	GGAHFSVSSLA	cfa	DNA-PK	P78527	ATYPICAL
P13010	579	S	HFSVSSLAEGS	cfa	DNA-PK	P78527	ATYPICAL
P13010	714	T	KPSGDTAAVFE	cfa	DNA-PK	P78527	ATYPICAL
P63104	231	T	LWTSDTQGDEA	dme	Bcr	P11274	ATYPICAL
P52655	315	S	EEPLNSEDDVS	sce	TAF1	P21675	ATYPICAL
P52655	320	S	SEDDVSDEEGQ	cel	TAF1	P21675	ATYPICAL
Q9H2K8	358	S	SVSTGSQSSSV	dre	ATM	Q13315	ATYPICAL
Q9H2K8	550	S	TTFLESQKKQY	dre	ATM	Q13315	ATYPICAL
P12956	5	S	MSGWESYYKTE	cfa	DNA-PK	P78527	ATYPICAL
P12956	50	S	KAMFESQSEDE	cfa	DNA-PK	P78527	ATYPICAL
Q9UQ35	1317	S	EHKELSNSPLR	mmu	mTOR	P42345	ATYPICAL
Q9UQ35	1325	S	PLRENSFGSPL	mmu	mTOR	P42345	ATYPICAL
Q9UQ35	1328	S	ENSFGSPLEFR	mmu	mTOR	P42345	ATYPICAL
Q5VTR2	521	S	SALLQSQSSTE	dre	ATM	Q13315	ATYPICAL
Q5VTR2	544	S	SEDLSSQSSAS	ptr	ATM	Q13315	ATYPICAL
Q96RU2	66	S	RVKEPSQDTVA	cfa	ATM	Q13315	ATYPICAL
Q96RU2	494	S	STESSSQDVES	dre	ATM	Q13315	ATYPICAL
Q96RU2	713	S	STNSSSQDYST	dre	ATM	Q13315	ATYPICAL
Q96RU2	719	S	QDYSTSQEPSV	cfa	ATM	Q13315	ATYPICAL
P29803	229	S	YGMGTSTERAA	spo	PDHK1	Q15118	ATYPICAL
P29803	290	S	RYHGHSMSDPG	sce	PDHK2	Q15119	ATYPICAL
P29803	290	S	RYHGHSMSDPG	sce	PDHK1	Q15118	ATYPICAL
P29803	297	S	SDPGVSYRTRE	cel	PDHK2	Q15119	ATYPICAL
P29803	297	S	SDPGVSYRTRE	cel	PDHK1	Q15118	ATYPICAL
P04637	8	S	PQSDPSVEPPL	dre	DNA-PK	P78527	ATYPICAL
P04637	14	S	VEPPLSQETFS	cfa	DNA-PK	P78527	ATYPICAL
P04637	14	S	VEPPLSQETFS	cfa	SMG1	Q96Q15	ATYPICAL
P04637	14	S	VEPPLSQETFS	cfa	ATR	Q13535	ATYPICAL
P04637	14	S	VEPPLSQETFS	cfa	ATM	Q13315	ATYPICAL
P04637	17	T	PLSQETFSDLW	dre	DNA-PK	P78527	ATYPICAL
P04637	19	S	SQETFSDLWKL	cfa	DNA-PK	P78527	ATYPICAL
P04637	19	S	SQETFSDLWKL	cfa	ATM	Q13315	ATYPICAL
P04637	36	S	LSPLPSQAMDD	hsa	DNA-PK	P78527	ATYPICAL
P04637	36	S	LSPLPSQAMDD	hsa	ATR	Q13535	ATYPICAL
P04637	45	S	DDLMLSPDDIE	hsa	DNA-PK	P78527	ATYPICAL
P04637	45	S	DDLMLSPDDIE	hsa	ATM	Q13315	ATYPICAL
P04637	54	T	IEQWFTEDPGP	hsa	TAF1	P21675	ATYPICAL
Q00839	58	S	EPGNGSLDLGG	mmu	DNA-PK	P78527	ATYPICAL
Q9H9Q4	131	S	SPSLVSQHLIR	cfa	DNA-PK	P78527	ATYPICAL
Q9H9Q4	244	S	TSNSASLQGID	cfa	DNA-PK	P78527	ATYPICAL
Q9H9Q4	250	S	LQGIDSQCVNQ	ptr	DNA-PK	P78527	ATYPICAL
Q9H9Q4	250	S	LQGIDSQCVNQ	ptr	ATM	Q13315	ATYPICAL
Q9H9Q4	262	S	EQLVSSAPTLS	cfa	DNA-PK	P78527	ATYPICAL
Q9H9Q4	265	T	VSSAPTLSAPE	mmu	DNA-PK	P78527	ATYPICAL
Q9Y248	181	S	LESTQSQDF**	dme	ATR	Q13535	ATYPICAL
P49006	70	S	EPAPPSQGAEA	cfa	ATR	Q13535	ATYPICAL
O43683	313	S	EDLPASQERSE	mmu	ATM	Q13315	ATYPICAL
P54132	98	T	PAGQETQRGGS	ptr	ATR	Q13535	ATYPICAL
P54132	98	T	PAGQETQRGGS	ptr	ATM	Q13315	ATYPICAL
P54132	121	T	EVVCTTQNTPT	mmu	ATR	Q13535	ATYPICAL
P54132	121	T	EVVCTTQNTPT	mmu	ATM	Q13315	ATYPICAL
P42345	2453	S	YSAGQSVEILD	dme	mTOR	P42345	ATYPICAL
P42345	2472	T	HKKTGTTVPES	dre	mTOR	P42345	ATYPICAL
P42345	2473	T	KKTGTTVPESI	dre	mTOR	P42345	ATYPICAL
P42345	2477	S	TTVPESIHSFI	dre	mTOR	P42345	ATYPICAL
P42345	2480	S	PESIHSFIGDG	dre	mTOR	P42345	ATYPICAL
O00418	71	S	ERYSSSGSPAN	cfa	mTOR	P42345	ATYPICAL
O00418	73	S	YSSSGSPANSF	cfa	mTOR	P42345	ATYPICAL
O00418	77	S	GSPANSFHFKE	dre	ChaK1	Q96QT4	ATYPICAL
O00418	347	T	LQSAKTILRGT	cel	eEF2K	O00418	ATYPICAL
O00418	395	S	DSLPSSPSSAT	dre	eEF2K	O00418	ATYPICAL
O00418	444	S	DSGYPSEKRGE	dre	eEF2K	O00418	ATYPICAL
O00418	473	S	ESDEDSLGSSG	cfa	eEF2K	O00418	ATYPICAL
Q9NQG5	165	S	YPGSYSPQDPS	dre	mTOR	P42345	ATYPICAL
O60934	277	S	TGITNSQTLIP	dre	ATM	Q13315	ATYPICAL
O60934	342	S	PGPSLSQGVSV	dre	ATR	Q13535	ATYPICAL
O60934	342	S	PGPSLSQGVSV	dre	ATM	Q13315	ATYPICAL
O60934	396	S	KFRMLSQDAPT	mmu	ATM	Q13315	ATYPICAL
O60934	614	S	ESSKISQENEI	ptr	ATR	Q13535	ATYPICAL
O60934	614	S	ESSKISQENEI	ptr	ATM	Q13315	ATYPICAL
P13569	736	S	LERRLSLVPDS	dre	AMPKA1	Q13131	CAMK
P13569	767	S	ARRRQSVLNLM	dre	AMPKA1	Q13131	CAMK
Q9H8N7	446	S	PVRSRSLSFSE	dre	Chk1	O14757	CAMK
Q7L804	226	S	LSSAHSMSDLS	dme	MARK2	Q7KZI7	CAMK
O95835	463	S	PVRSNSFNNPL	dme	NuaK1	O60285	CAMK
P15036	309	S	VQRVPSFESFE	dre	CaMK2-alpha	Q9UQM7	CAMK
P15036	312	S	VPSFESFEDDC	cel	CaMK2-alpha	Q9UQM7	CAMK
Q92934	74	S	RSRHSSYPAGT	cfa	PKD1	Q15139	CAMK
Q92934	74	S	RSRHSSYPAGT	cfa	Pim3	Q86V86	CAMK
Q92934	74	S	RSRHSSYPAGT	cfa	Pim1	P11309	CAMK
Q92934	98	S	RGRSRSAPPNL	dre	PKD1	Q15139	CAMK
Q92934	117	S	ELRRMSDEFVD	dre	PKD1	Q15139	CAMK
P25205	159	S	IERRYSDLTTL	cfa	DAPK1	P53355	CAMK
Q9BV73	2391	S	LHHSLSHSLLA	cfa	QIK	Q9H0K1	CAMK
Q9BV73	2393	S	HSLSHSLLAVA	cfa	QIK	Q9H0K1	CAMK
Q00613	120	S	KRKVTSVSTLK	cfa	MAPKAPK2	P49137	CAMK
Q00613	229	S	YSRQFSLEHVH	dre	CaMK2-alpha	Q9UQM7	CAMK
Q9NRA0	418	S	SPLHRSVSDLP	cfa	PKD1	Q15139	CAMK
Q9NRA0	420	S	LHRSVSDLPLP	cfa	PKD1	Q15139	CAMK
P53667	322	S	LGRSESLRVVC	dme	MAPKAPK2	P49137	CAMK
Q13485	76	T	VTIQRTLDGRL	cel	LKB1	Q15831	CAMK
P35222	111	T	MQIPSTQFDAA	cel	PKD1	Q15139	CAMK
P35222	119	T	DAAHPTNVQRL	dme	PKD1	Q15139	CAMK
P35222	471	T	ALRHLTSRHQE	cel	CaMK2-alpha	Q9UQM7	CAMK
P35222	551	S	TQRRTSMGGTQ	dme	CaMK2-alpha	Q9UQM7	CAMK
Q13043	339	T	GDEMGTVRVAS	dre	Chk1	O14757	CAMK
Q13177	19	S	PVRMSSTIFST	cel	AMPKA2	P54646	CAMK
P22059	239	S	LQRSLSELESL	dre	PKD1	Q15139	CAMK
P06400	611	S	LSPVRSPKKKG	cfa	Chk1	O14757	CAMK
P06400	611	S	LSPVRSPKKKG	cfa	Chk2	O96017	CAMK
Q92538	1336	T	IHRSATDADVV	dre	AMPKA1	Q13131	CAMK
P48426	375	T	AHAAKTVKHGA	cel	PKD1	Q15139	CAMK
O15273	156	S	LRRSLSRSMSQ	cfa	CaMK2-alpha	Q9UQM7	CAMK
O15273	156	S	LRRSLSRSMSQ	cfa	PKD1	Q15139	CAMK
Q99590	1126	S	SYKRKSEQEFS	mmu	Chk1	O14757	CAMK
O60673	1074	S	IKRTLSFRKKR	cfa	Chk2	O96017	CAMK
Q9H093	207	T	GKFLQTFCGSP	cel	LKB1	Q15831	CAMK
P23528	2	S	***MASGVAVS	sce	PKD1	Q15139	CAMK
P08670	82	S	RLLQDSVDFSL	dre	CaMK2-alpha	Q9UQM7	CAMK
Q15078	90	S	LKKSLSCANLS	dre	QIK	Q9H0K1	CAMK
P11831	102	S	LKRSLSEMEIG	dme	CaMK2-alpha	Q9UQM7	CAMK
P11831	102	S	LKRSLSEMEIG	dme	MAPKAPK2	P49137	CAMK
O95816	19	S	FCRSSSMADRS	cel	MAPKAPK2	P49137	CAMK
P53350	325	S	IPPRFSIAPSS	dre	MAPKAPK2	P49137	CAMK
Q7KZI7	207	T	GNKLDTFCGSP	cel	LKB1	Q15831	CAMK
Q7KZI7	399	S	VQRSVSANPKQ	dre	PKD1	Q15139	CAMK
Q7KZI7	399	S	VQRSVSANPKQ	dre	MARK2	Q7KZI7	CAMK
Q7KZI7	399	S	VQRSVSANPKQ	dre	PKD2	Q9BZL6	CAMK
P43243	149	T	LKRRRTEEGPT	cfa	Chk1	O14757	CAMK
P43243	194	S	DDRGPSLNPVL	dre	Chk1	O14757	CAMK
Q92974	171	S	LRRILSQSTDS	dre	Chk1	O14757	CAMK
P05783	52	S	VSRSTSFRGGM	dre	MAPKAPK2	P49137	CAMK
P30304	75	S	LQRMGSSESTD	cel	Chk1	O14757	CAMK
P30304	123	S	LKRSHSDSLDH	cfa	Chk1	O14757	CAMK
P30304	123	S	LKRSHSDSLDH	cfa	Chk2	O96017	CAMK
P30304	177	S	TQRQNSAPARM	dre	Chk1	O14757	CAMK
P30304	177	S	TQRQNSAPARM	dre	Chk2	O96017	CAMK
P30304	278	S	KRPERSQEESP	cfa	Chk1	O14757	CAMK
P30304	278	S	KRPERSQEESP	cfa	Chk2	O96017	CAMK
P30304	292	S	TKRRKSMSGAS	spo	Chk1	O14757	CAMK
P30304	292	S	TKRRKSMSGAS	spo	Chk2	O96017	CAMK
P30304	506	T	RTKSRTWAGEK	dre	Chk1	O14757	CAMK
Q86TI0	236	S	MRKSFSQPGLR	dme	AMPKA1	Q13131	CAMK
Q86TI0	595	T	RRRANTLSHFP	dme	AMPKA1	Q13131	CAMK
Q9NYV6	634	S	HFRSPSSSVGS	mmu	AMPKA1	Q13131	CAMK
Q9Y570	14	S	LGRLPSRPPLP	dre	Chk1	O14757	CAMK
P60484	379	S	DHYRYSDTTDS	cel	LKB1	Q15831	CAMK
P60484	381	T	YRYSDTTDSDP	dre	LKB1	Q15831	CAMK
P60484	382	T	RYSDTTDSDPE	dre	LKB1	Q15831	CAMK
P09917	271	S	LERQLSLEQEV	dre	CaMK2-alpha	Q9UQM7	CAMK
P09917	271	S	LERQLSLEQEV	dre	MAPKAPK2	P49137	CAMK
O43293	179	T	KNIFGTPEFVA	cel	DAPK3	O43293	CAMK
O43293	224	T	ETKQETLTNIS	cel	DAPK3	O43293	CAMK
O43293	264	T	PKRRMTIAQSL	cel	DAPK3	O43293	CAMK
O43293	298	T	RRRLKTTRLKE	dre	DAPK3	O43293	CAMK
O43293	305	T	RLKEYTIKSHS	dre	DAPK3	O43293	CAMK
O43293	310	S	TIKSHSSLPPN	dre	DAPK3	O43293	CAMK
P55042	272	S	TRRRESLGKKA	dre	CaMK2-alpha	Q9UQM7	CAMK
P30307	215	S	LYRSPSMPENL	dre	MAPKAPK2	P49137	CAMK
P30307	215	S	LYRSPSMPENL	dre	Chk1	O14757	CAMK
P30307	215	S	LYRSPSMPENL	dre	Chk2	O96017	CAMK
P30307	215	S	LYRSPSMPENL	dre	MARK3	P27448	CAMK
P19429	149	S	RRVRISADAMM	dre	AMPKA1	Q13131	CAMK
P21333	2522	S	GPRLVSNHSLH	cfa	CaMK2-alpha	Q9UQM7	CAMK
P15822	1748	S	SKRMLSPANSL	dme	Chk1	O14757	CAMK
Q9BZL4	451	S	LQRSASSSWLE	cel	AMPKA2	P54646	CAMK
P23677	310	T	AQRAVTKPRYM	cel	CaMK2-alpha	Q9UQM7	CAMK
P35612	712	S	KFRTPSFLKKS	dre	Chk1	O14757	CAMK
P18858	75	S	EDEALSPAKGQ	ptr	Chk1	O14757	CAMK
P38936	144	T	RKRRQTSMTDF	dre	Pim2	Q9P1W9	CAMK
P38936	144	T	RKRRQTSMTDF	dre	Pim1	P11309	CAMK
P38936	144	T	RKRRQTSMTDF	dre	DAPK3	O43293	CAMK
P38936	145	S	KRRQTSMTDFY	cfa	Pim2	Q9P1W9	CAMK
P38936	145	S	KRRQTSMTDFY	cfa	Pim1	P11309	CAMK
O00716	123	S	LGRGGSGGGGG	hsa	Chk1	O14757	CAMK
O00716	123	S	LGRGGSGGGGG	hsa	Chk2	O96017	CAMK
P68104	431	T	RDMRQTVAVGV	sce	PASK	Q96RG2	CAMK
Q96T58	1058	T	LDRLNTVASPK	hsa	Chk1	O14757	CAMK
Q9GZR7	81	S	KAQAVSEEEEE	cfa	Chk1	O14757	CAMK
O95707	9	S	IYHALSQKEAN	cfa	Chk1	O14757	CAMK
P38398	987	S	LFPIKSFVKTK	cfa	Chk2	O96017	CAMK
P35900	12	S	FHRSLSSSLQA	dre	MAPKAPK2	P49137	CAMK
P31749	307	T	GATMKTFCGTP	cel	PKD1	Q15139	CAMK
P31749	472	S	HFPQFSYSASG	cel	MAPKAPK2	P49137	CAMK
P31749	472	S	HFPQFSYSASG	cel	PKD1	Q15139	CAMK
Q14738	59	S	SNKRPSNSTPP	sce	Chk1	O14757	CAMK
Q9UNQ0	361	T	KKKKITVFKEI	ptr	Pim1	P11309	CAMK
Q14186	22	S	IDQNLSPGKGV	dre	Chk1	O14757	CAMK
Q96PK6	617	S	DYRRLSESQLS	cfa	Chk1	O14757	CAMK
Q99683	82	S	RGRGSSVGGGS	dre	Pim1	P11309	CAMK
P37840	128	S	AYEMPSEEGYQ	cfa	CaMK2-alpha	Q9UQM7	CAMK
Q9NXE8	336	S	YTRKLSAEELE	dre	Chk1	O14757	CAMK
P40429	76	S	HFRAPSRIFWR	sce	DAPK3	O43293	CAMK
Q96RG2	1160	T	GKLFYTFCGTI	dme	PASK	Q96RG2	CAMK
Q96RG2	1164	T	YTFCGTIEYCA	dme	PASK	Q96RG2	CAMK
O15151	341	S	LTHSLSTSDIT	dre	Chk1	O14757	CAMK
O15151	341	S	LTHSLSTSDIT	dre	Chk2	O96017	CAMK
O15151	366	S	CRRTISAPVVR	dre	Chk1	O14757	CAMK
O15151	366	S	CRRTISAPVVR	dre	Chk2	O96017	CAMK
Q32P44	175	S	SRKAISSANLL	dre	Chk1	O14757	CAMK
O75925	521	S	SYINTSLIQDY	cfa	MAPKAPK2	P49137	CAMK
Q13263	472	S	VKRSRSGEGEV	dre	Chk1	O14757	CAMK
Q13263	472	S	VKRSRSGEGEV	dre	Chk2	O96017	CAMK
Q14457	118	T	RRLKVTGDLFD	dre	DAPK1	P53355	CAMK
Q04760	106	T	THNWGTEDDET	dme	CaMK2-alpha	Q9UQM7	CAMK
O15294	19	S	TKRMLSFQGLA	dme	Chk1	O14757	CAMK
Q9H0H5	202	S	VKKTRSIGSAV	cel	Chk1	O14757	CAMK
P50552	277	T	RRRKATQVGEK	cfa	AMPKA1	Q13131	CAMK
P35270	212	S	LARETSVDPDM	dre	CaMK2-alpha	Q9UQM7	CAMK
Q13131	182	T	GEFLRTSCGSP	cel	AMPKA1	Q13131	CAMK
Q13131	182	T	GEFLRTSCGSP	cel	BRSK2	Q8IWQ3	CAMK
Q13131	182	T	GEFLRTSCGSP	cel	LKB1	Q15831	CAMK
Q13131	182	T	GEFLRTSCGSP	cel	CaMK2-beta	Q13554	CAMK
Q13131	359	S	TSPPDSFLDDH	dme	AMPKA1	Q13131	CAMK
Q13131	387	T	PRARHTLDELN	cel	AMPKA1	Q13131	CAMK
Q13131	485	S	ITEAKSGTATP	cel	AMPKA1	Q13131	CAMK
Q13131	493	S	ATPQRSGSVSN	dre	AMPKA1	Q13131	CAMK
Q13131	495	S	PQRSGSVSNYR	cel	AMPKA1	Q13131	CAMK
O14713	37	T	LSRSSTVASLD	dre	CaMK2-alpha	Q9UQM7	CAMK
Q13671	291	S	LRRESSVGYRV	dre	PKD1	Q15139	CAMK
Q13671	291	S	LRRESSVGYRV	dre	PKD2	Q9BZL6	CAMK
Q13671	350	S	LLRSMSAAFCS	dre	PKD1	Q15139	CAMK
Q01970	536	S	LEPQKSLGDEG	dme	CaMK2-alpha	Q9UQM7	CAMK
Q9UPP1	903	S	GTRVASIETGL	cel	Chk1	O14757	CAMK
Q13563	800	S	LPRPMSSRSFP	dre	PKD2	Q9BZL6	CAMK
P35367	139	T	YLKYRTKTRAS	cel	CaMK2-alpha	Q9UQM7	CAMK
P35367	141	T	KYRTKTRASAT	cel	CaMK2-alpha	Q9UQM7	CAMK
P35367	395	S	WKRLRSHSRQY	cel	CaMK2-alpha	Q9UQM7	CAMK
P35367	397	S	RLRSHSRQYVS	cel	CaMK2-alpha	Q9UQM7	CAMK
O43524	31	T	RPRSCTWPLQR	cel	Pim1	P11309	CAMK
O43524	252	S	RRRAVSMDNSN	dre	Pim1	P11309	CAMK
Q86WR7	42	S	SSRSRSFTLDD	cfa	Chk1	O14757	CAMK
Q01094	363	S	LSRMGSLRAPV	hsa	Chk2	O96017	CAMK
Q14004	436	S	RSRHSSISPST	cel	Chk1	O14757	CAMK
O75385	637	S	FPKTPSSQNLL	dme	AMPKA1	Q13131	CAMK
Q9BZL6	875	S	LAERISVL***	dre	PKD2	Q9BZL6	CAMK
Q15717	87	S	GLRLQSKTIKV	dre	Chk2	O96017	CAMK
Q15717	99	S	YARPSSEVIKD	dme	Chk2	O96017	CAMK
Q15717	117	T	LPRTMTQKDVE	cel	Chk2	O96017	CAMK
Q13621	129	S	KVNRPSLLEIH	cel	AMPKA1	Q13131	CAMK
Q9NY61	142	S	KSRSHSAKTPG	ptr	Chk2	O96017	CAMK
Q9NY61	476	S	IERKTSSLDPN	dme	Chk2	O96017	CAMK
Q9NY61	509	S	VDRKASKGRKL	sce	Chk2	O96017	CAMK
Q9HB96	345	T	LLRLCTWLLAL	cfa	Chk1	O14757	CAMK
Q9HB96	373	S	LGRILSLTSSA	dre	Chk1	O14757	CAMK
Q14676	522	T	TVDINTQVEKE	cfa	Chk1	O14757	CAMK
P52292	53	S	KRRNVSSFPDD	dre	Chk1	O14757	CAMK
P52292	104	S	ARKLLSREKQP	sce	AMPKA1	Q13131	CAMK
Q96RL1	626	S	EGRLLSFLEQS	cfa	Chk1	O14757	CAMK
Q15139	737	S	IIGEKSFRRSV	cel	PKD3	O94806	CAMK
Q15139	741	S	KSFRRSVVGTP	cel	PKD3	O94806	CAMK
Q15139	741	S	KSFRRSVVGTP	cel	PKD1	Q15139	CAMK
Q15139	909	S	LGERVSIL***	dre	PKD1	Q15139	CAMK
P04792	14	S	LLRGPSWDPFR	dme	MAPKAPK2	P49137	CAMK
P04792	77	S	YSRALSRQLSS	dme	MAPKAPK2	P49137	CAMK
P04792	81	S	LSRQLSSGVSE	dme	MAPKAPK2	P49137	CAMK
P04792	81	S	LSRQLSSGVSE	dme	PKD1	Q15139	CAMK
Q15796	109	S	SEQTRSLDGRL	cel	CaMK2-alpha	Q9UQM7	CAMK
Q15796	239	S	QQLNQSMDTGS	dre	CaMK2-alpha	Q9UQM7	CAMK
Q15796	259	S	SPVNHSLDLQP	cfa	CaMK2-alpha	Q9UQM7	CAMK
O95863	10	S	LVRKPSDPNRK	mmu	PKD1	Q15139	CAMK
O14950	18	T	RPQRATSNVFA	cel	smMLCK	Q15746	CAMK
O14950	18	T	RPQRATSNVFA	cel	DAPK3	O43293	CAMK
O14950	19	S	PQRATSNVFAM	cel	DAPK1	P53355	CAMK
O14950	19	S	PQRATSNVFAM	cel	smMLCK	Q15746	CAMK
O14950	19	S	PQRATSNVFAM	cel	DAPK3	O43293	CAMK
Q13309	63	S	LGHPESPPRKR	cfa	Pim1	P11309	CAMK
Q13309	71	S	RKRLKSKGSDK	cfa	Pim1	P11309	CAMK
Q13309	416	T	IKCRLTLQKPS	cfa	Pim1	P11309	CAMK
O60602	804	S	LMKHQSIRGFV	ptr	PKD1	Q15139	CAMK
Q9BXB4	188	S	SQRRPSQNAIS	dme	Chk1	O14757	CAMK
P52272	431	S	MDRVGSEIERM	mmu	Chk1	O14757	CAMK
O60285	210	T	DKFLQTFCGSP	cel	LKB1	Q15831	CAMK
Q9BW19	25	S	LIKAPSQLPLS	dre	Chk1	O14757	CAMK
Q14680	55	T	LPRIKTEIEAL	cfa	MELK	Q14680	CAMK
Q14680	162	Y	KGNKDYHLQTC	cfa	MELK	Q14680	CAMK
Q14680	166	T	DYHLQTCCGSL	cel	LKB1	Q15831	CAMK
Q14680	166	T	DYHLQTCCGSL	cel	MELK	Q14680	CAMK
Q14680	170	S	QTCCGSLAYAA	cel	MELK	Q14680	CAMK
Q14680	252	S	PKKRISMKNLL	cfa	MELK	Q14680	CAMK
Q14680	335	S	RLRLSSFSCGQ	cfa	MELK	Q14680	CAMK
Q14680	342	S	SCGQASATPFT	cfa	MELK	Q14680	CAMK
Q14680	355	S	KSNNWSLEDVT	cfa	MELK	Q14680	CAMK
Q14680	390	S	ATPRTSQFTKY	ptr	MELK	Q14680	CAMK
Q14680	397	T	FTKYWTESNGV	cfa	MELK	Q14680	CAMK
Q14680	406	S	GVESKSLTPAL	cfa	MELK	Q14680	CAMK
Q14680	430	S	VYTPKSAVKNE	cfa	MELK	Q14680	CAMK
Q14680	437	Y	VKNEEYFMFPE	ptr	MELK	Q14680	CAMK
Q14680	493	T	TDKLMTGVISP	cfa	MELK	Q14680	CAMK
Q14680	504	S	ERRCRSVELDL	cel	MELK	Q14680	CAMK
Q14680	528	S	AKVFGSLERGL	cel	MELK	Q14680	CAMK
Q14680	538	T	LDKVITVLTRS	cel	MELK	Q14680	CAMK
Q9UQK1	32	S	LCLAHSPPVKS	dme	AMPKA1	Q13131	CAMK
Q9UQK1	292	S	STIFGSPRLAS	dme	AMPKA1	Q13131	CAMK
P05412	62	S	SDLLTSPDVGL	cel	PKD1	Q15139	CAMK
P57059	181	T	GEPLSTWCGSP	dme	LKB1	Q15831	CAMK
P23246	282	S	FKANLSLLRRP	dre	Mnk2	Q9HBH9	CAMK
P23246	282	S	FKANLSLLRRP	dre	Mnk1	Q9BUB5	CAMK
P35611	725	S	KFRTPSFLKKS	dre	Chk1	O14757	CAMK
P49674	388	S	APANVSSSDLT	dre	AMPKA1	Q13131	CAMK
Q13224	1302	S	LRRQHSYDTFV	dre	CaMK2-alpha	Q9UQM7	CAMK
Q9NRH2	172	T	GKKLTTSCGSL	cel	LKB1	Q15831	CAMK
P63104	57	S	GARRSSWRVVS	sce	MAPKAPK2	P49137	CAMK
Q6JBY9	178	S	FRRSQSDCGEL	dre	MAPKAPK2	P49137	CAMK
Q6JBY9	243	S	LRRSPSRTEKQ	dre	MAPKAPK2	P49137	CAMK
P12956	476	S	TYRSDSFENPV	cfa	Chk1	O14757	CAMK
Q9UQ35	1496	S	TPRPRSRSPSS	mmu	Chk1	O14757	CAMK
Q9UQ35	1498	S	RPRSRSPSSPE	mmu	Chk1	O14757	CAMK
Q9Y3E5	4	S	*MPSKSLVMEY	hsa	PKD1	Q15139	CAMK
Q9Y3E5	86	S	VAAQCSHAAVS	dre	PKD1	Q15139	CAMK
P56524	209	S	KTQHSSLDQSS	dme	CaMK2-delta	Q13557	CAMK
P56524	245	S	LRKTASEPNLK	cel	MARK2	Q7KZI7	CAMK
P35372	267	S	SVRMLSGSKEK	dre	CaMK2-alpha	Q9UQM7	CAMK
Q05469	854	S	MRRSVSEAALA	cfa	AMPKA1	Q13131	CAMK
Q05469	854	S	MRRSVSEAALA	cfa	CaMK1-alpha	Q14012	CAMK
Q9BXL7	115	S	PTRRFSTIVVE	dre	CaMK2-alpha	Q9UQM7	CAMK
O43597	111	S	LSRSISTVSSG	dre	Mnk2	Q9HBH9	CAMK
O43597	111	S	LSRSISTVSSG	dre	Mnk1	Q9BUB5	CAMK
O43597	120	S	SGSRSSTRTST	dre	Mnk2	Q9HBH9	CAMK
O43597	120	S	SGSRSSTRTST	dre	Mnk1	Q9BUB5	CAMK
P26678	16	T	IRRASTIEMPQ	cfa	CaMK2-alpha	Q9UQM7	CAMK
P04637	14	S	VEPPLSQETFS	cfa	Chk1	O14757	CAMK
P04637	14	S	VEPPLSQETFS	cfa	Chk2	O96017	CAMK
P04637	14	S	VEPPLSQETFS	cfa	LKB1	Q15831	CAMK
P04637	14	S	VEPPLSQETFS	cfa	NuaK1	O60285	CAMK
P04637	17	T	PLSQETFSDLW	dre	AMPKA1	Q13131	CAMK
P04637	17	T	PLSQETFSDLW	dre	Chk1	O14757	CAMK
P04637	17	T	PLSQETFSDLW	dre	Chk2	O96017	CAMK
P04637	17	T	PLSQETFSDLW	dre	DAPK1	P53355	CAMK
P04637	19	S	SQETFSDLWKL	cfa	AMPKA1	Q13131	CAMK
P04637	19	S	SQETFSDLWKL	cfa	MAPKAPK2	P49137	CAMK
P04637	19	S	SQETFSDLWKL	cfa	Chk1	O14757	CAMK
P04637	19	S	SQETFSDLWKL	cfa	Chk2	O96017	CAMK
P04637	19	S	SQETFSDLWKL	cfa	DAPK1	P53355	CAMK
P04637	19	S	SQETFSDLWKL	cfa	DAPK3	O43293	CAMK
P04637	36	S	LSPLPSQAMDD	hsa	Chk1	O14757	CAMK
P04637	36	S	LSPLPSQAMDD	hsa	Chk2	O96017	CAMK
P04637	36	S	LSPLPSQAMDD	hsa	MAPKAPK5	Q8IW41	CAMK
P04637	268	S	LLGRNSFEVRV	dre	DAPK1	P53355	CAMK
P04637	365	S	GSRAHSSHLKS	cfa	Chk2	O96017	CAMK
P04637	377	S	KGQSTSRHKKL	dre	Chk1	O14757	CAMK
P04637	377	S	KGQSTSRHKKL	dre	Chk2	O96017	CAMK
P04637	386	T	KLMFKTEGPDS	ptr	Chk1	O14757	CAMK
P04637	391	S	TEGPDSD****	dre	LKB1	Q15831	CAMK
P04637	391	S	TEGPDSD****	dre	NuaK1	O60285	CAMK
P84098	11	S	QKRLASSVLRC	cel	Chk1	O14757	CAMK
Q07352	53	S	FPRRHSVTLPS	dre	MAPKAPK2	P49137	CAMK
Q07352	91	S	RDRSFSEGGER	cel	MAPKAPK2	P49137	CAMK
Q07352	202	S	LQHSFSFAGFP	dme	MAPKAPK2	P49137	CAMK
P49761	156	S	CKRYRSPEPDP	dre	Chk1	O14757	CAMK
P68431	10	S	QTARKSTGGKA	sce	Pim1	P11309	CAMK
P24844	18	T	RPQRATSNVFA	cel	smMLCK	Q15746	CAMK
P24844	19	S	PQRATSNVFAM	cel	CaMK1-alpha	Q14012	CAMK
P24844	19	S	PQRATSNVFAM	cel	smMLCK	Q15746	CAMK
Q9P0L2	214	T	GNKLDTFCGSP	cel	LKB1	Q15831	CAMK
O14974	444	S	LRKTGSYGALA	cel	NuaK1	O60285	CAMK
O14974	471	S	VTRSASSPRLS	cel	NuaK1	O60285	CAMK
O14974	909	S	LGRSGSYSYLE	mmu	NuaK1	O60285	CAMK
P46527	9	S	RVSNGSPSLER	dre	CaMK2-alpha	Q9UQM7	CAMK
P46527	156	T	RKRPATDDSST	dre	Pim1	P11309	CAMK
P46527	197	T	LRRRQT*****	dre	AMPKA1	Q13131	CAMK
P46527	197	T	LRRRQT*****	dre	Pim1	P11309	CAMK
O60343	484	S	IQRHLSSLTDN	cfa	Chk1	O14757	CAMK
O60343	587	S	RGRLGSVDSFE	cfa	Chk1	O14757	CAMK
O43432	1155	S	FMRGGSSKDLL	dre	CaMK1-alpha	Q14012	CAMK
Q15831	184	T	GNLLLTTGGTL	dre	LKB1	Q15831	CAMK
Q15831	188	T	LTTGGTLKISD	dme	LKB1	Q15831	CAMK
Q15831	335	T	RWRSMTVVPYL	dme	LKB1	Q15831	CAMK
Q15831	362	T	DDIIYTQDFTV	dre	LKB1	Q15831	CAMK
Q15831	401	T	AAQLSTKSRAE	cfa	LKB1	Q15831	CAMK
Q15831	427	S	KIRRLSACKQQ	dme	LKB1	Q15831	CAMK
P55212	256	S	VNRKVSQRRVD	dme	NuaK1	O60285	CAMK
Q96A00	11	S	GKRVLSKLQSP	mmu	DAPK3	O43293	CAMK
Q96A00	37	T	RHARVTVKYDR	cel	PKD1	Q15139	CAMK
Q96A00	37	T	RHARVTVKYDR	cel	DAPK3	O43293	CAMK
Q96A00	129	S	RQPSPSHDGSL	mmu	CaMK2-alpha	Q9UQM7	CAMK
P41235	312	S	IKRLRSQVQVS	cel	AMPKA1	Q13131	CAMK
O15511	76	S	KDRAGSIVLKV	cfa	MAPKAPK2	P49137	CAMK
P54132	538	S	NKHTASINDLE	mmu	Chk1	O14757	CAMK
P54132	645	S	HERFQSLSFPH	mmu	Chk1	O14757	CAMK
O00206	789	S	LYRLLSRNTYL	dre	PKD1	Q15139	CAMK
Q9Y478	23	S	TPRRDSSGGTK	dre	AMPKA1	Q13131	CAMK
Q9Y478	79	T	AQARPTVFRWT	spo	AMPKA1	Q13131	CAMK
Q9Y478	107	S	LPLTRSHNNFV	spo	AMPKA1	Q13131	CAMK
Q9Y478	157	T	IQVKKTDFEVF	dre	AMPKA1	Q13131	CAMK
Q9Y478	173	S	DSQKCSDVSEL	dre	AMPKA1	Q13131	CAMK
Q9Y478	176	S	KCSDVSELSSS	dre	AMPKA1	Q13131	CAMK
O00418	376	S	LLRPLSENSGD	dre	MAPKAPK2	P49137	CAMK
O00418	397	S	LPSSPSSATPH	cfa	AMPKA1	Q13131	CAMK
Q9H0K1	174	T	GELLATWCGSP	dme	LKB1	Q15831	CAMK
P16403	35	S	TPRKASGPPVS	cfa	Chk2	O96017	CAMK
P16403	54	S	ASKERSGVSLA	dre	Chk2	O96017	CAMK
P16403	88	S	LKSLVSKGTLV	cfa	Chk2	O96017	CAMK
P16403	91	T	LVSKGTLVQTK	dre	Chk2	O96017	CAMK
P16403	166	T	AAATVTKKVAK	cfa	Chk2	O96017	CAMK
P17181	534	S	QTSQDSGNYSN	dre	CK1-A	P48729	CK1
P35222	44	S	TTTAPSLSGKG	dme	CK1-E	P49674	CK1
P35222	44	S	TTTAPSLSGKG	dme	CK1-D	P48730	CK1
P35222	44	S	TTTAPSLSGKG	dme	CK1-A	P48729	CK1
Q13158	193	S	RSGAMSPMSWN	cfa	CK1-A	P48729	CK1
P40337	71	S	NSREPSQVIFC	cfa	CK1-A	P48729	CK1
Q13148	1	S	****MSEYIRV	cfa	CK1-A	P48729	CK1
Q13148	3	Y	**MSEYIRVTE	dre	CK1-A	P48729	CK1
Q13148	24	T	SEDDGTVLLST	dme	CK1-A	P48729	CK1
Q13148	87	T	RKMDETDASSA	cfa	CK1-A	P48729	CK1
Q13148	90	S	DETDASSAVKV	dre	CK1-A	P48729	CK1
Q13148	91	S	ETDASSAVKVK	cel	CK1-A	P48729	CK1
Q13148	115	T	LPWKTTEQDLK	cel	CK1-A	P48729	CK1
Q13148	182	S	PNSKQSQDEPL	cfa	CK1-A	P48729	CK1
Q13148	241	S	DQIAQSLCGED	dme	CK1-A	P48729	CK1
Q13148	253	S	IIKGISVHISN	cel	CK1-A	P48729	CK1
Q13148	272	S	RQLERSGRFGG	dme	CK1-A	P48729	CK1
Q13148	291	S	GGFGNSRGGGA	ptr	CK1-A	P48729	CK1
Q13148	304	S	GNNQGSNMGGG	ptr	CK1-A	P48729	CK1
Q13148	341	S	MGMLASQQNQS	cfa	CK1-A	P48729	CK1
Q13148	346	S	SQQNQSGPSGN	ptr	CK1-A	P48729	CK1
Q13148	349	S	NQSGPSGNNQN	ptr	CK1-A	P48729	CK1
Q13148	368	S	NQAFGSGNNSY	ptr	CK1-A	P48729	CK1
Q13148	374	S	GNNSYSGSNSG	ptr	CK1-A	P48729	CK1
Q13148	376	S	NSYSGSNSGAA	ptr	CK1-A	P48729	CK1
Q13148	378	S	YSGSNSGAAIG	ptr	CK1-A	P48729	CK1
Q13148	386	S	AIGWGSASNAG	ptr	CK1-A	P48729	CK1
Q13148	388	S	GWGSASNAGSG	ptr	CK1-A	P48729	CK1
Q13148	392	S	ASNAGSGSGFN	ptr	CK1-A	P48729	CK1
Q13148	394	S	NAGSGSGFNGG	ptr	CK1-A	P48729	CK1
Q13148	402	S	NGGFGSSMDSK	ptr	CK1-A	P48729	CK1
Q13148	403	S	GGFGSSMDSKS	ptr	CK1-A	P48729	CK1
Q13148	406	S	GSSMDSKSSGW	ptr	CK1-A	P48729	CK1
Q13148	408	S	SMDSKSSGWGM	ptr	CK1-A	P48729	CK1
Q13148	409	S	MDSKSSGWGM*	ptr	CK1-A	P48729	CK1
P30304	78	S	MGSSESTDSGF	dre	CK1-A	P48729	CK1
P30304	81	S	SESTDSGFCLD	cfa	CK1-A	P48729	CK1
O75531	1	T	****MTTSQKH	cfa	VRK1	Q99986	CK1
O75531	2	T	***MTTSQKHR	cel	VRK1	Q99986	CK1
O75531	3	S	**MTTSQKHRD	cel	VRK1	Q99986	CK1
Q99986	354	T	KAKTITKKRKK	dre	VRK1	Q99986	CK1
P62745	184	S	QKRYGSQNGCI	cel	CK1-A	P48729	CK1
P07910	252	S	NVKMESEGGAD	cfa	CK1-A	P48729	CK1
P07910	259	S	GGADDSAEEGD	dre	CK1-A	P48729	CK1
P07910	298	S	EDDRDSANGED	dre	CK1-A	P48729	CK1
P56817	497	S	FADDISLLK**	dre	CK1-D	P48730	CK1
P56817	497	S	FADDISLLK**	dre	CK1-A	P48729	CK1
P02730	41	T	HDTEATATDYH	dre	CK1-A	P48729	CK1
P02730	302	S	AYMAQSRGELL	hsa	CK1-A	P48729	CK1
P15336	61	S	PARNDSVIVAD	dre	VRK1	Q99986	CK1
P15336	72	T	QTPTPTRFLKN	dre	VRK1	Q99986	CK1
O15055	661	S	PGKAESVASLT	dre	CK1-E	P49674	CK1
O15055	661	S	PGKAESVASLT	dre	CK1-D	P48730	CK1
Q16665	246	S	FLSRHSLDMKF	dme	CK1-D	P48730	CK1
P56537	173	S	DQDELSSLLQV	sce	CK1-A	P48729	CK1
P56537	174	S	QDELSSLLQVP	sce	CK1-A	P48729	CK1
Q12778	321	S	TSSNASTISGR	cel	CK1-A	P48729	CK1
Q12778	324	S	NASTISGRLSP	cel	CK1-A	P48729	CK1
O14641	142	S	PNVSSSHENLE	cel	CK1-E	P49674	CK1
O14641	142	S	PNVSSSHENLE	cel	CK1-D	P48730	CK1
P27707	10	S	KRSCPSFSASS	dre	CK1-D	P48730	CK1
P27707	14	S	PSFSASSEGTR	mmu	CK1-D	P48730	CK1
P27707	71	T	EFEELTMSQKN	dre	CK1-D	P48730	CK1
P27707	73	S	EELTMSQKNGG	dre	CK1-D	P48730	CK1
P37840	128	S	AYEMPSEEGYQ	cfa	CK1-A	P48729	CK1
O15151	288	S	LEDSKSLSDDT	cfa	CK1-A	P48729	CK1
P27348	231	S	LWTSDSAGEEC	cfa	CK1-A	P48729	CK1
P43629	384	S	NRTANSEDSDE	cfa	CK1-D	P48730	CK1
P43629	387	S	ANSEDSDEQDP	cfa	CK1-D	P48730	CK1
Q13541	40	T	TTPGGTLFSTT	dme	CK1-E	P49674	CK1
Q13541	49	T	TTPGGTRIIYD	dme	CK1-E	P49674	CK1
Q96T88	94	S	LSDTDSGCCLG	dre	CK1-D	P48730	CK1
P49810	326	S	EMEEDSYDSFG	cfa	CK1-D	P48730	CK1
P49810	329	S	EDSYDSFGEPS	cfa	CK1-D	P48730	CK1
O60260	100	S	EREPQSLTRVD	dre	CK1-A	P48729	CK1
O60260	377	S	HEGECSAVFEA	hsa	CK1-A	P48729	CK1
O95863	103	S	GSQPPSPPSPA	cel	CK1-E	P49674	CK1
O95863	106	S	PPSPPSPAPSS	cel	CK1-E	P49674	CK1
Q9NRF8	567	S	SSDRYSDASDD	dre	CK1-A	P48729	CK1
P05412	62	S	SDLLTSPDVGL	cel	VRK1	Q99986	CK1
P05412	72	S	LLKLASPELER	dre	VRK1	Q99986	CK1
P55316	18	S	PKSSFSINSLV	dre	CK1-A	P48729	CK1
P49674	322	S	GQLRGSATRAL	cel	CK1-E	P49674	CK1
P49674	324	T	LRGSATRALPP	mmu	CK1-E	P49674	CK1
P49674	333	T	PPGPPTGATAN	mmu	CK1-E	P49674	CK1
P49674	336	T	PPTGATANRLR	mmu	CK1-E	P49674	CK1
P49674	367	S	SPRAISRVDRE	cfa	CK1-E	P49674	CK1
P49674	404	S	SRIPASQTSVP	dre	CK1-E	P49674	CK1
P49674	406	T	IPASQTSVPFD	mmu	CK1-E	P49674	CK1
P49674	407	S	PASQTSVPFDH	dme	CK1-E	P49674	CK1
P12830	843	S	GSEAASLSSLN	dre	CK1-E	P49674	CK1
P12830	843	S	GSEAASLSSLN	dre	CK1-D	P48730	CK1
P12830	843	S	GSEAASLSSLN	dre	CK1-A	P48729	CK1
P63104	231	T	LWTSDTQGDEA	dme	CK1-A	P48729	CK1
Q9BXL7	614	S	SFGPSSIHSSS	dre	CK1-A	P48729	CK1
P04637	8	S	PQSDPSVEPPL	dre	CK1-D	P48730	CK1
P04637	17	T	PLSQETFSDLW	dre	CK1-D	P48730	CK1
P04637	17	T	PLSQETFSDLW	dre	VRK1	Q99986	CK1
P04637	17	T	PLSQETFSDLW	dre	CK1-A	P48729	CK1
P04637	19	S	SQETFSDLWKL	cfa	CK1-D	P48730	CK1
P04637	19	S	SQETFSDLWKL	cfa	CK1-A	P48729	CK1
P68431	3	T	**MARTKQTAR	sce	VRK1	Q99986	CK1
P68431	10	S	QTARKSTGGKA	sce	VRK1	Q99986	CK1
P18846	35	S	QVSSLSESEES	dre	CK1-A	P48729	CK1
P18846	40	S	SESEESQDSSD	cel	CK1-A	P48729	CK1
P18846	46	S	QDSSDSIGSSQ	dre	CK1-A	P48729	CK1
P18846	49	S	SDSIGSSQKAH	dre	CK1-A	P48729	CK1
P18846	50	S	DSIGSSQKAHG	dre	CK1-A	P48729	CK1
P25054	1278	S	CSSLSSLSSAE	dme	CK1-E	P49674	CK1
P25054	1391	S	CTSVSSLDSFE	dme	CK1-E	P49674	CK1
P25054	1503	S	GFSCSSSLSAL	dre	CK1-G1	Q9HCP0	CK1
P25054	1503	S	GFSCSSSLSAL	dre	CK1-D	P48730	CK1
P25054	1503	S	GFSCSSSLSAL	dre	CK1-A	P48729	CK1
P25054	1504	S	FSCSSSLSALS	dme	CK1-G1	Q9HCP0	CK1
P25054	1504	S	FSCSSSLSALS	dme	CK1-D	P48730	CK1
P25054	1504	S	FSCSSSLSALS	dme	CK1-A	P48729	CK1
P25054	1506	S	CSSSLSALSLD	dme	CK1-G1	Q9HCP0	CK1
P25054	1506	S	CSSSLSALSLD	dme	CK1-D	P48730	CK1
P25054	1506	S	CSSSLSALSLD	dme	CK1-A	P48729	CK1
P25054	1509	S	SLSALSLDEPF	dme	CK1-G1	Q9HCP0	CK1
P25054	1509	S	SLSALSLDEPF	dme	CK1-D	P48730	CK1
P25054	1509	S	SLSALSLDEPF	dme	CK1-A	P48729	CK1
P19419	382	S	FWSTLSPIAPR	cel	ERK1	P27361	CMGC
P19419	382	S	FWSTLSPIAPR	cel	p38-alpha	Q16539	CMGC
P19419	382	S	FWSTLSPIAPR	cel	ERK2	P28482	CMGC
P19419	388	S	PIAPRSPAKLS	cel	ERK1	P27361	CMGC
Q9UIG0	157	S	DGACDSPSSDK	cfa	ERK1	P27361	CMGC
Q9UIG0	157	S	DGACDSPSSDK	cfa	p38-alpha	Q16539	CMGC
Q9UIG0	157	S	DGACDSPSSDK	cfa	JNK2	P45984	CMGC
Q02156	345	S	EDRSKSAPTSP	dre	GSK3B	P49841	CMGC
Q02156	349	S	KSAPTSPCDQE	dre	p38-beta	Q15759	CMGC
Q02156	349	S	KSAPTSPCDQE	dre	p38-alpha	Q16539	CMGC
Q02539	151	T	KKSVKTPKKAK	cfa	CDK2	P24941	CMGC
Q02539	182	S	KKVAKSPAKAK	dre	CDK9	P50750	CMGC
O00213	174	S	EEDLSSPPGLP	mmu	ERK2	P28482	CMGC
O00213	286	S	PPGRASPSQGS	cfa	ERK2	P28482	CMGC
O00213	346	S	PAQSLSPEPLP	cfa	ERK2	P28482	CMGC
O00213	708	T	RLGAHTP****	cfa	ERK2	P28482	CMGC
Q71UM5	26	S	KRLVQSPNSYF	dre	CDK2	P24941	CMGC
O43464	141	S	SPPPASPRSQY	mmu	p38-gamma	P53778	CMGC
O43464	399	S	KVILGSPAHRA	dre	CDK5	Q00535	CMGC
O95835	612	S	KQITTSPITVR	cel	CDK1	P06493	CMGC
Q02224	2604	S	VTCENSPKSPK	cfa	ERK2	P28482	CMGC
Q02224	2607	S	ENSPKSPKVTG	cfa	ERK2	P28482	CMGC
Q02224	2638	S	PVPKESPKSCF	cfa	ERK2	P28482	CMGC
Q02224	2653	S	SKSLPSPHPVR	cfa	ERK2	P28482	CMGC
P46060	408	T	GEKSATPSRKI	dre	CDK1	P06493	CMGC
Q96KB5	8	T	ISNFKTPSKLS	dme	CDK1	P06493	CMGC
Q92934	90	S	MGEEPSPFRGR	cfa	CDK1	P06493	CMGC
P05198	51	S	LLSELSRRRIR	sce	p38-alpha	Q16539	CMGC
P05198	51	S	LLSELSRRRIR	sce	ERK2	P28482	CMGC
O43663	480	T	GLAPNTPGKAR	ptr	CDK1	P06493	CMGC
P25205	721	T	MPQVHTPKTAD	cfa	CDK2	P24941	CMGC
O95271	977	S	SASLISPASTP	dme	GSK3B	P49841	CMGC
O95271	981	T	ISPASTPSCLS	dre	GSK3B	P49841	CMGC
O95271	986	S	TPSCLSAASSI	dme	GSK3B	P49841	CMGC
O95271	990	S	LSAASSIDNLT	dre	GSK3B	P49841	CMGC
Q00613	302	S	KEEPPSPPQSP	spo	GSK3B	P49841	CMGC
Q00613	306	S	PSPPQSPRVEE	dre	ERK1	P27361	CMGC
Q9NRA0	386	S	TVEPASPTPAH	cfa	ERK1	P27361	CMGC
Q9NRA0	386	S	TVEPASPTPAH	cfa	ERK2	P28482	CMGC
Q9NRA0	613	T	RLEPLTPRGVL	cfa	ERK1	P27361	CMGC
Q9NRA0	613	T	RLEPLTPRGVL	cfa	ERK2	P28482	CMGC
Q96R06	110	T	PQISSTPKTSE	hsa	GSK3B	P49841	CMGC
Q96R06	936	T	EEPESTPVPLL	ptr	GSK3B	P49841	CMGC
Q96R06	973	S	SLAEMSIMTTE	mmu	GSK3B	P49841	CMGC
Q96R06	977	T	MSIMTTELQSL	ptr	GSK3B	P49841	CMGC
P53667	309	S	AGSLGSPASQR	dre	p38-alpha	Q16539	CMGC
P55795	103	S	HTGPNSPDTAN	cfa	CDK2	P24941	CMGC
O95295	132	S	IYPPGSPGK**	dme	CDK2	P24941	CMGC
Q2NL82	489	T	PDEVDTPRDVA	cel	CDK2	P24941	CMGC
Q14686	883	S	DVTLTSPLLVN	dre	ERK2	P28482	CMGC
Q9Y2K7	549	T	PAPRLTPVRPA	cfa	CDK2	P24941	CMGC
Q9BVC5	192	S	KSPPLSPVGTT	cfa	CDK2	P24941	CMGC
Q9BVC5	196	T	LSPVGTTPVKL	mmu	CDK2	P24941	CMGC
Q9BVC5	197	T	SPVGTTPVKLK	cfa	CDK2	P24941	CMGC
Q9H1K0	214	S	LSTHTSPSQSP	dre	p38-alpha	Q16539	CMGC
Q99708	846	T	YIPPNTPENFW	dre	CDK2	P24941	CMGC
P31947	185	S	YEIANSPEEAI	sce	JNK1	P45983	CMGC
Q13485	8	T	MSITNTPTSND	dre	NLK	Q9UBE8	CMGC
Q13485	137	S	YERVVSPGIDL	cel	NLK	Q9UBE8	CMGC
O15446	284	S	EDTVLSPTKKR	cfa	CDK1	P06493	CMGC
P42677	26	S	KRLVQSPNSYF	dre	p38-alpha	Q16539	CMGC
P42677	26	S	KRLVQSPNSYF	dre	CDK2	P24941	CMGC
Q5T5Y3	1079	S	FVEPLSPTGVA	cfa	CDK2	P24941	CMGC
P35222	32	S	QSYLDSGIHSG	cel	GSK3B	P49841	CMGC
P35222	32	S	QSYLDSGIHSG	cel	GSK3A	P49840	CMGC
P35222	32	S	QSYLDSGIHSG	cel	JNK1	P45983	CMGC
P35222	36	S	DSGIHSGATTT	dme	GSK3B	P49841	CMGC
P35222	36	S	DSGIHSGATTT	dme	GSK3A	P49840	CMGC
P35222	36	S	DSGIHSGATTT	dme	JNK1	P45983	CMGC
P35222	40	T	HSGATTTAPSL	dme	GSK3B	P49841	CMGC
P35222	40	T	HSGATTTAPSL	dme	GSK3A	P49840	CMGC
P35222	40	T	HSGATTTAPSL	dme	JNK1	P45983	CMGC
P35222	190	S	HAIMRSPQMVS	dme	CDK5	Q00535	CMGC
P35222	245	S	VKMLGSPVDSV	dme	CDK5	Q00535	CMGC
Q13043	81	S	MQQCDSPHVVK	cel	JNK1	P45983	CMGC
Q8WWY3	444	S	TIRDRSSGTAS	dre	CDK2	P24941	CMGC
Q8WWY3	445	S	IRDRSSGTASS	spo	CDK2	P24941	CMGC
Q8WWY3	449	S	SSGTASSVAFT	spo	CDK2	P24941	CMGC
Q8WWY3	450	S	SGTASSVAFTP	spo	CDK2	P24941	CMGC
Q8WWY3	454	T	SSVAFTPLQGL	spo	CDK2	P24941	CMGC
Q14493	61	T	PESFTTPEGPK	dre	CDK1	P06493	CMGC
Q9H1A4	290	T	SEQGGTPQNVA	cfa	CDK1	P06493	CMGC
Q9H1A4	354	S	LSRAHSPALGV	dre	CDK1	P06493	CMGC
Q9H1A4	372	S	RFNISSHNQSP	cfa	CDK1	P06493	CMGC
Q9H1A4	376	S	SSHNQSPKRHS	dre	CDK1	P06493	CMGC
Q9H1A4	529	T	MPRPSTPLDGV	dre	CDK1	P06493	CMGC
Q9H1A4	536	T	LDGVSTPKPLS	dre	CDK1	P06493	CMGC
Q9H1A4	546	S	SKLLGSLDEVV	cfa	CDK1	P06493	CMGC
Q9H1A4	554	S	EVVLLSPVPEL	dme	CDK1	P06493	CMGC
Q9H1A4	687	S	FEGSLSPVIAP	dre	CDK1	P06493	CMGC
Q9H1A4	700	T	ARPSETGSDDD	dre	CDK1	P06493	CMGC
P06400	248	S	IPINGSPRTPR	cfa	CDK1	P06493	CMGC
P06400	248	S	IPINGSPRTPR	cfa	CDK2	P24941	CMGC
P06400	251	T	NGSPRTPRRGQ	dre	CDK1	P06493	CMGC
P06400	251	T	NGSPRTPRRGQ	dre	CDK2	P24941	CMGC
P06400	251	T	NGSPRTPRRGQ	dre	CDK4	P11802	CMGC
P06400	355	T	FETQRTPRKSN	dre	CDK2	P24941	CMGC
P06400	355	T	FETQRTPRKSN	dre	CDK4	P11802	CMGC
P06400	372	T	VIPPHTPVRTV	dre	CDK1	P06493	CMGC
P06400	372	T	VIPPHTPVRTV	dre	CDK2	P24941	CMGC
P06400	372	T	VIPPHTPVRTV	dre	CDK4	P11802	CMGC
P06400	566	S	AWLSDSPLFDL	dre	p38-alpha	Q16539	CMGC
P06400	566	S	AWLSDSPLFDL	dre	CDK2	P24941	CMGC
P06400	607	S	ADMYLSPVRSP	dre	CDK2	P24941	CMGC
P06400	607	S	ADMYLSPVRSP	dre	CDK4	P11802	CMGC
P06400	611	S	LSPVRSPKKKG	cfa	CDK2	P24941	CMGC
P06400	611	S	LSPVRSPKKKG	cfa	CDK4	P11802	CMGC
P06400	611	S	LSPVRSPKKKG	cfa	CDK6	Q00534	CMGC
P06400	779	S	RPPTLSPIPHI	dre	CDK4	P11802	CMGC
P06400	779	S	RPPTLSPIPHI	dre	CDK6	Q00534	CMGC
P06400	787	S	PHIPRSPYKFP	dre	CDK4	P11802	CMGC
P06400	787	S	PHIPRSPYKFP	dre	CDK6	Q00534	CMGC
P06400	794	S	YKFPSSPLRIP	dre	CDK4	P11802	CMGC
P06400	794	S	YKFPSSPLRIP	dre	CDK5	Q00535	CMGC
P06400	794	S	YKFPSSPLRIP	dre	CDK9	P50750	CMGC
P06400	794	S	YKFPSSPLRIP	dre	CDK6	Q00534	CMGC
P06400	806	S	GNIYISPLKSP	dre	CDK3	Q00526	CMGC
P06400	806	S	GNIYISPLKSP	dre	CDK1	P06493	CMGC
P06400	806	S	GNIYISPLKSP	dre	CDK2	P24941	CMGC
P06400	806	S	GNIYISPLKSP	dre	CDK4	P11802	CMGC
P06400	806	S	GNIYISPLKSP	dre	CDK5	Q00535	CMGC
P06400	806	S	GNIYISPLKSP	dre	CDK9	P50750	CMGC
P06400	806	S	GNIYISPLKSP	dre	CDK6	Q00534	CMGC
P06400	810	S	ISPLKSPYKIS	dre	CDK3	Q00526	CMGC
P06400	810	S	ISPLKSPYKIS	dre	CDK1	P06493	CMGC
P06400	810	S	ISPLKSPYKIS	dre	CDK2	P24941	CMGC
P06400	810	S	ISPLKSPYKIS	dre	CDK4	P11802	CMGC
P06400	810	S	ISPLKSPYKIS	dre	CDK5	Q00535	CMGC
P06400	810	S	ISPLKSPYKIS	dre	CDK9	P50750	CMGC
P06400	810	S	ISPLKSPYKIS	dre	CDK6	Q00534	CMGC
P06400	820	T	SEGLPTPTKMT	cfa	CDK2	P24941	CMGC
P06400	820	T	SEGLPTPTKMT	cfa	CDK6	Q00534	CMGC
P06400	825	T	TPTKMTPRSRI	dre	CDK2	P24941	CMGC
P06400	825	T	TPTKMTPRSRI	dre	CDK4	P11802	CMGC
P06400	825	T	TPTKMTPRSRI	dre	CDK6	Q00534	CMGC
P49841	42	T	TTVVATPGQGP	sce	ERK1	P27361	CMGC
P49841	42	T	TTVVATPGQGP	sce	ERK2	P28482	CMGC
P49841	215	Y	EPNVSYICSRY	sce	GSK3B	P49841	CMGC
P53004	229	S	RNRYLSFHFKS	cfa	ERK1	P27361	CMGC
P49840	278	Y	EPNVSYICSRY	sce	GSK3A	P49840	CMGC
P15531	93	T	VMLGETNPADS	cel	CDK1	P06493	CMGC
P15531	119	S	NIIHGSDSVES	cel	CDK1	P06493	CMGC
Q9Y5N6	194	T	PGDVATPPRKR	hsa	CDK1	P06493	CMGC
P08670	54	S	RSLYASSPGGV	dre	CDK1	P06493	CMGC
P08670	54	S	RSLYASSPGGV	dre	CDK2	P24941	CMGC
P08670	55	S	SLYASSPGGVY	dre	CDK2	P24941	CMGC
P08670	55	S	SLYASSPGGVY	dre	CDK5	Q00535	CMGC
Q15078	7	S	TVLSLSPSYRK	cel	CDK5	Q00535	CMGC
Q15078	137	T	VTSAGTPKRVI	dre	CDK5	Q00535	CMGC
P40337	67	S	LRSVNSREPSQ	dre	GSK3B	P49841	CMGC
Q15648	1031	T	SNRPFTPPTST	dre	ERK1	P27361	CMGC
Q15648	1031	T	SNRPFTPPTST	dre	ERK2	P28482	CMGC
Q15648	1206	S	SDKLASPMKPV	dre	CDK2	P24941	CMGC
Q15648	1214	T	KPVPGTPPSSK	dre	CDK2	P24941	CMGC
Q15648	1456	T	KSPAYTPQNLD	dre	ERK1	P27361	CMGC
Q15648	1456	T	KSPAYTPQNLD	dre	ERK2	P28482	CMGC
P18031	49	S	RYRDVSPFDHS	dre	CLK1	P49759	CMGC
P18031	49	S	RYRDVSPFDHS	dre	CLK2	P49760	CMGC
P18031	385	S	GAQAASPAKGE	ptr	CDK1	P06493	CMGC
P23258	79	S	HSILNSPYAKL	sce	CDK2	P24941	CMGC
P00533	692	T	LVEPLTPSGEA	dre	ERK1	P27361	CMGC
P00533	692	T	LVEPLTPSGEA	dre	p38-alpha	Q16539	CMGC
P00533	692	T	LVEPLTPSGEA	dre	ERK2	P28482	CMGC
P00533	1025	S	QGFFSSPSTSR	hsa	CDK1	P06493	CMGC
P00533	1038	S	LLSSLSATSNN	cfa	p38-beta	Q15759	CMGC
P00533	1038	S	LLSSLSATSNN	cfa	p38-alpha	Q16539	CMGC
P00533	1040	T	SSLSATSNNST	hsa	p38-beta	Q15759	CMGC
P00533	1040	T	SSLSATSNNST	hsa	p38-alpha	Q16539	CMGC
Q05516	196	S	GLSAMSPTKAA	dre	CDK2	P24941	CMGC
Q05516	281	T	KEGPGTPTRSS	dre	CDK2	P24941	CMGC
P32004	1203	S	IKPLGSDDSLA	dre	ERK2	P28482	CMGC
P32004	1247	S	SSGATSPINPA	dre	ERK2	P28482	CMGC
O95251	84	T	SQQQPTPVTPK	mmu	CDK1	P06493	CMGC
O95251	87	T	QPTPVTPKKYP	mmu	CDK1	P06493	CMGC
O95251	87	T	QPTPVTPKKYP	mmu	CDK2	P24941	CMGC
Q6PGQ7	251	S	GQFSSSPIQAS	dre	CDK1	P06493	CMGC
O75152	320	T	TNIDKTPKKAQ	ptr	CDK1	P06493	CMGC
O75152	320	T	TNIDKTPKKAQ	ptr	CDK2	P24941	CMGC
Q9UKX7	220	S	AAETQSPSLFG	cfa	ERK1	P27361	CMGC
Q9UKX7	220	S	AAETQSPSLFG	cfa	CDK1	P06493	CMGC
Q9UKX7	220	S	AAETQSPSLFG	cfa	ERK2	P28482	CMGC
Q9UKX7	314	S	SKPVSSPFPTK	cfa	ERK1	P27361	CMGC
Q9UKX7	314	S	SKPVSSPFPTK	cfa	ERK2	P28482	CMGC
P50570	763	S	SASSHSPTPQR	cel	CDK1	P06493	CMGC
P50570	763	S	SASSHSPTPQR	cel	CDK2	P24941	CMGC
P50570	765	T	SSHSPTPQRRP	cfa	CDK1	P06493	CMGC
Q9NPF5	444	T	VGAPLTPNSRK	cel	CDK2	P24941	CMGC
Q9NPF5	447	S	PLTPNSRKRRE	cel	CDK2	P24941	CMGC
Q15075	1391	T	AKNALTPSSKK	cfa	p38-alpha	Q16539	CMGC
Q9H8Y8	221	T	GQMAGTPITPL	cfa	ERK1	P27361	CMGC
Q9H8Y8	221	T	GQMAGTPITPL	cfa	ERK2	P28482	CMGC
Q9H8Y8	224	T	AGTPITPLKDG	mmu	ERK1	P27361	CMGC
Q9H8Y8	224	T	AGTPITPLKDG	mmu	CDK2	P24941	CMGC
Q9H8Y8	224	T	AGTPITPLKDG	mmu	ERK2	P28482	CMGC
Q7KZI7	211	S	DTFCGSPPYAA	cel	GSK3B	P49841	CMGC
P30101	455	S	PTIYFSPANKK	cfa	CDK1	P06493	CMGC
Q92974	678	T	VELLLTPREPA	dme	ERK1	P27361	CMGC
Q92974	678	T	VELLLTPREPA	dme	ERK2	P28482	CMGC
P55211	124	T	VLRPETPRPVD	dre	ERK1	P27361	CMGC
P55211	124	T	VLRPETPRPVD	dre	CDK1	P06493	CMGC
P55211	124	T	VLRPETPRPVD	dre	ERK2	P28482	CMGC
P11802	171	T	YQMALTPVVVT	dme	CDK7	P50613	CMGC
P30304	17	S	LLFACSPPPAS	cfa	CDK1	P06493	CMGC
P30304	75	S	LQRMGSSESTD	cel	GSK3B	P49841	CMGC
P30304	115	S	KLLGCSPALKR	sce	CDK1	P06493	CMGC
Q13042	111	S	YLKDESGFKDP	dme	CDK1	P06493	CMGC
Q13042	559	S	LKNIISPPWDF	cfa	CDK1	P06493	CMGC
Q13042	580	T	EETGLTPLETS	hsa	CDK1	P06493	CMGC
Q08999	400	T	ALRISTPLTGV	dme	CDK4	P11802	CMGC
Q08999	400	T	ALRISTPLTGV	dme	CDK6	Q00534	CMGC
Q08999	412	S	YIKENSPCVTP	cfa	CDK2	P24941	CMGC
Q08999	416	T	NSPCVTPVSTA	dre	CDK2	P24941	CMGC
Q08999	638	S	ICIAGSPLTPR	dre	CDK2	P24941	CMGC
Q08999	641	T	AGSPLTPRRVT	cfa	CDK2	P24941	CMGC
Q08999	661	S	GRSITSPTTLY	dre	CDK2	P24941	CMGC
Q08999	671	S	YDRYSSPPAST	dre	CDK4	P11802	CMGC
Q08999	671	S	YDRYSSPPAST	dre	CDK6	Q00534	CMGC
Q08999	687	S	FVENDSPSDGG	cfa	CDK2	P24941	CMGC
Q08999	693	T	PSDGGTPGRMP	cfa	CDK2	P24941	CMGC
Q08999	951	S	RSHQNSPTELN	cfa	CDK2	P24941	CMGC
Q08999	1034	S	DAPPLSPYPFV	dre	CDK4	P11802	CMGC
Q08999	1034	S	DAPPLSPYPFV	dre	CDK6	Q00534	CMGC
Q08999	1043	S	FVRTGSPRRIQ	dre	CDK2	P24941	CMGC
Q08999	1067	S	NETMLSPREKI	cfa	CDK2	P24941	CMGC
Q08999	1079	S	YYFSNSPSKRL	dme	CDK2	P24941	CMGC
Q08999	1096	T	IRTGETPTKKR	cfa	CDK2	P24941	CMGC
Q08999	1111	S	EDGSESPAKRI	dre	CDK2	P24941	CMGC
P49459	119	S	EPNPNSPANSQ	sce	CDK1	P06493	CMGC
P49459	119	S	EPNPNSPANSQ	sce	CDK2	P24941	CMGC
Q8IZL8	476	S	ALKLRSPRGSP	dre	CDK2	P24941	CMGC
Q8IZL8	476	S	ALKLRSPRGSP	dre	CDK4	P11802	CMGC
Q8IZL8	990	S	LPPPESPPKVQ	cfa	CDK2	P24941	CMGC
Q9P270	47	S	SLGPGSPVRAG	mmu	CDK2	P24941	CMGC
P43307	267	S	QINKASPRRLP	cel	CDK1	P06493	CMGC
Q00059	121	T	FKEQLTPSQIM	dme	CDK2	P24941	CMGC
Q00059	123	S	EQLTPSQIMSL	cfa	CDK2	P24941	CMGC
P06239	58	S	SNPPASPLQDN	cel	ERK1	P27361	CMGC
P06239	58	S	SNPPASPLQDN	cel	ERK2	P28482	CMGC
P20393	54	S	TYFPPSPTGSL	cel	GSK3B	P49841	CMGC
P20393	58	S	PSPTGSLTQDP	cel	GSK3B	P49841	CMGC
Q14CB8	475	T	PAVTMTPTRLK	dme	CDK2	P24941	CMGC
Q14CB8	477	T	VTMTPTRLKWS	cfa	CDK2	P24941	CMGC
P62324	158	S	LLGRTSPSKNY	dre	CDK2	P24941	CMGC
Q9NYV6	43	S	NDFFNSPPRKT	cfa	CDK2	P24941	CMGC
Q9NYV6	199	T	RYVPSTPWFLM	dre	JNK2	P45984	CMGC
Q9NYV6	632	S	DTHFRSPSSSV	dre	ERK1	P27361	CMGC
P00519	734	T	EWRSVTLPRDL	dre	CLK1	P49759	CMGC
P00519	734	T	EWRSVTLPRDL	dre	CLK4	Q9HAZ1	CMGC
Q9ULW0	71	T	QQAIVTPLKPV	cfa	CDK2	P24941	CMGC
Q9ULW0	737	S	LTVPVSPKFST	cfa	CDK1	P06493	CMGC
Q15003	48	T	LNIPGTPVLED	dre	CDK2	P24941	CMGC
P07814	885	S	QSSDSSPTRNS	ptr	CDK5	Q00535	CMGC
Q9BXR0	138	S	NETLLSPEKSV	cfa	CDK2	P24941	CMGC
P49768	318	S	KYNAESTERES	cfa	JNK2	P45984	CMGC
P49768	319	T	YNAESTERESQ	hsa	JNK2	P45984	CMGC
P49768	352	S	LGPHRSTPESR	dme	GSK3B	P49841	CMGC
P49768	353	T	GPHRSTPESRA	dre	CDK5	Q00535	CMGC
P49768	356	S	RSTPESRAAVQ	dre	GSK3B	P49841	CMGC
P60484	361	S	PEASSSTSVTP	dre	GSK3B	P49841	CMGC
P60484	365	T	SSTSVTPDVSD	dre	GSK3B	P49841	CMGC
P09917	663	S	PYYYLSPDRIP	dre	ERK2	P28482	CMGC
Q9UKY1	567	T	PFPDFTPQKFK	dre	CDK2	P24941	CMGC
O75179	2041	S	HYPVSSPSSPS	cfa	CDK2	P24941	CMGC
O75179	2043	S	PVSSPSSPSPP	cfa	CDK2	P24941	CMGC
O75179	2044	S	VSSPSSPSPPA	cfa	CDK2	P24941	CMGC
O75179	2400	S	GVRAPSPAPSS	cfa	CDK2	P24941	CMGC
P02545	21	S	SSTPLSPTRIT	cel	CDK1	P06493	CMGC
P02545	389	S	ERLRLSPSPTS	dre	CDK1	P06493	CMGC
P02545	391	S	LRLSPSPTSQR	dre	CDK1	P06493	CMGC
P06702	112	T	GLGEGTP****	ptr	p38-alpha	Q16539	CMGC
Q96SB4	32	S	TQHRGSAPHSE	dre	SRPK1	Q96SB4	CMGC
Q96SB4	308	S	NKQEESESPVE	cfa	SRPK1	Q96SB4	CMGC
P41182	332	S	LVSPQSPQKSD	dre	ERK1	P27361	CMGC
P41182	332	S	LVSPQSPQKSD	dre	ERK2	P28482	CMGC
P41182	342	S	DCQPNSPTESC	dre	ERK1	P27361	CMGC
P41182	342	S	DCQPNSPTESC	dre	ERK2	P28482	CMGC
Q9BQA1	4	T	*MRKETPPPLV	cfa	CDK4	P11802	CMGC
P02511	58	S	FLRAPSWFDTG	dme	p38-alpha	Q16539	CMGC
Q92597	341	S	LDGTRSRSHTS	dre	GSK3A	P49840	CMGC
Q92597	351	S	SEGTRSRSHTS	dre	GSK3A	P49840	CMGC
Q92597	361	S	SEGTRSRSHTS	dre	GSK3A	P49840	CMGC
P30307	47	T	PDVPRTPVGKF	hsa	CDK1	P06493	CMGC
P30307	66	T	ILSGGTPKRCL	cfa	CDK1	P06493	CMGC
P30307	121	S	HLMKCSPAQLL	cfa	CDK1	P06493	CMGC
P30307	129	T	QLLCSTPNGLD	cfa	CDK1	P06493	CMGC
P30307	167	S	MKYLGSPITTV	dme	CDK1	P06493	CMGC
P30307	167	S	MKYLGSPITTV	dme	JNK2	P45984	CMGC
P30307	167	S	MKYLGSPITTV	dme	JNK1	P45983	CMGC
P30307	213	S	SGLYRSPSMPE	dme	CDK1	P06493	CMGC
P30307	213	S	SGLYRSPSMPE	dme	CDK2	P24941	CMGC
Q02750	285	T	GDAAETPPRPR	dre	CDK1	P06493	CMGC
Q02750	291	T	PPRPRTPGRPL	cfa	ERK1	P27361	CMGC
Q02750	291	T	PPRPRTPGRPL	cfa	CDK1	P06493	CMGC
Q02750	291	T	PPRPRTPGRPL	cfa	ERK2	P28482	CMGC
Q02750	385	T	LNQPSTPTHAA	dme	ERK2	P28482	CMGC
P04183	12	S	TVLPGSPSKTR	dre	CDK1	P06493	CMGC
P04183	12	S	TVLPGSPSKTR	dre	CDK2	P24941	CMGC
P35269	444	T	PPSGKTTPNSG	ptr	CDK2	P24941	CMGC
P35269	445	T	PSGKTTPNSGD	dre	CDK2	P24941	CMGC
P11388	1212	S	AEVLPSPRGQR	sce	ERK1	P27361	CMGC
P11388	1212	S	AEVLPSPRGQR	sce	CDK1	P06493	CMGC
P11388	1212	S	AEVLPSPRGQR	sce	ERK2	P28482	CMGC
P11388	1246	S	ENTEGSPQEDG	hsa	ERK1	P27361	CMGC
P11388	1246	S	ENTEGSPQEDG	hsa	CDK1	P06493	CMGC
P11388	1246	S	ENTEGSPQEDG	hsa	ERK2	P28482	CMGC
P11388	1353	S	VPSDASPPKTK	hsa	ERK1	P27361	CMGC
P11388	1353	S	VPSDASPPKTK	hsa	CDK1	P06493	CMGC
P11388	1353	S	VPSDASPPKTK	hsa	ERK2	P28482	CMGC
P11388	1360	S	PKTKTSPKLSN	hsa	ERK1	P27361	CMGC
P11388	1360	S	PKTKTSPKLSN	hsa	CDK1	P06493	CMGC
P11388	1360	S	PKTKTSPKLSN	hsa	GSK3B	P49841	CMGC
P11388	1360	S	PKTKTSPKLSN	hsa	ERK2	P28482	CMGC
P11388	1392	S	VPLSSSPPATH	cfa	ERK1	P27361	CMGC
P11388	1392	S	VPLSSSPPATH	cfa	CDK1	P06493	CMGC
P11388	1392	S	VPLSSSPPATH	cfa	ERK2	P28482	CMGC
P19525	450	T	TRSKGTLRYMS	dre	p38-alpha	Q16539	CMGC
P19525	450	T	TRSKGTLRYMS	dre	ERK2	P28482	CMGC
Q8WWK9	622	T	ELKFLTPVRRS	dre	CDK1	P06493	CMGC
P15336	68	T	IVADQTPTPTR	dre	ERK1	P27361	CMGC
P15336	68	T	IVADQTPTPTR	dre	p38-alpha	Q16539	CMGC
P15336	68	T	IVADQTPTPTR	dre	JNK2	P45984	CMGC
P15336	68	T	IVADQTPTPTR	dre	JNK1	P45983	CMGC
P15336	70	T	ADQTPTPTRFL	dre	ERK1	P27361	CMGC
P15336	70	T	ADQTPTPTRFL	dre	p38-alpha	Q16539	CMGC
P15336	70	T	ADQTPTPTRFL	dre	ERK2	P28482	CMGC
P15336	70	T	ADQTPTPTRFL	dre	JNK2	P45984	CMGC
P15336	70	T	ADQTPTPTRFL	dre	JNK1	P45983	CMGC
P15336	89	S	FNELASPFENE	dre	JNK2	P45984	CMGC
P15336	89	S	FNELASPFENE	dre	JNK1	P45983	CMGC
P15336	115	T	LSPLATPIIRS	dre	CDK2	P24941	CMGC
P21333	1435	S	HQVPGSPFKVP	cel	CDK1	P06493	CMGC
P21333	1532	S	EEVPRSPFKVK	dre	CDK1	P06493	CMGC
P21333	1629	S	DEIPFSPYRVR	dre	CDK1	P06493	CMGC
Q13315	793	S	NCTKKSPNKIA	cfa	CDK5	Q00535	CMGC
P19878	232	T	PPRPKTPEIFR	cfa	ERK2	P28482	CMGC
P51649	180	T	GDIIHTPAKDR	cfa	CDK2	P24941	CMGC
P30041	176	T	EKRVATPVDWK	dme	ERK2	P28482	CMGC
O75469	349	S	AISLFSPDRPG	cel	CDK2	P24941	CMGC
Q9UJU6	273	S	STTSISSPQPG	dre	CDK2	P24941	CMGC
Q9UJU6	274	S	TTSISSPQPGK	dre	CDK2	P24941	CMGC
Q01167	372	S	RSAPASPNHAG	dme	CDK1	P06493	CMGC
Q01167	372	S	RSAPASPNHAG	dme	CDK2	P24941	CMGC
Q01167	427	S	QSAPGSPLSSQ	dme	CDK1	P06493	CMGC
Q01167	427	S	QSAPGSPLSSQ	dme	CDK2	P24941	CMGC
Q9NXR1	227	T	SSSLNTPGSFR	dre	CDK2	P24941	CMGC
O14715	1274	S	SPLASSPVRKN	cfa	CDK1	P06493	CMGC
P16401	10	T	PAETATPAPVE	cfa	GSK3B	P49841	CMGC
P42229	779	S	LDSRLSPPAGL	dre	ERK1	P27361	CMGC
P42229	779	S	LDSRLSPPAGL	dre	ERK2	P28482	CMGC
Q9NYB0	202	S	GDAPVSPSSQK	dre	CDK2	P24941	CMGC
Q07889	1131	S	PHGPRSASVSS	dre	ERK2	P28482	CMGC
Q07889	1166	S	APAESSPSKIM	dre	ERK2	P28482	CMGC
Q07889	1177	S	SKHLDSPPAIP	cel	ERK2	P28482	CMGC
Q07889	1192	S	TSKAYSPRYSI	dme	ERK2	P28482	CMGC
Q07889	1196	S	YSPRYSISDRT	cfa	ERK2	P28482	CMGC
O15287	386	S	FSPPPSPPGPC	ptr	CDK1	P06493	CMGC
P41236	72	T	IDEPSTPYHSM	cel	GSK3B	P49841	CMGC
P41236	72	T	IDEPSTPYHSM	cel	CDK5	Q00535	CMGC
O00303	45	S	AAPASSSDPAA	mmu	CDK11	Q9BWU1	CMGC
O00303	118	T	ARVIGTLLGTV	mmu	CDK11	Q9BWU1	CMGC
Q9BZL4	508	S	IPEPESPAKPN	mmu	CDK2	P24941	CMGC
P52945	60	S	ALEQGSPPDIS	cfa	p38-alpha	Q16539	CMGC
P52945	60	S	ALEQGSPPDIS	cfa	ERK2	P28482	CMGC
P52945	60	S	ALEQGSPPDIS	cfa	JNK2	P45984	CMGC
P52945	65	S	SPPDISPYEVP	cel	p38-alpha	Q16539	CMGC
P52945	65	S	SPPDISPYEVP	cel	ERK2	P28482	CMGC
P52945	65	S	SPPDISPYEVP	cel	JNK2	P45984	CMGC
Q9NZT2	377	S	RPEPLSPKESK	cfa	CDK1	P06493	CMGC
Q8NFC6	2904	S	VTVEQSPSSSK	cfa	CDK2	P24941	CMGC
Q8NFC6	2906	S	VEQSPSSSKLK	hsa	CDK2	P24941	CMGC
Q8NFC6	2907	S	EQSPSSSKLKV	mmu	CDK2	P24941	CMGC
Q8NFC6	2908	S	QSPSSSKLKVM	hsa	CDK2	P24941	CMGC
Q13415	257	S	CASLDSPGRIK	cfa	CDK2	P24941	CMGC
Q13415	272	S	FSEITSPSKRS	dre	CDK2	P24941	CMGC
Q13415	374	T	NEATSTPHRIR	spo	CDK2	P24941	CMGC
Q99666	1274	S	SPLASSPVRKN	cfa	CDK1	P06493	CMGC
[truncated: 2,146 more rows]
