# Supplementary material for: Large-scale analysis of the evolutionary histories of phosphorylation motifs in the human genome
Source: Gigascience. 2015 May 6;4:21. doi: 10.1186/s13742-015-0057-6 (PMC4422407; doi:10.1186/s13742-015-0057-6)
Supplement: Additional file 6: — Data used to generate Figure 3B. Data 6: Evolutionary expansions of kinase groups among 371 kinases, nine kinase groups were classified and extracted from PhosphoSitePlus [13,14] and KEGG BRITE [26]. Orthologs of the kinases in the genomes hsa, mmu, dre, dme, and cel were assigned according to the KEGG SSDB homology database [27] and the kinase groups were assigned according to PhosphoSitePlus. hsa, Homo sapiens; mmu, Mus musculus; dre, Danio rerio; dme, Drosophila melanogaster; cel, Caenorhabditis elegans. [file 13742_2015_57_MOESM6_ESM.xlsx]

## Sheet: Data6
Data 6: Evolutionary expansions of kinase groups
Gene	Uniprot_accession	Kinase-groups	Kegg_accession
			hsa	ptr	mmu	cfa	dre	dme	cel
ADRBK1	P25098	AGC	hsa:156	ptr:451363	mmu:110355	cfa:483701	dre:569403	dme:Dmel_CG40129	cel:CELE_W02B3.2
ADRBK2	P35626	AGC	hsa:157	ptr:100614029	mmu:110355	cfa:486327	dre:569403	dme:Dmel_CG40129	cel:CELE_W02B3.2
AKT1	P31749	AGC	hsa:207	ptr:456035	mmu:11651	cfa:490878	dre:101910198	dme:Dmel_CG4006	cel:CELE_F28H6.1
AKT2	P31751	AGC	hsa:208	ptr:456035	mmu:11652	cfa:449021	dre:378972	dme:Dmel_CG4006	cel:CELE_F28H6.1
AKT3	Q9Y243	AGC	hsa:10000	ptr:100609583	mmu:23797	cfa:442964	dre:560549	dme:Dmel_CG4006	cel:CELE_F28H6.1
CDC42BPA	Q5VT25	AGC	hsa:8476	ptr:738981	mmu:226751	cfa:480107	dre:566003	dme:Dmel_CG4012	cel:CELE_K08B12.5
CDC42BPB	Q9Y5S2	AGC	hsa:9578	ptr:453180	mmu:217866	cfa:490868	dre:567039	dme:Dmel_CG4012	cel:CELE_K08B12.5
CDC42BPG	Q6DT37	AGC	hsa:55561	ptr:742988	mmu:240505	cfa:483757	dre:566003	dme:Dmel_CG4012	cel:CELE_K08B12.5
CIT	O14578	AGC	hsa:11113	ptr:101059095	mmu:12704	cfa:100683247	dre:100329792	dme:Dmel_CG10522	cel:CELE_K08B12.5
DMPK	Q09013	AGC	hsa:1760	ptr:456139	mmu:13400	cfa:484436	dre:566003	dme:Dmel_CG4012	cel:CELE_K08B12.5
GRK1	Q15835	AGC	hsa:6011	ptr:467338	mmu:24013	cfa:485557	dre:564152	dme:Dmel_CG17998	cel:CELE_F19C6.1
GRK4	P32298	AGC	hsa:2868	ptr:461082	mmu:26385	cfa:479075		dme:Dmel_CG17998	cel:CELE_F19C6.1
GRK5	P34947	AGC	hsa:2869	ptr:466217	mmu:14773	cfa:486915	dre:567452	dme:Dmel_CG17998	cel:CELE_F19C6.1
GRK6	P43250	AGC	hsa:2870	ptr:471760	mmu:26385	cfa:100684653	dre:561288	dme:Dmel_CG17998	cel:CELE_F19C6.1
LATS1	O95835	AGC	hsa:9113	ptr:748397	mmu:16798	cfa:476241	dre:553164	dme:Dmel_CG12072	cel:CELE_Y49E10.29
LATS2	Q9NRM7	AGC	hsa:26524	ptr:452466	mmu:50523	cfa:477343	dre:567674	dme:Dmel_CG12072	cel:CELE_T20F10.1
PDPK1	O15530	AGC	hsa:5170	ptr:467875	mmu:18607	cfa:479875	dre:403000	dme:Dmel_CG1210	cel:CELE_H42K12.1
PKN1	Q16512	AGC	hsa:5585	ptr:455785	mmu:320795	cfa:100856398	dre:560840	dme:Dmel_CG2049	cel:CELE_F46F6.2
PKN2	Q16513	AGC	hsa:5586	ptr:456998	mmu:109333	cfa:490174	dre:571965	dme:Dmel_CG2049	cel:CELE_F46F6.2
PKN3	Q6P5Z2	AGC	hsa:29941	ptr:464773	mmu:263803	cfa:491313	dre:323182	dme:Dmel_CG2049	cel:CELE_F46F6.2
PRKACA	P17612	AGC	hsa:5566	ptr:455776	mmu:18747	cfa:403556	dre:564064	dme:Dmel_CG4379	cel:CELE_ZK909.7
PRKACB	P22694	AGC	hsa:5567	ptr:455776	mmu:18749	cfa:479975	dre:100538234	dme:Dmel_CG4379	cel:CELE_ZK909.7
PRKCA	P17252	AGC	hsa:5578	ptr:454832	mmu:18750	cfa:490904	dre:497384	dme:Dmel_CG6622	cel:CELE_E01H11.1
PRKCB	P05771	AGC	hsa:5579	ptr:453993	mmu:18751	cfa:489968	dre:393953	dme:Dmel_CG6622	cel:CELE_E01H11.1
PRKCD	Q05655	AGC	hsa:5580	ptr:460442	mmu:18753	cfa:494005	dre:334571	dme:Dmel_CG42349	cel:CELE_F57F5.5
PRKCE	Q02156	AGC	hsa:5581	ptr:459203	mmu:18754	cfa:609934	dre:100332055	dme:Dmel_CG1954	cel:CELE_F57F5.5
PRKCG	P05129	AGC	hsa:5582	ptr:456276	mmu:18752	cfa:100855828	dre:497384	dme:Dmel_CG6622	cel:CELE_E01H11.1
PRKCH	P24723	AGC	hsa:5583	ptr:746068	mmu:18755	cfa:490722	dre:100144561	dme:Dmel_CG1954	cel:CELE_F57F5.5
PRKCI	P41743	AGC	hsa:5584	ptr:450143	mmu:18759	cfa:478686	dre:117507	dme:Dmel_CG42783	cel:CELE_F09E5.1
PRKCQ	Q04759	AGC	hsa:5588	ptr:450288	mmu:18761	cfa:478013	dre:555521	dme:Dmel_CG42349	cel:CELE_F57F5.5
PRKCZ	Q05513	AGC	hsa:5590	ptr:743533	mmu:18762	cfa:479577	dre:555737	dme:Dmel_CG42783	cel:CELE_F09E5.1
PRKG1	Q13976	AGC	hsa:5592	ptr:744467	mmu:19091	cfa:609616	dre:394005	dme:Dmel_CG10033	cel:CELE_F55A8.2
PRKG2	Q13237	AGC	hsa:5593	ptr:461217	mmu:19092	cfa:100855930	dre:100125912	dme:Dmel_CG3324	cel:CELE_F55A8.2
PRKX	P51817	AGC	hsa:5613	ptr:449495	mmu:19108	cfa:610031	dre:561941	dme:Dmel_CG6117	cel:CELE_ZK909.7
ROCK1	Q13464	AGC	hsa:6093	ptr:455326	mmu:19877	cfa:480181	dre:100329779	dme:Dmel_CG9774	cel:CELE_C10H11.9
ROCK2	O75116	AGC	hsa:9475	ptr:470307	mmu:19878	cfa:482970	dre:317747	dme:Dmel_CG9774	cel:CELE_C10H11.9
RPS6KA1	Q15418	AGC	hsa:6195	ptr:456664	mmu:20111	cfa:487353	dre:571285	dme:Dmel_CG17596	cel:CELE_T01H8.1
RPS6KA2	Q15349	AGC	hsa:6196	ptr:463127	mmu:20112	cfa:612448	dre:571285	dme:Dmel_CG17596	cel:CELE_T01H8.1
RPS6KA3	P51812	AGC	hsa:6197	ptr:450110	mmu:110651	cfa:491768	dre:338219	dme:Dmel_CG17596	cel:CELE_T01H8.1
RPS6KA4	O75676	AGC	hsa:8986	ptr:451715	mmu:56613	cfa:612105	dre:561959	dme:Dmel_CG17596	cel:CELE_T01H8.1
RPS6KA5	O75582	AGC	hsa:9252	ptr:739162	mmu:73086	cfa:490831	dre:565173	dme:Dmel_CG6297	cel:CELE_T01H8.1
RPS6KB1	P23443	AGC	hsa:6198	ptr:468426	mmu:72508	cfa:480580	dre:406349	dme:Dmel_CG10539	cel:CELE_Y47D3A.16
RPS6KB2	Q9UBS0	AGC	hsa:6199	ptr:746903	mmu:58988	cfa:610499	dre:406349	dme:Dmel_CG10539	cel:CELE_Y47D3A.16
SGK1	O00141	AGC	hsa:6446	ptr:463011	mmu:20393	cfa:403647	dre:324140	dme:Dmel_CG4006	cel:CELE_W10G6.2
SGK2	Q9HBY8	AGC	hsa:10110	ptr:740699	mmu:27219	cfa:610835	dre:324140	dme:Dmel_CG4006	cel:CELE_W10G6.2
SGK3	Q96BR1	AGC	hsa:23678	ptr:464217	mmu:170755	cfa:486981	dre:564523	dme:Dmel_CG4006	cel:CELE_W10G6.2
SGK494	Q96LW2	AGC	hsa:124923	ptr:737514	mmu:216976	cfa:610931	dre:100537227	dme:Dmel_CG4006	cel:CELE_T01H8.1
STK38	Q15208	AGC	hsa:11329	ptr:462647	mmu:106504	cfa:481766	dre:406765	dme:Dmel_CG8637	cel:CELE_R11G1.4
STK38L	Q9Y2H1	AGC	hsa:23012	ptr:738561	mmu:232533	cfa:477663	dre:393957	dme:Dmel_CG8637	cel:CELE_R11G1.4
ATM	Q13315	ATYPICAL	hsa:472	ptr:451530	mmu:11920	cfa:479450	dre:403064	dme:Dmel_CG6535	cel:CELE_Y48G1BL.2
ATR	Q13535	ATYPICAL	hsa:545	ptr:460745	mmu:245000	cfa:100856315	dre:567770	dme:Dmel_CG4252	cel:CELE_T06E4.3
BAZ1B	Q9UIG0	ATYPICAL	hsa:9031	ptr:472407	mmu:22385	cfa:479719	dre:571727	dme:Dmel_CG1966	cel:CELE_H20J04.2
BCKDK	O14874	ATYPICAL	hsa:10295	ptr:741960	mmu:12041	cfa:479776	dre:282677	dme:Dmel_CG8808	cel:CELE_ZK370.5
BCR	P11274	ATYPICAL	hsa:613	ptr:458694	mmu:110279	cfa:607482	dre:568320	dme:Dmel_CG40494	cel:CELE_C38D4.5
BLVRA	P53004	ATYPICAL	hsa:644	ptr:463366	mmu:109778	cfa:475867	dre:767661	dme:Dmel_CG3597
BRD4	O60885	ATYPICAL	hsa:23476	ptr:455794	mmu:57261	cfa:484869	dre:570531	dme:Dmel_CG2252	cel:CELE_Y119C1B.8
EEF2K	O00418	ATYPICAL	hsa:29904	ptr:454350	mmu:13631	cfa:479812	dre:437013	dme:Dmel_CG33003	cel:CELE_F42A10.4
GTF2F1	P35269	ATYPICAL	hsa:2962	ptr:455639	mmu:98053	cfa:476731	dre:325832	dme:Dmel_CG10281	cel:CELE_C01F1.1
MTOR	P42345	ATYPICAL	hsa:2475	ptr:457945	mmu:56717	cfa:478232	dre:324254	dme:Dmel_CG5092	cel:CELE_B0261.2
PDK1	Q15118	ATYPICAL	hsa:5163	ptr:459743	mmu:228026	cfa:476828	dre:555840	dme:Dmel_CG8808	cel:CELE_ZK370.5
PDK2	Q15119	ATYPICAL	hsa:5164	ptr:468402	mmu:18604	cfa:491075	dre:561007	dme:Dmel_CG8808	cel:CELE_ZK370.5
PDK3	Q15120	ATYPICAL	hsa:5165	ptr:740576	mmu:236900	cfa:480868	dre:560068	dme:Dmel_CG8808	cel:CELE_ZK370.5
PDK4	Q16654	ATYPICAL	hsa:5166	ptr:472448	mmu:27273	cfa:482310	dre:561007	dme:Dmel_CG8808	cel:CELE_ZK370.5
PRKDC	P78527	ATYPICAL	hsa:5591	ptr:464165	mmu:19090	cfa:474176	dre:562283	dme:Dmel_CG5092	cel:CELE_B0261.2
SMG1	Q96Q15	ATYPICAL	hsa:23049	ptr:453961	mmu:233789	cfa:479832	dre:569810	dme:Dmel_CG32743	cel:CELE_C48B6.6
TAF1	P21675	ATYPICAL	hsa:6872	ptr:473122	mmu:270627	cfa:491950	dre:555452	dme:Dmel_CG17603	cel:CELE_W04A8.7
TRPM6	Q9BX84	ATYPICAL	hsa:140803	ptr:472957	mmu:225997	cfa:484163	dre:280653	dme:Dmel_CG44240	cel:CELE_T01H8.5
TRPM7	Q96QT4	ATYPICAL	hsa:54822	ptr:453429	mmu:58800	cfa:478300	dre:280653	dme:Dmel_CG44240	cel:CELE_T01H8.5
BRSK1	Q8TDC3	CAMK	hsa:84446	ptr:100610477	mmu:381979	cfa:484297	dre:100149571	dme:Dmel_CG6114	cel:CELE_F15A2.6
BRSK2	Q8IWQ3	CAMK	hsa:9024	ptr:100610477	mmu:75770	cfa:483658	dre:100149571	dme:Dmel_CG6114	cel:CELE_F15A2.6
CAMK1	Q14012	CAMK	hsa:8536	ptr:460153	mmu:52163	cfa:484665	dre:794026	dme:Dmel_CG1495	cel:CELE_K07A9.2
CAMK1G	Q96NX5	CAMK	hsa:57172	ptr:469667	mmu:215303	cfa:490273	dre:393802	dme:Dmel_CG1495	cel:CELE_K07A9.2
CAMK2A	Q9UQM7	CAMK	hsa:815	ptr:462189	mmu:108058	cfa:612941	dre:550436	dme:Dmel_CG18069	cel:CELE_K11E8.7
CAMK2B	Q13554	CAMK	hsa:816	ptr:461445	mmu:12323	cfa:489050	dre:562064	dme:Dmel_CG18069	cel:CELE_K11E8.1
CAMK2D	Q13557	CAMK	hsa:817	ptr:461445	mmu:108058	cfa:610764	dre:436815	dme:Dmel_CG18069	cel:CELE_K11E8.7
CAMK2G	Q13555	CAMK	hsa:818	ptr:461445	mmu:12325	cfa:489050	dre:793359	dme:Dmel_CG18069	cel:CELE_K11E8.7
CAMK4	Q16566	CAMK	hsa:814	ptr:461992	mmu:12326	cfa:100684140	dre:550270	dme:Dmel_CG1495	cel:CELE_K07A9.2
CASK	O14936	CAMK	hsa:8573	ptr:100608149	mmu:12361	cfa:480887	dre:100148073	dme:Dmel_CG6703	cel:CELE_F17E5.1
CHEK1	O14757	CAMK	hsa:1111	ptr:739836	mmu:12649	cfa:609767	dre:393162	dme:Dmel_CG17161	cel:CELE_Y39H10A.7
CHEK2	O96017	CAMK	hsa:11200	ptr:458733	mmu:50883	cfa:486338	dre:336998	dme:Dmel_CG7125	cel:CELE_Y60A3A.12
DAPK1	P53355	CAMK	hsa:1612	ptr:464571	mmu:69635	cfa:484142	dre:558314	dme:Dmel_CG32019	cel:CELE_K12C11.4
DAPK2	Q9UIK4	CAMK	hsa:23604	ptr:747631	mmu:13143	cfa:610682	dre:556756	dme:Dmel_CG32019	cel:CELE_K12C11.4
DAPK3	O43293	CAMK	hsa:1613	ptr:455594	mmu:13144	cfa:476745	dre:562194	dme:Dmel_CG32019	cel:CELE_K12C11.4
DCLK1	O15075	CAMK	hsa:9201	ptr:467259	mmu:13175	cfa:477304	dre:558997	dme:Dmel_CG17528	cel:CELE_K07A9.2
MAPKAPK2	P49137	CAMK	hsa:9261	ptr:744091	mmu:17164	cfa:490263	dre:327321	dme:Dmel_CG3086	cel:CELE_C44C8.6
MAPKAPK5	Q8IW41	CAMK	hsa:8550	ptr:738233	mmu:17165	cfa:477480	dre:436608	dme:Dmel_CG3086	cel:CELE_C44C8.6
MARK1	Q9P0L2	CAMK	hsa:4139	ptr:469683	mmu:226778	cfa:478965	dre:100003170	dme:Dmel_CG6715	cel:CELE_F15A2.6
MARK2	Q7KZI7	CAMK	hsa:2011	ptr:469683	mmu:13728	cfa:483769	dre:100005996	dme:Dmel_CG6715	cel:CELE_F15A2.6
MARK3	P27448	CAMK	hsa:4140	ptr:453184	mmu:17169	cfa:611285	dre:767634	dme:Dmel_CG6715	cel:CELE_F15A2.6
MARK4	Q96L34	CAMK	hsa:57787	ptr:456123	mmu:232944	cfa:484449	dre:571279	dme:Dmel_CG6715	cel:CELE_F15A2.6
MELK	Q14680	CAMK	hsa:9833	ptr:465095	mmu:17279	cfa:481608	dre:30724	dme:Dmel_CG3051	cel:CELE_W03G1.6
MKNK1	Q9BUB5	CAMK	hsa:8569	ptr:469189	mmu:17346	cfa:482509	dre:555974	dme:Dmel_CG17342	cel:CELE_R166.5
MKNK2	Q9HBH9	CAMK	hsa:2872	ptr:455561	mmu:17347	cfa:612212	dre:334167	dme:Dmel_CG17342	cel:CELE_R166.5
MYLK	Q15746	CAMK	hsa:4638	ptr:101057233	mmu:107589	cfa:488012	dre:492576	dme:Dmel_CG32019	cel:CELE_W06H8.8
MYLK2	Q9H1R3	CAMK	hsa:85366	ptr:742591	mmu:228785	cfa:477187	dre:558685	dme:Dmel_CG42347	cel:CELE_ZC373.4
NUAK1	O60285	CAMK	hsa:9891	ptr:742637	mmu:77976	cfa:481296	dre:561496	dme:Dmel_CG43143	cel:CELE_W03G1.6
NUAK2	Q9H093	CAMK	hsa:81788	ptr:457667	mmu:74137	cfa:488570	dre:560275	dme:Dmel_CG43143	cel:CELE_T01C8.1
PASK	Q96RG2	CAMK	hsa:23178	ptr:460077	mmu:269224	cfa:609502	dre:322674	dme:Dmel_CG3105	cel:CELE_W03G1.6
PHKG1	Q16816	CAMK	hsa:5260	ptr:746486	mmu:18682	cfa:489784	dre:565379	dme:Dmel_CG1830	cel:CELE_K11E8.7
PIM1	P11309	CAMK	hsa:5292	ptr:462656	mmu:18712	cfa:481772	dre:572469	dme:Dmel_CG4290	cel:CELE_F45H7.4
PIM2	Q9P1W9	CAMK	hsa:11040	ptr:473600	mmu:18715	cfa:442959	dre:572469	dme:Dmel_CG8485	cel:CELE_F45H7.4
PIM3	Q86V86	CAMK	hsa:415116	ptr:462656	mmu:223775	cfa:100682773	dre:572469	dme:Dmel_CG6114	cel:CELE_F45H7.4
PNCK	Q6P2M8	CAMK	hsa:139728	ptr:465921	mmu:93843	cfa:492241	dre:791176	dme:Dmel_CG1495	cel:CELE_K07A9.2
PRKAA1	Q13131	CAMK	hsa:5562	ptr:471564	mmu:105787	cfa:479351	dre:100001198	dme:Dmel_CG3051	cel:CELE_T01C8.1
PRKAA2	P54646	CAMK	hsa:5563	ptr:741802	mmu:108079	cfa:489571	dre:572074	dme:Dmel_CG3051	cel:CELE_T01C8.1
PRKD1	Q15139	CAMK	hsa:5587	ptr:452834	mmu:18760	cfa:609091	dre:557123	dme:Dmel_CG7125	cel:CELE_T25E12.4a
PRKD2	Q9BZL6	CAMK	hsa:25865	ptr:468929	mmu:101540	cfa:484427	dre:557123	dme:Dmel_CG7125	cel:CELE_T25E12.4a
PRKD3	O94806	CAMK	hsa:23683	ptr:459158	mmu:75292	cfa:483036	dre:557337	dme:Dmel_CG7125	cel:CELE_T25E12.4a
SIK1	P57059	CAMK	hsa:150094	ptr:474029	mmu:17691	cfa:487787	dre:553465	dme:Dmel_CG4290	cel:CELE_F15A2.6
SIK2	Q9H0K1	CAMK	hsa:23235	ptr:451540	mmu:235344	cfa:489410	dre:567919	dme:Dmel_CG4290	cel:CELE_F58H12.1
STK11	Q15831	CAMK	hsa:6794	ptr:468641	mmu:20869	cfa:485088	dre:550537	dme:Dmel_CG9374	cel:CELE_Y59A8B.14
STK17A	Q9UEE5	CAMK	hsa:9263	ptr:472352	mmu:98267	cfa:483241	dre:327345	dme:Dmel_CG32666	cel:CELE_K12C11.4
STK17B	O94768	CAMK	hsa:9262	ptr:459843	mmu:98267	cfa:488453	dre:393507	dme:Dmel_CG32666	cel:CELE_K12C11.4
STK40	Q8N2I9	CAMK	hsa:83931	ptr:456753	mmu:74178	cfa:482475	dre:564859	dme:Dmel_CG17216	cel:CELE_T01C8.1
TSSK2	Q96PF2	CAMK	hsa:23617	ptr:743546	mmu:22115	cfa:486426	dre:557915	dme:Dmel_CG14305	cel:CELE_B0511.4
TSSK3	Q96PN8	CAMK	hsa:81629	ptr:742634	mmu:58864	cfa:100855632	dre:557915	dme:Dmel_CG9222	cel:CELE_C27D6.11
TSSK4	Q6SA08	CAMK	hsa:283629	ptr:745016	mmu:71099	cfa:480262	dre:557915	dme:Dmel_CG9222	cel:CELE_C27D6.11
TTN	Q8WZ42	CAMK	hsa:7273	ptr:100608450	mmu:22138	cfa:478820	dre:100001684	dme:Dmel_CG32019	cel:CELE_ZK617.1
CSNK1A1	P48729	CK1	hsa:1452	ptr:462182	mmu:93687	cfa:479331		dme:Dmel_CG2028	cel:CELE_C03C10.1
CSNK1A1L	Q8N752	CK1	hsa:122011	ptr:467264	mmu:93687	cfa:479331	dre:192307	dme:Dmel_CG2028	cel:CELE_C03C10.1
CSNK1D	P48730	CK1	hsa:1453	ptr:454989	mmu:104318	cfa:475928	dre:406533	dme:Dmel_CG2048	cel:CELE_F46F2.2
CSNK1E	P49674	CK1	hsa:1454	ptr:458829	mmu:27373	cfa:475928	dre:406533	dme:Dmel_CG2048	cel:CELE_F46F2.2
CSNK1G1	Q9HCP0	CK1	hsa:53944	ptr:453504	mmu:214897	cfa:478338	dre:494092	dme:Dmel_CG6963	cel:CELE_Y106G6E.6
CSNK1G2	P78368	CK1	hsa:1455	ptr:453504	mmu:103236	cfa:476751	dre:554152	dme:Dmel_CG6963	cel:CELE_Y106G6E.6
TTBK1	Q5TCY1	CK1	hsa:84630	ptr:463190	mmu:106763	cfa:100684678	dre:100332125	dme:Dmel_CG11533	cel:CELE_R90.1
VRK1	Q99986	CK1	hsa:7443	ptr:453148	mmu:22367	cfa:490848	dre:406694	dme:Dmel_CG6386	cel:CELE_F28B12.3
VRK2	Q86Y07	CK1	hsa:7444	ptr:459250	mmu:69922	cfa:474605	dre:394145	dme:Dmel_CG6386	cel:CELE_F28B12.3
VRK3	Q8IV63	CK1	hsa:51231	ptr:456230	mmu:101568	cfa:484367	dre:541443	dme:Dmel_CG6386	cel:CELE_F28B12.3
CDK1	P06493	CMGC	hsa:983	ptr:450481	mmu:12534	cfa:100856079	dre:80973	dme:Dmel_CG5363	cel:CELE_T05G5.3
CDK10	Q15131	CMGC	hsa:8558	ptr:737753	mmu:234854	cfa:489655	dre:550285	dme:Dmel_CG1362	cel:CELE_B0495.2
CDK11A	Q9UQ88	CMGC	hsa:728642	ptr:469457	mmu:12537	cfa:489591	dre:494103	dme:Dmel_CG4268	cel:CELE_B0495.2
CDK11B	P21127	CMGC	hsa:984	ptr:469457	mmu:12537	cfa:489591	dre:494103	dme:Dmel_CG4268	cel:CELE_B0495.2
CDK14	O94921	CMGC	hsa:5218	ptr:463522	mmu:18647	cfa:475223	dre:572146	dme:Dmel_CG10579	cel:CELE_C07G1.3
CDK16	Q00536	CMGC	hsa:5127	ptr:465602	mmu:18555	cfa:480897	dre:559750	dme:Dmel_CG10579	cel:CELE_C07G1.3
CDK19	Q9BWU1	CMGC	hsa:23097	ptr:743086	mmu:78334	cfa:612317	dre:100149670	dme:Dmel_CG10572	cel:CELE_F39H11.3
CDK2	P24941	CMGC	hsa:1017	ptr:467032	mmu:12566	cfa:100855704	dre:406715	dme:Dmel_CG5363	cel:CELE_T05G5.3
CDK20	Q8IZL9	CMGC	hsa:23552	ptr:464574	mmu:105278	cfa:100855674	dre:494112	dme:Dmel_CG6800	cel:CELE_Y39G10AL.3
CDK3	Q00526	CMGC	hsa:1018	ptr:468331	mmu:12566	cfa:483323	dre:406715	dme:Dmel_CG5363	cel:CELE_T05G5.3
CDK4	P11802	CMGC	hsa:1019	ptr:452025	mmu:12567	cfa:481131	dre:777730	dme:Dmel_CG5072	cel:CELE_F18H3.5
CDK5	Q00535	CMGC	hsa:1020	ptr:463891	mmu:12568	cfa:475537	dre:65234	dme:Dmel_CG8203	cel:CELE_T27E9.3
CDK6	Q00534	CMGC	hsa:1021	ptr:746968	mmu:12571	cfa:609920	dre:100034507	dme:Dmel_CG5072	cel:CELE_T27E9.3
CDK7	P50613	CMGC	hsa:1022	ptr:462378	mmu:12572	cfa:608441	dre:405897	dme:Dmel_CG3319	cel:CELE_Y39G10AL.3
CDK8	P49336	CMGC	hsa:1024	ptr:452501	mmu:264064	cfa:486035	dre:373868	dme:Dmel_CG10572	cel:CELE_F39H11.3
CDK9	P50750	CMGC	hsa:1025	ptr:464755	mmu:107951	cfa:100855805	dre:321602	dme:Dmel_CG5179	cel:CELE_H25P06.2
CDKL5	O76039	CMGC	hsa:6792	ptr:473529	mmu:382253	cfa:491761	dre:559341	dme:Dmel_CG7236	cel:CELE_Y42A5A.4
CLK1	P49759	CMGC	hsa:1195	ptr:471811	mmu:12747	cfa:478866	dre:321857	dme:Dmel_CG42320	cel:CELE_E02H4.3
CLK2	P49760	CMGC	hsa:1196	ptr:457364	mmu:12748	cfa:490427	dre:558981	dme:Dmel_CG42320	cel:CELE_E02H4.3
CLK4	Q9HAZ1	CMGC	hsa:57396	ptr:471811	mmu:12750	cfa:474645	dre:321857	dme:Dmel_CG42320	cel:CELE_E02H4.3
DYRK1A	Q13627	CMGC	hsa:1859	ptr:458545	mmu:13548	cfa:487755	dre:327466	dme:Dmel_CG42273	cel:CELE_T04C10.1
DYRK1B	Q9Y463	CMGC	hsa:9149	ptr:456030	mmu:13549	cfa:484506	dre:556212	dme:Dmel_CG42273	cel:CELE_T04C10.1
DYRK2	Q92630	CMGC	hsa:8445	ptr:452061	mmu:69181	cfa:481152	dre:557602	dme:Dmel_CG40478	cel:CELE_F49E11.1
DYRK3	O43781	CMGC	hsa:8444	ptr:469142	mmu:226419	cfa:480010	dre:100141364	dme:Dmel_CG40478	cel:CELE_F49E11.1
GSK3A	P49840	CMGC	hsa:2931	ptr:456071	mmu:606496	cfa:484476	dre:30664	dme:Dmel_CG2621	cel:CELE_Y18D10A.5
GSK3B	P49841	CMGC	hsa:2932	ptr:100616510	mmu:56637	cfa:478575	dre:30654	dme:Dmel_CG2621	cel:CELE_Y18D10A.5
HIPK1	Q86Z02	CMGC	hsa:204851	ptr:743043	mmu:15257	cfa:475803	dre:557551	dme:Dmel_CG17090	cel:CELE_F20B6.8
HIPK2	Q9H2X6	CMGC	hsa:28996	ptr:463772	mmu:15258	cfa:482772	dre:557551	dme:Dmel_CG17090	cel:CELE_F20B6.8
HIPK3	Q9H422	CMGC	hsa:10114	ptr:451109	mmu:15259	cfa:475947	dre:569156	dme:Dmel_CG17090	cel:CELE_F20B6.8
ICK	Q9UPZ9	CMGC	hsa:22858	ptr:462772	mmu:56542	cfa:481843	dre:335339	dme:Dmel_CG42366	cel:CELE_M04C9.5
MAPK1	P28482	CMGC	hsa:5594	ptr:458680	mmu:26413	cfa:477575	dre:360144	dme:Dmel_CG12559	cel:CELE_F43C1.2
MAPK10	P53779	CMGC	hsa:5602	ptr:450445	mmu:26414	cfa:478464	dre:569698	dme:Dmel_CG5680	cel:CELE_B0478.1
MAPK11	Q15759	CMGC	hsa:5600	ptr:450161	mmu:19094	cfa:607019	dre:415185	dme:Dmel_CG7393	cel:CELE_B0218.3
MAPK12	P53778	CMGC	hsa:6300	ptr:747077	mmu:29857	cfa:607023	dre:557810	dme:Dmel_CG7393	cel:CELE_B0218.3
MAPK13	O15264	CMGC	hsa:5603	ptr:462644	mmu:26415	cfa:612821	dre:100002318	dme:Dmel_CG7393	cel:CELE_B0218.3
MAPK14	Q16539	CMGC	hsa:1432	ptr:450161	mmu:26416	cfa:403856	dre:65237	dme:Dmel_CG7393	cel:CELE_B0218.3
MAPK15	Q8TD08	CMGC	hsa:225689	ptr:746712	mmu:332110	cfa:482080	dre:553780	dme:Dmel_CG32703	cel:CELE_F43C1.2
MAPK3	P27361	CMGC	hsa:5595	ptr:454037	mmu:26417	cfa:479790	dre:399480	dme:Dmel_CG12559	cel:CELE_F43C1.2
MAPK4	P31152	CMGC	hsa:5596	ptr:468536	mmu:225724	cfa:491690	dre:406782	dme:Dmel_CG12559	cel:CELE_F43C1.2
MAPK6	Q16659	CMGC	hsa:5597	ptr:453439	mmu:50772	cfa:478311	dre:565830	dme:Dmel_CG12559	cel:CELE_F43C1.2
MAPK7	Q13164	CMGC	hsa:5598	ptr:454499	mmu:23939	cfa:489532	dre:541323	dme:Dmel_CG12559	cel:CELE_F43C1.2
MAPK8	P45983	CMGC	hsa:5599	ptr:450445	mmu:26414	cfa:477746	dre:562720	dme:Dmel_CG5680	cel:CELE_B0478.1
MAPK9	P45984	CMGC	hsa:5601	ptr:462336	mmu:26420	cfa:474652	dre:100149273	dme:Dmel_CG5680	cel:CELE_B0478.1
MOK	Q9UQ07	CMGC	hsa:5891	ptr:453176	mmu:26448	cfa:490863	dre:335339	dme:Dmel_CG42366	cel:CELE_M04C9.5
NLK	Q9UBE8	CMGC	hsa:51701	ptr:739132	mmu:18099	cfa:491160	dre:563460	dme:Dmel_CG7892	cel:CELE_W06F12.1
PRPF4B	Q13523	CMGC	hsa:8899	ptr:462406	mmu:19134	cfa:488199	dre:406758	dme:Dmel_CG7028	cel:CELE_F22D6.5
SRPK1	Q96SB4	CMGC	hsa:6732	ptr:462640	mmu:20815	cfa:474887	dre:323679	dme:Dmel_CG8174	cel:CELE_B0464.5
SRPK2	P78362	CMGC	hsa:6733	ptr:463641	mmu:20817	cfa:475894	dre:100333293	dme:Dmel_CG8174	cel:CELE_B0464.5
SRPK3	Q9UPE1	CMGC	hsa:26576	ptr:100611755	mmu:56504	cfa:612525	dre:791187	dme:Dmel_CG8174	cel:CELE_B0464.5
AAK1	Q2M2I8	Other	hsa:22848	ptr:736127	mmu:269774	cfa:474625	dre:568999	dme:Dmel_CG10637	cel:CELE_F35G12.3
AURKA	O14965	Other	hsa:6790	ptr:469980	mmu:20878	cfa:485940	dre:445246	dme:Dmel_CG3068	cel:CELE_B0207.4
AURKB	Q96GD4	Other	hsa:9212	ptr:455095	mmu:20877	cfa:479492	dre:791894	dme:Dmel_CG3068	cel:CELE_B0207.4
AURKC	Q9UQB9	Other	hsa:6795	ptr:740217	mmu:20877	cfa:102155400	dre:791894	dme:Dmel_CG3068	cel:CELE_B0207.4
BUB1	O43683	Other	hsa:699	ptr:459484	mmu:12235	cfa:100682599	dre:100307076	dme:Dmel_CG14030	cel:CELE_R06C7.8
CAMKK1	Q8N5S9	Other	hsa:84254	ptr:454438	mmu:55984	cfa:611124	dre:541526	dme:Dmel_CG17698	cel:CELE_C05H8.1
CAMKK2	Q96RR4	Other	hsa:10645	ptr:452320	mmu:207565	cfa:486263	dre:541526	dme:Dmel_CG17698	cel:CELE_C05H8.1
CDC7	O00311	Other	hsa:8317	ptr:469380	mmu:12545	cfa:479955	dre:492768	dme:Dmel_CG32742	cel:CELE_C34G6.5
CHUK	O15111	Other	hsa:1147	ptr:450673	mmu:12675	cfa:477796	dre:393287	dme:Dmel_CG4201	cel:CELE_Y60A3A.1
CSNK2A1	P68400	Other	hsa:1457	ptr:458448	mmu:12995	cfa:477185	dre:415254	dme:Dmel_CG17520	cel:CELE_B0205.7
CSNK2A2	P19784	Other	hsa:1459	ptr:454131	mmu:13000	cfa:478108	dre:30488	dme:Dmel_CG17520	cel:CELE_B0205.7
EIF2AK1	Q9BQI3	Other	hsa:27102	ptr:463255	mmu:15467	cfa:100302056	dre:565338	dme:Dmel_CG2087	cel:CELE_F46C3.1
EIF2AK2	P19525	Other	hsa:5610	ptr:459155	mmu:19106	cfa:611397	dre:100001092	dme:Dmel_CG2087	cel:CELE_F46C3.1
EIF2AK3	Q9NZJ5	Other	hsa:9451	ptr:459388	mmu:13666	cfa:475756	dre:559564	dme:Dmel_CG2087	cel:CELE_F46C3.1
EIF2AK4	Q9P2K8	Other	hsa:440275	ptr:453321	mmu:27103	cfa:478257	dre:100149925	dme:Dmel_CG1609	cel:CELE_Y81G3A.3
GSG2	Q8TF76	Other	hsa:83903	ptr:748101	mmu:14841	cfa:611109	dre:557879	dme:Dmel_CG40080	cel:CELE_C01H6.9
IKBKB	O14920	Other	hsa:3551	ptr:472749	mmu:16150	cfa:482839	dre:563560	dme:Dmel_CG4201	cel:CELE_Y60A3A.1
IKBKE	Q14164	Other	hsa:9641	ptr:742813	mmu:56489	cfa:478950	dre:437024	dme:Dmel_CG2615	cel:CELE_Y39G8B.5
MOS	P00540	Other	hsa:4342	ptr:472772	mmu:17451	cfa:486959	dre:795517	dme:Dmel_CG8789	cel:CELE_F33E2.2
NEK1	Q96PY6	Other	hsa:4750	ptr:471345	mmu:18004	cfa:486058	dre:556002	dme:Dmel_CG10951	cel:CELE_Y39G10AR.3
NEK11	Q8NG66	Other	hsa:79858	ptr:460982	mmu:208583	cfa:485660	dre:101883026	dme:Dmel_CG10951	cel:CELE_Y39G10AR.3
NEK2	P51955	Other	hsa:4751	ptr:457714	mmu:18005	cfa:480021	dre:394025	dme:Dmel_CG17256	cel:CELE_Y39G10AR.3
NEK6	Q9HC98	Other	hsa:10783	ptr:737739	mmu:59126	cfa:609003	dre:445223	dme:Dmel_CG17256	cel:CELE_F19H6.1
NEK9	Q8TD19	Other	hsa:91754	ptr:467512	mmu:217718	cfa:490790	dre:100334361	dme:Dmel_CG10951	cel:CELE_Y39G10AR.3
PBK	Q96KB5	Other	hsa:55872	ptr:464496	mmu:52033	cfa:477371	dre:360218	dme:Dmel_CG8173	cel:CELE_F33E2.2
PINK1	Q9BXM7	Other	hsa:65018	ptr:749028	mmu:68943	cfa:100688445	dre:494085	dme:Dmel_CG4523	cel:CELE_EEED8.9
PKDCC	Q504Y2	Other	hsa:91461	ptr:736991	mmu:106522	cfa:611604	dre:559418	dme:Dmel_CG7185	cel:CELE_F30B5.1
PKMYT1	Q99640	Other	hsa:9088	ptr:467880	mmu:268930	cfa:490050	dre:100049158	dme:Dmel_CG32417	cel:CELE_Y53C12A.1
PLK1	P53350	Other	hsa:5347	ptr:453991	mmu:18817	cfa:489971	dre:280649	dme:Dmel_CG12306	cel:CELE_C14B9.4
PLK2	Q9NYY3	Other	hsa:10769	ptr:461861	mmu:20620	cfa:478063	dre:100148413	dme:Dmel_CG12306	cel:CELE_C14B9.4
PLK3	Q9H4B4	Other	hsa:1263	ptr:456546	mmu:12795	cfa:475380	dre:334202	dme:Dmel_CG12306	cel:CELE_Y71F9B.7
PLK4	O00444	Other	hsa:10733	ptr:461480	mmu:20873	cfa:476087	dre:368390	dme:Dmel_CG7186	cel:CELE_C14B9.4
STK16	O75716	Other	hsa:8576	ptr:743108	mmu:20872	cfa:488536	dre:550323	dme:Dmel_CG1227	cel:CELE_D2045.7
TBK1	Q9UHD2	Other	hsa:29110	ptr:452047	mmu:56480	cfa:481145	dre:692289	dme:Dmel_CG2615	cel:CELE_Y60A3A.1
TLK1	Q9UKI8	Other	hsa:9874	ptr:459729	mmu:228012	cfa:100856355	dre:557765	dme:Dmel_CG34412	cel:CELE_C07A9.3
TLK2	Q86UE8	Other	hsa:11011	ptr:468207	mmu:24086	cfa:490915	dre:407732	dme:Dmel_CG34412	cel:CELE_C07A9.3
TP53RK	Q96S44	Other	hsa:112858	ptr:458303	mmu:76367	cfa:611235	dre:553571	dme:Dmel_CG10673	cel:CELE_F52C12.6
TTK	P33981	Other	hsa:7272	ptr:462844	mmu:22137	cfa:481895	dre:317763	dme:Dmel_CG7643	cel:CELE_ZK524.4
UHMK1	Q8TAS1	Other	hsa:127933	ptr:469560	mmu:16589	cfa:478986	dre:767721	dme:Dmel_CG9998	cel:CELE_Y92C3B.2
ULK1	O75385	Other	hsa:8408	ptr:744289	mmu:22241	cfa:477437	dre:558848	dme:Dmel_CG10967	cel:CELE_Y60A3A.1
ULK3	Q6PHR2	Other	hsa:25989	ptr:453747	mmu:71742	cfa:487651	dre:100037316	dme:Dmel_CG8866	cel:CELE_Y60A3A.1
WEE1	P30291	Other	hsa:7465	ptr:466440	mmu:22390	cfa:476847	dre:327060	dme:Dmel_CG4488	cel:CELE_Y53C12A.1
WNK1	Q9H4A3	Other	hsa:65125	ptr:451739	mmu:232341	cfa:477728	dre:561159	dme:Dmel_CG7177	cel:CELE_C46C2.1
WNK3	Q9BYP7	Other	hsa:65267	ptr:465653	mmu:279561	cfa:491900	dre:100318736	dme:Dmel_CG7177	cel:CELE_C46C2.1
WNK4	Q96J92	Other	hsa:65266	ptr:454699	mmu:69847	cfa:490959	dre:557091	dme:Dmel_CG7177	cel:CELE_C46C2.1
MAP2K1	Q02750	STE	hsa:5604	ptr:450188	mmu:26395	cfa:478347	dre:406728	dme:Dmel_CG15793	cel:CELE_Y54E10BL.6
MAP2K2	P36507	STE	hsa:5605	ptr:100611792	mmu:26396	cfa:611939	dre:563181	dme:Dmel_CG15793	cel:CELE_Y54E10BL.6
MAP2K3	P46734	STE	hsa:5606	ptr:454515	mmu:26397	cfa:489547	dre:65239	dme:Dmel_CG12244	cel:CELE_R03G5.2
MAP2K4	P45985	STE	hsa:6416	ptr:455065	mmu:26398	cfa:489508	dre:403052	dme:Dmel_CG9738	cel:CELE_F42G10.2
MAP2K5	Q13163	STE	hsa:5607	ptr:453532	mmu:23938	cfa:609559	dre:100007679	dme:Dmel_CG15793	cel:CELE_Y54E10BL.6
MAP2K6	P52564	STE	hsa:5608	ptr:468310	mmu:26399	cfa:480454	dre:65239	dme:Dmel_CG12244	cel:CELE_R03G5.2
MAP2K7	O14733	STE	hsa:5609	ptr:743199	mmu:26400	cfa:485004	dre:560913	dme:Dmel_CG4353	cel:CELE_K08A8.1
MAP3K1	Q13233	STE	hsa:4214	ptr:471543	mmu:26401	cfa:478061	dre:100334486	dme:Dmel_CG4720	cel:CELE_B0414.7
MAP3K14	Q99558	STE	hsa:9020	ptr:454750	mmu:53859	cfa:490926	dre:100004261	dme:Dmel_CG7717	cel:CELE_T19A5.2
MAP3K2	Q9Y2U5	STE	hsa:10746	ptr:736244	mmu:26405	cfa:612902	dre:560211	dme:Dmel_CG4720	cel:CELE_B0414.7
MAP3K3	Q99759	STE	hsa:4215	ptr:468286	mmu:26406	cfa:480481	dre:560211	dme:Dmel_CG7717	cel:CELE_C24A8.4
MAP3K4	Q9Y6R4	STE	hsa:4216	ptr:463119	mmu:26407	cfa:476262	dre:325488	dme:Dmel_CG7717	cel:CELE_B0414.7
MAP3K5	Q99683	STE	hsa:4217	ptr:463023	mmu:26408	cfa:476215	dre:555703	dme:Dmel_CG4720	cel:CELE_C24A8.4
MAP3K6	O95382	STE	hsa:9064	ptr:456674	mmu:53608	cfa:487345	dre:100005496	dme:Dmel_CG4720	cel:CELE_C24A8.4
MAP3K8	P41279	STE	hsa:1326	ptr:450384	mmu:26410	cfa:487085	dre:563727	dme:Dmel_CG5169	cel:CELE_T19A5.2
MAP4K1	Q92918	STE	hsa:11184	ptr:748652	mmu:26411	cfa:484527	dre:334565	dme:Dmel_CG7097	cel:CELE_ZC404.9
MAP4K2	Q12851	STE	hsa:5871	ptr:451301	mmu:26412	cfa:483759		dme:Dmel_CG7097	cel:CELE_ZC404.9
MAP4K3	Q8IVH8	STE	hsa:8491	ptr:459173	mmu:225028	cfa:475734	dre:100005183	dme:Dmel_CG7097	cel:CELE_ZC404.9
MAP4K5	Q9Y4K4	STE	hsa:11183	ptr:467451	mmu:399510	cfa:490685	dre:334565	dme:Dmel_CG7097	cel:CELE_ZC404.9
MST4	Q9P289	STE	hsa:51765	ptr:465862	mmu:70415	cfa:492140	dre:100151762	dme:Dmel_CG5169	cel:CELE_T19A5.2
OXSR1	O95747	STE	hsa:9943	ptr:470791	mmu:108737	cfa:607809	dre:394150	dme:Dmel_CG7693	cel:CELE_Y59A8B.23
PAK1	Q13153	STE	hsa:5058	ptr:451439	mmu:18479	cfa:607885	dre:373103	dme:Dmel_CG10295	cel:CELE_C45B11.1
PAK2	Q13177	STE	hsa:5062	ptr:460965	mmu:224105	cfa:612814	dre:325034	dme:Dmel_CG10295	cel:CELE_C45B11.1
PAK3	O75914	STE	hsa:5063	ptr:450118	mmu:18481	cfa:492067	dre:373103	dme:Dmel_CG10295	cel:CELE_C45B11.1
PAK4	O96013	STE	hsa:10298	ptr:469876	mmu:70584	cfa:484513	dre:431769	dme:Dmel_CG18582	cel:CELE_C45B11.1
PAK6	Q9NQU5	STE	hsa:56924	ptr:453327	mmu:214230	cfa:100856038	dre:100536197	dme:Dmel_CG18582	cel:CELE_C45B11.1
PAK7	Q9P286	STE	hsa:57144	ptr:469876	mmu:241656	cfa:485772	dre:405898	dme:Dmel_CG18582	cel:CELE_C45B11.1
SLK	Q9H2G2	STE	hsa:9748	ptr:450716	mmu:20874	cfa:486876	dre:568838	dme:Dmel_CG4527	cel:CELE_C04A11.3
STK10	O94804	STE	hsa:6793	ptr:462265	mmu:20868	cfa:489121	dre:394108	dme:Dmel_CG4527	cel:CELE_C04A11.3
STK24	Q9Y6E0	STE	hsa:8428	ptr:452633	mmu:223255	cfa:100688038	dre:406786	dme:Dmel_CG5169	cel:CELE_T19A5.2
STK25	O00506	STE	hsa:10494	ptr:748616	mmu:59041	cfa:403531	dre:406600	dme:Dmel_CG5169	cel:CELE_T19A5.2
STK3	Q13188	STE	hsa:6788	ptr:472829	mmu:56274	cfa:475045	dre:324125	dme:Dmel_CG11228	cel:CELE_F14H12.4
STK39	Q9UEW8	STE	hsa:27347	ptr:459711	mmu:53416	cfa:478779	dre:568602	dme:Dmel_CG7693	cel:CELE_Y59A8B.23
STK4	Q13043	STE	hsa:6789	ptr:458275	mmu:58231	cfa:477240	dre:324125	dme:Dmel_CG11228	cel:CELE_F14H12.4
TNIK	Q9UKE5	STE	hsa:23043	ptr:460849	mmu:665113	cfa:488166	dre:556959	dme:Dmel_CG16973	cel:CELE_ZC504.4
ABL1	P00519	TK	hsa:25	ptr:464802	mmu:11350	cfa:491292	dre:100000720	dme:Dmel_CG4032	cel:CELE_M79.1
ABL2	P42684	TK	hsa:27	ptr:464802	mmu:11352	cfa:480052	dre:570636	dme:Dmel_CG4032	cel:CELE_M79.1
ALK	Q9UM73	TK	hsa:238	ptr:459127	mmu:11682	cfa:483021	dre:564470	dme:Dmel_CG8250	cel:CELE_T10H9.2
BLK	P51451	TK	hsa:640	ptr:463991	mmu:12143	cfa:486080	dre:567764	dme:Dmel_CG44128	cel:CELE_F49B2.5
BMX	P51813	TK	hsa:660	ptr:465510	mmu:12169	cfa:491750	dre:568653	dme:Dmel_CG8049	cel:CELE_M79.1
BTK	Q06187	TK	hsa:695	ptr:465759	mmu:12229	cfa:492019	dre:568653	dme:Dmel_CG8049	cel:CELE_Y92H12A.1
CSF1R	P07333	TK	hsa:1436	ptr:462187	mmu:12978	cfa:489188	dre:64274	dme:Dmel_CG8222	cel:CELE_F58A3.2
CSK	P41240	TK	hsa:1445	ptr:453745	mmu:12988	cfa:487649	dre:556454	dme:Dmel_CG42317	cel:CELE_Y48G1C.2
EGFR	P00533	TK	hsa:1956	ptr:463415	mmu:13869	cfa:404306	dre:378478	dme:Dmel_CG10079	cel:CELE_ZK1067.1
EPHA1	P21709	TK	hsa:2041	ptr:463808	mmu:13835	cfa:482735	dre:568718	dme:Dmel_CG1511	cel:CELE_M03A1.1
EPHA10	Q5JZY3	TK	hsa:284656	ptr:472073	mmu:13837	cfa:474997	dre:562195	dme:Dmel_CG1511	cel:CELE_M03A1.1
EPHA2	P29317	TK	hsa:1969	ptr:456472	mmu:13836	cfa:487421	dre:568718	dme:Dmel_CG1511	cel:CELE_M03A1.1
EPHA3	P29320	TK	hsa:2042	ptr:460531	mmu:13837	cfa:487930	dre:797595	dme:Dmel_CG1511	cel:CELE_M03A1.1
EPHA4	P54764	TK	hsa:2043	ptr:470660	mmu:13838	cfa:478925	dre:64271	dme:Dmel_CG1511	cel:CELE_M03A1.1
EPHA5	P54756	TK	hsa:2044	ptr:461299	mmu:13839	cfa:100684553	dre:797595	dme:Dmel_CG1511	cel:CELE_M03A1.1
EPHA6	Q9UF33	TK	hsa:285220	ptr:460538	mmu:13840	cfa:607935	dre:100005538	dme:Dmel_CG1511	cel:CELE_M03A1.1
EPHA7	Q15375	TK	hsa:2045	ptr:472073	mmu:13838	cfa:474997	dre:562195	dme:Dmel_CG1511	cel:CELE_M03A1.1
EPHA8	P29322	TK	hsa:2046	ptr:456611	mmu:13842	cfa:487383	dre:562195	dme:Dmel_CG1511	cel:CELE_M03A1.1
EPHB1	P54762	TK	hsa:2047	ptr:460714	mmu:270190	cfa:485671	dre:100333537	dme:Dmel_CG1511	cel:CELE_M03A1.1
EPHB2	P29323	TK	hsa:2048	ptr:456613	mmu:13844	cfa:487380	dre:562176	dme:Dmel_CG1511	cel:CELE_M03A1.1
EPHB3	P54753	TK	hsa:2049	ptr:460894	mmu:13845	cfa:488108	dre:555957	dme:Dmel_CG1511	cel:CELE_M03A1.1
EPHB4	P54760	TK	hsa:2050	ptr:463610	mmu:13846	cfa:489830	dre:30688	dme:Dmel_CG1511	cel:CELE_M03A1.1
EPHB6	O15197	TK	hsa:2051	ptr:463799	mmu:13848	cfa:475519	dre:572411	dme:Dmel_CG1511	cel:CELE_M03A1.1
ERBB2	P04626	TK	hsa:2064	ptr:454636	mmu:13866	cfa:403883	dre:386966	dme:Dmel_CG10079	cel:CELE_ZK1067.1
ERBB3	P21860	TK	hsa:2065	ptr:451980	mmu:13867	cfa:481105	dre:100007677	dme:Dmel_CG10079	cel:CELE_T11F1.2
ERBB4	Q15303	TK	hsa:2066	ptr:459919	mmu:13869	cfa:488508	dre:100007677	dme:Dmel_CG10079	cel:CELE_ZK1067.1
FER	P16591	TK	hsa:2241	ptr:461981	mmu:14158	cfa:403754	dre:565199	dme:Dmel_CG8874	cel:CELE_M79.1
FES	P07332	TK	hsa:2242	ptr:453654	mmu:14159	cfa:609483	dre:566739	dme:Dmel_CG8874	cel:CELE_M79.1
FGFR1	P11362	TK	hsa:2260	ptr:464122	mmu:14182	cfa:100856477	dre:30705	dme:Dmel_CG7223	cel:CELE_F58A3.2
FGFR2	P21802	TK	hsa:2263	ptr:466220	mmu:14183	cfa:415125	dre:352940	dme:Dmel_CG32134	cel:CELE_F58A3.2
FGFR3	P22607	TK	hsa:2261	ptr:461067	mmu:14184	cfa:488808	dre:58129	dme:Dmel_CG7223	cel:CELE_F58A3.2
FGFR4	P22455	TK	hsa:2264	ptr:462301	mmu:14186	cfa:489095	dre:100000160	dme:Dmel_CG7223	cel:CELE_F58A3.2
FGR	P09769	TK	hsa:2268	ptr:739516	mmu:14191	cfa:487341	dre:337571	dme:Dmel_CG44128	cel:CELE_F49B2.5
FLT1	P17948	TK	hsa:2321	ptr:452512	mmu:14254	cfa:403727	dre:544667	dme:Dmel_CG42256	cel:CELE_F15G9.4
FLT3	P36888	TK	hsa:2322	ptr:452508	mmu:14255	cfa:486025	dre:566708	dme:Dmel_CG8222	cel:CELE_F58A3.2
FLT4	P35916	TK	hsa:2324	ptr:462339	mmu:14257	cfa:481464	dre:30121	dme:Dmel_CG8222	cel:CELE_F59F3.1
FRK	P42685	TK	hsa:2444	ptr:462953	mmu:14302	cfa:481970	dre:567549	dme:Dmel_CG44128	cel:CELE_F49B2.5
FYN	P06241	TK	hsa:2534	ptr:462944	mmu:14360	cfa:475032	dre:574422	dme:Dmel_CG44128	cel:CELE_Y92H12A.1
HCK	P08631	TK	hsa:3055	ptr:458163	mmu:15162	cfa:485828	dre:101885596	dme:Dmel_CG44128	cel:CELE_F49B2.5
IGF1R	P08069	TK	hsa:3480	ptr:453676	mmu:16001	cfa:442951	dre:245701	dme:Dmel_CG18402	cel:CELE_Y55D5A.5
INSR	P06213	TK	hsa:3643	ptr:453676	mmu:16337	cfa:484990	dre:245699	dme:Dmel_CG18402	cel:CELE_Y55D5A.5
ITK	Q08881	TK	hsa:3702	ptr:735556	mmu:16428	cfa:489159	dre:798906	dme:Dmel_CG8049	cel:CELE_Y92H12A.1
JAK1	P23458	TK	hsa:3716	ptr:743373	mmu:16451	cfa:442952	dre:30280	dme:Dmel_CG1594	cel:CELE_T14E8.1
JAK2	O60674	TK	hsa:3717	ptr:464979	mmu:16452	cfa:484185	dre:30298	dme:Dmel_CG1594	cel:CELE_M79.1
JAK3	P52333	TK	hsa:3718	ptr:455848	mmu:16453	cfa:610004	dre:30307	dme:Dmel_CG1594	cel:CELE_F49B2.5
KDR	P35968	TK	hsa:3791	ptr:461315	mmu:16542	cfa:482154	dre:554230	dme:Dmel_CG8222	cel:CELE_F59F3.1
KIT	P10721	TK	hsa:3815	ptr:461316	mmu:16590	cfa:403811	dre:30256	dme:Dmel_CG8222	cel:CELE_F58A3.2
LCK	P06239	TK	hsa:3932	ptr:456715	mmu:16818	cfa:478151	dre:414333	dme:Dmel_CG44128	cel:CELE_F49B2.5
LMTK2	Q8IWU2	TK	hsa:22853	ptr:472454	mmu:231876	cfa:608946	dre:564666	dme:Dmel_CG8250	cel:CELE_F11D5.3
LYN	P07948	TK	hsa:4067	ptr:472771	mmu:17096	cfa:477886	dre:447804	dme:Dmel_CG44128	cel:CELE_F49B2.5
MATK	P42679	TK	hsa:4145	ptr:455592	mmu:17179	cfa:611999	dre:567405	dme:Dmel_CG42317	cel:CELE_Y48G1C.2
MERTK	Q12866	TK	hsa:10461	ptr:459492	mmu:17289	cfa:483060	dre:100322133	dme:Dmel_CG14396	cel:CELE_M79.1
MET	P08581	TK	hsa:4233	ptr:463671	mmu:17295	cfa:403438	dre:100150664	dme:Dmel_CG4926	cel:CELE_T14E8.1
MST1R	Q04912	TK	hsa:4486	ptr:744480	mmu:17295	cfa:444854	dre:100134855	dme:Dmel_CG4032	cel:CELE_T14E8.1
MUSK	O15146	TK	hsa:4593	ptr:464653	mmu:18198	cfa:481662	dre:334526	dme:Dmel_CG4007	cel:CELE_C01G6.8
NTRK1	P04629	TK	hsa:4914	ptr:457408	mmu:18211	cfa:490404	dre:30546	dme:Dmel_CG4926	cel:CELE_C01G6.8
NTRK2	Q16620	TK	hsa:4915	ptr:735394	mmu:18212	cfa:484147	dre:65090	dme:Dmel_CG32019	cel:CELE_C09D1.1
PDGFRA	P16234	TK	hsa:5156	ptr:461318	mmu:18595	cfa:442860	dre:386856	dme:Dmel_CG8222	cel:CELE_F58A3.2
PDGFRB	P09619	TK	hsa:5159	ptr:462188	mmu:18596	cfa:442985	dre:559529	dme:Dmel_CG8222	cel:CELE_F58A3.2
PTK2	Q05397	TK	hsa:5747	ptr:464422	mmu:14083	cfa:475108	dre:142986	dme:Dmel_CG10023	cel:CELE_C30F8.4
PTK2B	Q14289	TK	hsa:2185	ptr:464073	mmu:19229	cfa:486102	dre:245950	dme:Dmel_CG10023	cel:CELE_C30F8.4
PTK6	Q13882	TK	hsa:5753	ptr:458409	mmu:20459	cfa:481970	dre:767734	dme:Dmel_CG44128	cel:CELE_F49B2.5
RET	P07949	TK	hsa:5979	ptr:100612888	mmu:19713	cfa:403494	dre:30512	dme:Dmel_CG14396	cel:CELE_F58A3.2
SRC	P12931	TK	hsa:6714	ptr:458229	mmu:20779	cfa:485864	dre:325084	dme:Dmel_CG44128	cel:CELE_Y92H12A.1
SYK	P43405	TK	hsa:6850	ptr:464586	mmu:20963	cfa:484196	dre:405769	dme:Dmel_CG4032	cel:CELE_M79.1
TEC	P42680	TK	hsa:7006	ptr:461343	mmu:21682	cfa:482140	dre:571588	dme:Dmel_CG8049	cel:CELE_F49B2.5
TEK	Q02763	TK	hsa:7010	ptr:465028	mmu:21687	cfa:403714	dre:30747	dme:Dmel_CG7223	cel:CELE_F58A3.2
TIE1	P35590	TK	hsa:7075	ptr:469308	mmu:21846	cfa:482535	dre:30746	dme:Dmel_CG10244	cel:CELE_F58A3.2
TNK2	Q07912	TK	hsa:10188	ptr:100611576	mmu:51789	cfa:488025	dre:559119	dme:Dmel_CG14992	cel:CELE_B0302.1
TXK	P42681	TK	hsa:7294	ptr:461344	mmu:22165	cfa:482139	dre:100534735	dme:Dmel_CG8049	cel:CELE_F49B2.5
TYK2	P29597	TK	hsa:7297	ptr:455703	mmu:54721	cfa:476714	dre:100536675	dme:Dmel_CG1594	cel:CELE_C30F8.4
YES1	P07947	TK	hsa:7525	ptr:455322	mmu:22612	cfa:403917	dre:407620	dme:Dmel_CG44128	cel:CELE_F49B2.5
ZAP70	P43403	TK	hsa:7535	ptr:459427	mmu:20963	cfa:100271860	dre:553615	dme:Dmel_CG4032	cel:CELE_Y48G1C.2
ACVR1	Q04771	TKL	hsa:90	ptr:470565	mmu:11477	cfa:478757	dre:30615	dme:Dmel_CG1891	cel:CELE_C32D5.2
ACVR1B	P36896	TKL	hsa:91	ptr:451911	mmu:11479	cfa:486537	dre:30183	dme:Dmel_CG8224	cel:CELE_F29C4.1
ACVR1C	Q8NER5	TKL	hsa:130399	ptr:451911	mmu:269275	cfa:488361	dre:559222	dme:Dmel_CG8224	cel:CELE_F29C4.1
ACVR2A	P27037	TKL	hsa:92	ptr:459646	mmu:11480	cfa:476140	dre:553359	dme:Dmel_CG7904	cel:CELE_C05D2.1
ACVR2B	Q4VAU9	TKL	hsa:93	ptr:460271	mmu:11481	cfa:485590	dre:30457	dme:Dmel_CG7904	cel:CELE_C05D2.1
ACVRL1	P37023	TKL	hsa:94	ptr:451910	mmu:11482	cfa:477603	dre:30615	dme:Dmel_CG1891	cel:CELE_C32D5.2
AMHR2	Q16671	TKL	hsa:269	ptr:467005	mmu:110542	cfa:486506	dre:562822	dme:Dmel_CG10776	cel:CELE_F29C4.1
ARAF	P10398	TKL	hsa:369	ptr:460182	mmu:110157	cfa:491857	dre:403063	dme:Dmel_CG2845	cel:CELE_Y73B6A.5
BMPR1A	P36894	TKL	hsa:657	ptr:450572	mmu:12166	cfa:489077	dre:447846	dme:Dmel_CG14026	cel:CELE_C32D5.2
BMPR1B	O00238	TKL	hsa:658	ptr:461683	mmu:12167	cfa:478484	dre:30742	dme:Dmel_CG14026	cel:CELE_C32D5.2
BMPR2	Q13873	TKL	hsa:659	ptr:459885	mmu:12168	cfa:478875	dre:555655	dme:Dmel_CG10776	cel:CELE_C05D2.1
BRAF	P15056	TKL	hsa:673	ptr:463781	mmu:109880	cfa:475526	dre:403065	dme:Dmel_CG2845	cel:CELE_Y73B6A.5
ILK	Q13418	TKL	hsa:3611	ptr:748941	mmu:16202	cfa:476836	dre:393543	dme:Dmel_CG4032	cel:CELE_C29F9.7
IRAK1	P51617	TKL	hsa:3654	ptr:465935	mmu:16179	cfa:492247	dre:569226	dme:Dmel_CG5974	cel:CELE_K09B11.1
IRAK2	O43187	TKL	hsa:3656	ptr:460165	mmu:108960	cfa:484657	dre:569226	dme:Dmel_CG5974	cel:CELE_K09B11.1
IRAK3	Q9Y616	TKL	hsa:11213	ptr:467058	mmu:73914	cfa:481150	dre:567444	dme:Dmel_CG5974	cel:CELE_K09B11.1
IRAK4	Q9NWZ3	TKL	hsa:51135	ptr:466962	mmu:266632	cfa:486601	dre:393132	dme:Dmel_CG5974	cel:CELE_K09B11.1
KSR1	Q8IVT5	TKL	hsa:8844	ptr:454518	mmu:16706	cfa:610451	dre:100150814	dme:Dmel_CG2899	cel:CELE_F13B9.5
KSR2	Q6VAB6	TKL	hsa:283455	ptr:742520	mmu:333050	cfa:486291	dre:569127	dme:Dmel_CG2899	cel:CELE_F13B9.5
LIMK1	P53667	TKL	hsa:3984	ptr:463466	mmu:16885	cfa:489800	dre:735292	dme:Dmel_CG1848	cel:CELE_M79.1
LIMK2	P53671	TKL	hsa:3985	ptr:458970	mmu:16886	cfa:486363	dre:436924	dme:Dmel_CG1848	cel:CELE_C24A1.3
LRRK1	Q38SD2	TKL	hsa:79705	ptr:453689	mmu:233328	cfa:488706	dre:100332050	dme:Dmel_CG5483	cel:CELE_T27C10.6
LRRK2	Q5S007	TKL	hsa:120892	ptr:745893	mmu:66725	cfa:486608	dre:559366	dme:Dmel_CG5483	cel:CELE_T27C10.6
MAP3K10	Q02779	TKL	hsa:4294	ptr:468880	mmu:269881	cfa:484504	dre:560932	dme:Dmel_CG2272	cel:CELE_K11D12.10
MAP3K11	Q16584	TKL	hsa:4296	ptr:451326	mmu:26403	cfa:483732	dre:560639	dme:Dmel_CG2272	cel:CELE_K11D12.10
MAP3K12	Q12852	TKL	hsa:7786	ptr:451940	mmu:26404	cfa:607170	dre:404626	dme:Dmel_CG8789	cel:CELE_F33E2.2
MAP3K13	O43283	TKL	hsa:9175	ptr:737524	mmu:71751	cfa:100685499	dre:568412	dme:Dmel_CG8789	cel:CELE_F33E2.2a
MAP3K7	O43318	TKL	hsa:6885	ptr:462888	mmu:26409	cfa:102156745	dre:553788	dme:Dmel_CG4803	cel:CELE_F52F12.3
MAP3K9	P80192	TKL	hsa:4293	ptr:467498	mmu:338372	cfa:490765	dre:560639	dme:Dmel_CG2272	cel:CELE_K11D12.10
MLKL	Q8NB16	TKL	hsa:197259	ptr:736069	mmu:74568	cfa:100688368	dre:561518	dme:Dmel_CG2272	cel:CELE_W08D2.8
RAF1	P04049	TKL	hsa:5894	ptr:460182	mmu:110157	cfa:484648	dre:557109	dme:Dmel_CG2845	cel:CELE_Y73B6A.5
RIPK1	Q13546	TKL	hsa:8737	ptr:462397	mmu:19766	cfa:102152063	dre:567460	dme:Dmel_CG4032	cel:CELE_Y48G1C.2
RIPK2	O43353	TKL	hsa:8767	ptr:464277	mmu:192656	cfa:477936	dre:373874	dme:Dmel_CG2845	cel:CELE_Y73B6A.5
RIPK3	Q9Y572	TKL	hsa:11035	ptr:452820	mmu:56532	cfa:608486	dre:100004555	dme:Dmel_CG2272	cel:CELE_F33E2.2
RIPK4	P57078	TKL	hsa:54101	ptr:470094	mmu:72388	cfa:487772	dre:406351	dme:Dmel_CG1651	cel:CELE_B0350.2
TESK1	Q15569	TKL	hsa:7016	ptr:465074	mmu:21754	cfa:100688993	dre:556048	dme:Dmel_CG6027	cel:CELE_K09B11.5
TESK2	Q96S53	TKL	hsa:10420	ptr:469181	mmu:230661	cfa:608657	dre:568213	dme:Dmel_CG6027	cel:CELE_M79.1
TGFBR1	P36897	TKL	hsa:7046	ptr:472992	mmu:21812	cfa:481628	dre:792928	dme:Dmel_CG8224	cel:CELE_F29C4.1
TGFBR2	P37173	TKL	hsa:7048	ptr:460243	mmu:21813	cfa:477039	dre:30739	dme:Dmel_CG7904	cel:CELE_C05D2.1
TNNI3K	Q59H18	TKL	hsa:51086	ptr:100533985	mmu:435766	cfa:100533996	dre:799621	dme:Dmel_CG1651	cel:CELE_C24A1.3
ZAK	Q9NYL2	TKL	hsa:51776	ptr:459745	mmu:65964	cfa:478802	dre:559247	dme:Dmel_CG8789	cel:CELE_F33E2.2
